# Supplementary material for: Assessing the contribution of nonmarket factors to the market value generated by cow-calf operations in rangelands of the western USA: A true cost accounting approach
Source: PLoS One. 2024 May 31;19(5):e0296665. doi: 10.1371/journal.pone.0296665 (PMC11142599; doi:10.1371/journal.pone.0296665)
Supplement: S1 Data — (ZIP) [file pone.0296665.s001.zip]

Archive with 1 entries (1 files):
- Data_Nonmarket factors.xlsx
