# Supplementary material for: Assessing the contribution of nonmarket factors to the market value generated by cow-calf operations in rangelands of the western USA: A true cost accounting approach
Source: PLoS One. 2024 May 31;19(5):e0296665. doi: 10.1371/journal.pone.0296665 (PMC11142599; doi:10.1371/journal.pone.0296665)
Supplement: S1 Data — (ZIP) [file pone.0296665.s001.zip › Data_Nonmarket factors.xlsx]

## Sheet: Readme
This file contains all the data used in the paper "Assessing the contribution of nonmarket factors to the market value generated by cow-calf operations in rangelands of the Western USA: A True Cost Accounting approach" by Bellon et al.
The sheet " Data sources" contains the data sources, including links, used in the variables in the paper. It includes the names used in the paper as well as the names used in the regression and some explanations of the sources.
The Sheet "Data" contains the data used in the regression model. It includes all available data. However, it also included several missing variables. The data used in model only uses the counties with complete data.
The sheet "Summary statistics" presents the averages and standard deviations of the variables used. The averages and standard deviations were calculated over the whole range of data available for each variable, as such it may be slightly different than the corresponding averages and standard deviations used in the regression model.
The sheet "Regression coefficients" shows the outputs from running the regression in R and some diagnostic test results.
The sheet "Monetization" presents all the calculations used to obtain the elasticities and monetary estimates of the variables that were statistically significant in the robust regression. The variables that were not statistically significant and the covariates even if significant were not included in the monetization.
The sheet "Tables" contains Tables 2 and 3 of the paper.
The rest of the sheets present the data raw data from which the variables in the regression were derived. The sheet "Data sources" provides information on these variables.

## Sheet: Data sources
Variable	Source 1	Source 2	Variable name in regression model	Notes
Log of the sales of cattle, including calves (Million USD)	https://quickstats.nass.usda.gov/results/96A36E07-2991-35D3-8410-95F648679D45		LnSalesD	Data from 2017 Census, Animals & Products, Livestock, Cattle, Inventory, Cattle-Including Calves Inventory.
Value of assets building, land, machinery (Million USD)	https://quickstats.nass.usda.gov/results/9869349F-AD03-3772-95A7-00B2FE254A5F	https://quickstats.nass.usda.gov/results/3BF54617-C368-32D0-9AFC-E47DFBA0BAC8	W_Assets_RT	To construct the total value of assets, two data sources were used from the 2017 Census were used.
Highway density	https://www.sciencedirect.com/science/article/pii/S0306919221000981?via%3Dihub#m0025		highway_inv	Data retrieved from the Supplementary information of the paper by Schmit et al. (2021) referenced in the paper.
Log of area in pastureland and pasture woodland	https://quickstats.nass.usda.gov/results/A72229C7-E9EC-30D4-B57C-523F763142C8		lnTotpast	Data from 2017 Census, on pastureland (excluding cropland & woodlands) and on pastrured woodland
Principal Component 1- Annual biomass production	https://support.rangelands.app/article/49-rangeland-production		PC1p	Data on Annual Forbs & Grasses in pounds per acre (AFG_ppa) from 1986-2017 retrieved from the Rangeland Analysis Platform. Rangeland Production Dataset.
Principal Component 2- Annual biomass production	https://support.rangelands.app/article/49-rangeland-production		PC2p	Data on Perennial Forbs & Grasses in pounds per acre (PFG_ppa) from 1986-2017 retrieved from the Rangeland Analysis Platform. Rangeland Production Dataset.
RGF Index of social capital	https://aese.psu.edu/nercrd/community/social-capital-resources/social-capital-variables-for-2014/social-capital-variables-spreadsheet-for-2014		SKPC1p	Data was retrieved from the associated site of the paper by Rupasingha et al. (2006) cited in the paper. A Principal Component Analysis using Rupasingha et al. data was performed only for the counties of the states in this study.
Average number of paid workers/operation	https://quickstats.nass.usda.gov/results/6DC8EFEE-F8D0-30A0-812D-39EC5793AC65		WP_oper	Data from 2017 Census on labor, hired and unpaid workers
Average number of unpaid workers/operation	https://quickstats.nass.usda.gov/results/6DC8EFEE-F8D0-30A0-812D-39EC5793AC65		wF_oper	Data from 2017 Census on labor, hired and unpaid workers
Years of experience of primary producer	https://quickstats.nass.usda.gov/results/901A0343-D859-36D4-82A2-809751DEC20C		YearExper	Data from 2017 Census on average number of years working in any operation of principal producers
Diversity in ages of primary producers	https://quickstats.nass.usda.gov/results/90AAFC68-BDB6-3CC5-BBFE-E865DF69F5CC		Age_Div	Data from 2017 Census on the distribution of ages of principal producers
Diversity of operations of different sizes	https://quickstats.nass.usda.gov/results/B941BD01-93C7-3DE6-A475-B963BBEA18B9		Div_R	Data from 2017 Census on number of operations with inventory of cattle by size-7 categories
Gini coefficient	https://quickstats.nass.usda.gov/results/B941BD01-93C7-3DE6-A475-B963BBEA18B9	https://quickstats.nass.usda.gov/results/F053D343-7855-3F45-8390-C3ED0826C9C1	GINI	To construct the Gini coefficient, two data sources were used. The cattle operations by size and the cattle inventory by size.
Number of operations with cattle	https://quickstats.nass.usda.gov/results/B941BD01-93C7-3DE6-A475-B963BBEA18B9		Ranches_T	Data from 2017 Census on number of operations with inventory of cattle by size. The same data used for the diversity of operations of different sizes.
Share of cattle on feed	https://quickstats.nass.usda.gov/results/7BFC67C2-1C8C-3B8A-8971-540CCADB2126		feedOP_f	Calculated from the inventory of cattle in all categories: cattle excluding cows, beef cows, cattle including calves, cows for milk and cattle on feed, as well as the number of associated operations
Share of milk cows	https://quickstats.nass.usda.gov/results/7BFC67C2-1C8C-3B8A-8971-540CCADB2126		milkcOP_f	Calculated from the inventory of cattle in all categories: cattle excluding cows, beef cows, cattle including calves, cows for milk and cattle on feed, as well as the number of associated operations

## Sheet: Data
fips1	LnSalesD	Sales_USD_T	W_Assets_RT	highway_inv	lnTotpast	PC1p	PC2p	SKPC1p	WP_oper	wF_oper	YearExper	Div_R	GINI	Age_Div	Ranches_T	feedOP_f	milkcOP_f	State
4001	16.2858	11826000	276.037	0.123487	15.4016	6.03668	0.793181	0.7666	2.38462	2.54653	29.8	0.587965	0.763815	0.789931	1805	0	0.00110803	4
4003	17.1871	29125000	417.399	0.203964	13.5781	7.58343	1.49953	1.10894	4.01543	2.84768	20.9	0.811391	0.875606	0.800921	439	0.00455581	0.0387244	4
4005	16.8202	20180000	351.053	0.254661	15.6152	6.52845	0.49371	1.3333	3.05028	3.19758	29.7	0.615341	0.856819	0.783561	1093	0	0	4
4007	15.5763	5817000	149.605	0.147927	12.0301	6.95151	1.53659	1.57901	3.1194	3.54945	23.2	0.64887	0.828935	0.760158	183	0.00546448	0.0437158	4
4009	15.7264	6759000	256.638	0.172153	13.971	6.98426	1.61553	0.682423	4.90226	2.58984	23.8	0.544675	0.843993	0.768732	260	0.00384615	0.0461538	4
4011			35.1095	0.135315	10.9773	6.36432	1.34277	1.40004	3.24138	2.79452	28.9	0.81464	0.786995	0.777083	77	0	0.0519481	4
4012	14.8695	2869000	85.119	0.306593	9.89989	2.48774	4.91886	1.27505	8.14286	1.77419	21.9	0.757778	0.444898	0.778052	30	0	0.0333333	4
4013			539.625	3.43269	11.9906	4.64164	4.51404	0.625082	12.1736	2.1768	23.3	0.609421	0.881478	0.776928	430	0.00930233	0.167442	4
4015	15.9537	8484000	155.171	0.505548	7.59735	6.31205	2.32454	0.723421	3.9875	3.17021	20.1	0.835556	0.717921	0.760318	150	0.0133333	0.00666667	4
4017			198.584	0.128238	15.0862	5.85223	1.0435	1.25965	3.32494	2.78649	30.4	0.587896	0.736951	0.792714	1540	0.000649351	0.00519481	4
4019	15.9375	8348000	278.582	1.40221	14.7529	6.32471	2.48343	0.862792	5.64865	2.60736	25.2	0.719738	0.821757	0.768677	257	0	0	4
4021	19.4618	283233000	636.999	0.688613	13.556	5.27138	4.41733	0.360432	8.60121	2.24793	21.3	0.747685	0.885434	0.792243	293	0.0136519	0.150171	4
4023	16.0762	9590000	110.882	2.51154	12.1555	8.93084	1.72446	0.66594	5.4382	2.14563	20.8	0.825507	0.746553	0.772481	119	0	0.00840336	4
4025	16.6849	17626000	279.84	0.34959	13.5836	6.75785	1.69437	1.61765	3.77823	2.13223	21.5	0.788824	0.781706	0.774368	337	0.00296736	0.041543	4
4027			120.322	1.57731	11.4458	0	7.13543	0.156917	22.3779	1.7871	20.8	0.454545	0.844309	0.766589	44	0.0909091	0.0454545	4
8001	15.8444	7606000	209.314	4.75275	11.6026	8.89651	2.94244	0.600455	7.1393	2.26514	18.4	0.665212	0.848559	0.801338	302	0	0.10596	8
8003			85.4755	0.10373	11.5221	6.81293	0.738095	2.07313	11.4483	2.29371	27	0.816855	0.634775	0.78073	99	0	0.030303	8
8005	15.0674	3497000	139.779	3.82776	11.8567	8.63497	2.53738	1.17575	3.44706	2.34739	16.5	0.592321	0.818021	0.775993	343	0	0.0553936	8
8007	16.05	9342000	142.949	0.0548881	12.0504	6.49735	0.57117	3.03584	2.40625	2.34081	22.5	0.798328	0.613535	0.742223	168	0.0178571	0.00595238	8
8009	17.9349	61524000	235.658	0.0646467	13.4356	8.5785	1.82338	3.11751	2.35669	1.84477	28.7	0.815257	0.637283	0.779922	251	0.0239044	0.0239044	8
8011			148.22	0.0808803	13.2862	6.82252	2.17671	1.2728	4.05882	2.368	26.3	0.849183	0.656059	0.809283	147	0.0204082	0.0272109	8
8013			131.293	1.67981	10.9702	8.09334	0.80108	1.61768	4.71375	2.26909	20	0.680568	0.780479	0.770503	188	0.00531915	0.0531915	8
8014	11.835	138000	6.99672	1.67981	9.13727	9.88635	3.60976	1.0173	1	1.66667	37.7	0.561983	1	0.6475	11	0	0	8
8015			71.6794	0.109039	10.6838	6.08853	0.791499	3.53127	3.58904	2.11348	20.9	0.780618	0.68507	0.785219	116	0	0	8
8017	16.8653	21110000	185.511	0.188722	13.0482	8.39197	2.07745	3.54263	2.45161	2.18841	28.3	0.822653	0.580188	0.813149	140	0.00714286	0.0214286	8
8019	11.6613	116000	4.18158	3.23115	9.67088	5.70251	1.39222	1.71238	1	2.80952	21.9	0.40625		0.752839	8	0.125	0	8
8021	16.5567	15505000	122.387	0.0855734	11.7205	6.93283	0.469295	1.75959	3.62222	2.12992	25.5	0.833877	0.671045	0.803579	247	0.00404858	0.0404858	8
8023	14.7787	2620000	92.354	0.141701	11.7136	6.59452	0.387865	2.22508	4.24138	2.22936	23.5	0.807407	0.574664	0.735905	90	0	0.0777778	8
8025	18.3571	93840000	76.3472	0.149839	13.0091	6.79573	2.21142	1.46755	3.59615	2.06015	26.7	0.847857	0.77247	0.791966	140	0.0285714	0.0357143	8
8027	15.3976	4865000	71.5867	0.186182	11.7433	6.53428	0.677449	5.25383	2.15	2.32335	18.7	0.76036	0.720444	0.758436	133	0	0.0300752	8
8029	16.8729	21272000	198.481	0.189489	11.881	7.03944	0.837451	2.71043	4.06542	2.46437	20.8	0.782927	0.765777	0.782245	513	0.0175439	0.0253411	8
8031			0.711167	5.38896	3.29584	8.75892	3.75563	1.49881	2	3	21.2			0.673469	2	0	1	8
8033	14.6964	2413000	32.4209	0.069698	11.1958	6.49045	1.08824	2.5183	2.65854	1.84375	22.6	0.781466	0.59437	0.76868	67	0	0	8
8035	15.4535	5145000	254.019	2.71119	11.9849	8.10927	1.06523	1.00477	3.04255	2.21955	16.7	0.554195	0.734271	0.772547	437	0.00228833	0.0183066	8
8037	15.3866	4812000	74.954	1.51688	11.5494	6.69377	0.245405	2.28486	3.08333	2.17416	17.6	0.802469	0.791637	0.804569	72	0	0.0277778	8
8039	17.0403	25148000	412.992	2.09773	13.6032	8.56693	1.63396	1.2822	2.28856	2.34245	18.1	0.717856	0.77426	0.790398	815	0.00245399	0.0306748	8
8041	16.534	15157000	192.212	0.449771	13.2417	7.24729	1.53349	1.17041	2.84211	2.44177	19.2	0.734241	0.759845	0.793272	545	0.0201835	0.0348624	8
8043	15.7044	6612000	134.245	0.206689	12.4287	6.61483	0.777347	1.50266	4.99296	2.24202	18.6	0.667018	0.780806	0.785582	397	0	0.04534	8
8045	16.8627	21057000	234.034	1.59378	12.7871	6.97591	0.726903	1.80467	4.60265	2.24047	24	0.814344	0.769168	0.780337	258	0	0.0232558	8
8047	11.8277	137000	1.68123	1.22441	7.28276	6.57983	0.544931	1.62812	1.5	2.61538	18.3	0.44898	1	0.769669	7	0	0.285714	8
8049	16.0703	9533000	120.937	0.250502	12.1788	5.19578	0.73273	3.44738	3.90789	2.10227	22.3	0.79932	0.718821	0.761485	126	0.0396825	0.031746	8
8051	16.5768	15821000	131.392	0.0941838	12.2528	4.58545	0.626601	3.30492	4.12222	2.61453	22.8	0.844859	0.6452	0.790291	113	0.0176991	0.0530973	8
8053			3.248	0.0647563	9.70217	5.81802	0.779947	10.5455	1.75	1.41176	27.7	0.65625	1	0.48157	8	0	0	8
8055			141.248	0.984759	13.2236	6.74038	0.972147	3.42181	2.5283	2.05023	20.6	0.811303	0.637531	0.772487	211	0	0.0189573	8
8057	16.7979	19735000	95.6352	0.117978	12.3252	5.73026	0.438836	4.37844	3.47619	2.17647	24.5	0.795174	0.559188	0.774	59	0.0338983	0	8
8059	13.7472	934000	72.4136	3.47525	10.8632	7.55217	0.850352	1.20998	5.09009	2.33526	19.5	0.485618	0.72815	0.803345	157	0.0127389	0.0382166	8
8061			130.29	0.10838	12.9097	7.25	2.13677	4.52089	3.63281	1.80172	28.4	0.812096	0.502705	0.786066	114	0.0175439	0.0350877	8
8063			337.119	2.52888	13.0071	9.1213	2.37113	2.86401	3.27317	2.37104	25.9	0.838899	0.762112	0.794754	207	0.0869565	0.00966184	8
8065	13.0669	473000	7.51277	0.0493392	9.22434	5.01727	2.01996	2.60112	0	3.5	12	0.598338	0.321279	0.74974	19	0	0	8
8067	16.2438	11340000	231.086	0.31496	12.7608	7.04238	0.75594	2.14297	2.24409	2.26635	22.1	0.788726	0.686637	0.789491	382	0.0183246	0.0575916	8
8069	17.2688	31604000	364.477	1.04803	12.7647	7.5135	0.715641	1.60983	5.21883	2.41508	19.9	0.718288	0.871666	0.77928	622	0.00643087	0.0401929	8
8071	16.8543	20879000	317.596	1.2617	14.3298	6.83894	1.22031	2.57924	2.43478	2.41118	24.6	0.823059	0.597946	0.794334	310	0.00322581	0.00967742	8
8073	17.1217	27280000	297.297	0.796324	13.7088	7.63908	1.71704	2.69263	2.44355	2.4633	29.8	0.843978	0.602449	0.81377	252	0.015873	0.0436508	8
8075	20.0502	510163000	345.18	1.69344	13.2127	8.97829	2.30739	2.32218	3.22093	2.15143	26.6	0.849519	0.81629	0.799553	388	0.0360825	0.0231959	8
8077	17.1473	27989000	334.02	2.23278	12.3564	6.55373	1.18336	1.17846	4.33333	2.26566	19.4	0.668523	0.838598	0.792601	810	0.00740741	0.0382716	8
8079			2.33661	0.0547846	9.15003	5.48586	1.42053	8.97351	2.16667	2.66667	21.6		1	0.748521	3	0	0	8
8081	16.8165	20106000	172.095	0.0943202	13.6111	6.27278	1.08738	1.88628	3.02632	2.432	25.6	0.826947	0.698634	0.789665	196	0.0102041	0.0510204	8
8083	16.5458	15337000	185.087	0.0529357	13.2212	4.93396	1.57252	1.68365	2.20522	2.12322	21.6	0.78417	0.729771	0.786911	446	0.00448431	0.0336323	8
8085	17.3408	33962000	237.831	0.123966	12.3954	6.40146	1.16907	1.78787	3.69903	2.13505	23.1	0.818289	0.7523	0.774164	485	0.0103093	0.014433	8
8087	19.6049	326806000	289.615	3.22859	12.6116	8.86146	2.32306	1.85308	6.04808	2.07979	24.1	0.844898	0.807703	0.814321	324	0.0771605	0.0617284	8
8089	18.3182	90264000	142.191	0.116717	13.3112	6.44582	2.30154	2.37734	4.57273	2.14978	24	0.841938	0.813232	0.795537	217	0.0368664	0.0184332	8
8091	15.028	3362000	68.804	0.0825276	10.9957	6.19622	0.872892	4.07098	2.52778	2.19355	19.7	0.787201	0.706683	0.78497	62	0	0.016129	8
8093	15.2709	4286000	85.0567	0.298532	12.0555	5.91533	0.624174	2.29077	3	2.07812	19.6	0.735271	0.725827	0.726919	142	0.00704225	0.0211268	8
8095			109.349	0.290527	10.7797	8.98981	3.21926	3.89798	3.31655	2.03	28.8	0.834184	0.783764	0.81455	84	0.119048	0.0238095	8
8097	14.2905	1608000	41.6427	0.215505	9.94789	6.61326	0.420267	4.26366	1.5873	1.86207	24.1	0.785494	0.598641	0.707696	36	0	0.0555556	8
8099			143.104	0.0761727	13.0718	8.1275	2.28084	2.73557	3.45455	1.88024	31.3	0.854181	0.791433	0.779169	147	0.0272109	0.00680272	8
8101	17.1194	27217000	204.107	2.28268	13.6055	6.32107	2.13455	1.14748	4.976	2.28913	22.6	0.803574	0.77985	0.791903	348	0.0114943	0.066092	8
8103	16.4852	14436000	135.198	0.136758	12.7644	6.26842	0.888294	2.11603	2.72603	2.31414	22.5	0.846136	0.669814	0.776327	145	0	0.0344828	8
8105	15.732	6797000	115.174	0.0807485	10.8815	6.8945	0.593007	3.14983	9.61062	2.4	22.6	0.817135	0.656121	0.803596	113	0	0.0442478	8
8107	16.9788	23648000	242.01	0.116604	12.7723	6.90004	0.477524	2.98457	3.13182	2.18124	20.9	0.815276	0.710036	0.77189	282	0.0319149	0.0390071	8
8109	16.4455	13873000	132.662	0.0943223	12.0044	6.0622	0.56143	2.90143	9.43689	2.33945	24.9	0.849881	0.663736	0.75151	116	0	0.0517241	8
8111	15.4857	5313000																8
8113			56.9124	0.075228	11.6528	6.14276	0.918848	3.43258	0	2.19178	22.4	0.814124	0.694637	0.774469	71	0	0.0140845	8
8115			106.989	2.26373	11.6695	9.32532	3.23751	3.99657	3.33	1.9125	29.7	0.804138	0.620142	0.803216	84	0.047619	0	8
8117	13.7653	951000	15.9878	1.91124	9.75168	3.70459	2.00902	2.28364	3.33333	4.40741	12.6	0.791111	0.304387	0.794557	15	0	0	8
8119	13.7343	922000	33.6728	0.390743	11.0457	6.69827	0.474544	2.55856	0	2.21176	17.2	0.741916	0.662118	0.756149	71	0.028169	0.253521	8
8121	18.1369	75296000	313.988	0.283703	13.1212	8.91977	2.2967	3.07986	2.47257	2.07692	28.3	0.84425	0.731794	0.80676	287	0.0487805	0.00348432	8
8123	20.7795	1057898000	1175.55	0.577858	13.9294	8.58836	1.9943	1.00357	6.42539	2.28713	21.7	0.791227	0.883625	0.800603	1572	0.0311705	0.0693384	8
8125	20.2406	617147000	643.634	0.145983	13.5248	9.37599	2.24072	2.83059	5.02128	2.225	28	0.848038	0.759574	0.815183	394	0.0583756	0.0329949	8
16001	17.0519	25442000	208.765	2.6462	10.6217	9.50184	4.19212	1.14765	6.51557	2.1148	19.2	0.517529	0.929387	0.79052	464	0.012931	0.0474138	16
16003	16.0384	9234000	63.9144	0.116799	11.8401	8.11043	0.686158	2.47188	3.24528	2.60331	21.7	0.814578	0.721121	0.770374	109	0.00917431	0.0183486	16
16005	16.3659	12812000	146.53	4.28709	11.6335	8.02581	0.83154	1.00257	3.61272	2.76726	24.5	0.781914	0.733624	0.795221	322	0.015528	0.0590062	16
16007	16.4803	14365000	140.706	0.142985	12.1256	7.362	0.221823	1.37054	3.02632	2.50556	26.5	0.827977	0.66545	0.794483	230	0.00869565	0.113043	16
16009			38.5091	0.272492	8.6742	7.35847	0.440786	2.02394	3.04688	2.30061	23.1	0.610725	0.593048	0.773591	72	0.0138889	0.0833333	16
16011	18.0974	72379000	671.033	1.60994	13.152	7.63051	0.897181	0.771503	8.25837	2.48221	24.6	0.804648	0.79971	0.805804	590	0.00847458	0.0881356	16
16013	15.7581	6977000	82.3102	0.114962	11.9214	7.58419	0.65774	3.06658	3.98864	2.025	22.2	0.817851	0.674514	0.793196	55	0.0181818	0	16
16015	13.8095	994000	16.6412	0.249111	10.7573	8.12489	1.03003	2.15141	4	2.16981	24.1	0.764061	0.621817	0.694031	37	0	0	16
16017	14.6044	2201000	53.7295	0.163103	10.1091	7.10217	0.593838	2.08949	3.21769	2.32453	19.9	0.55287	0.63658	0.80665	260	0	0.0615385	16
16019	17.8085	54218000	169.34	2.00875	11.8692	7.97803	0.267963	0.867915	3.91319	2.33625	21.9	0.754936	0.885993	0.79393	275	0.0254545	0.0145455	16
16021	14.7935	2659000	63.8782	0.0856365	9.42923	6.72241	0.719093	2.07624	8.17978	2.40782	20.8	0.742005	0.676031	0.787924	122	0.0163934	0.139344	16
16023	15.4883	5327000	62.6868	0.113388	10.6814	6.24101	0.739662	1.62904	2.68493	1.96386	27.9	0.815989	0.692426	0.789156	77	0.012987	0.012987	16
16025	15.2492	4194000	38.5795	0.200034	11.3062	7.88762	0.435018	4.36284	4.46341	1.82	21.2	0.778108	0.535385	0.810017	41	0	0	16
16027	18.0055	66024000	590.259	1.9924	10.597	10.3532	3.62531	0.72032	9.59176	2.42946	20.1	0.570335	0.926324	0.795815	1025	0.00585366	0.0682927	16
16029	17.1068	26877000	160.232	0.224727	11.7877	7.85805	0.408813	1.40191	4.7	2.82511	25.3	0.83807	0.644163	0.813184	171	0.0233918	0.0409357	16
16031	19.8116	401873000	568.913	1.09897	12.3619	7.74827	1.06398	1.19663	11.5169	2.26609	25.8	0.823983	0.793671	0.809565	283	0.0424028	0.102473	16
16033			68.9244	1.8875	9.14723	7.44188	0.406157	1.68166	4.75	2.4375	27.5	0.841139	0.738375	0.803984	33	0	0	16
16035			25.6201	0.0905682	9.79339	6.93942	0.931723	2.67494	2.63492	2.43137	21.5	0.640907	0.635664	0.764519	102	0	0.0392157	16
16037	16.9709	23463000	119.166	0.0849601	11.3775	6.96606	0.396903	3.00996	2.87778	2.3121	24.1	0.829994	0.642599	0.787577	142	0	0.0492958	16
16039			252.809	1.25774	12.1995	8.63217	1.80766	0.918141	15.0412	2.09396	23.5	0.698842	0.88727	0.772286	167	0.00598802	0.0538922	16
16041	16.2467	11372000	132.98	0.356456	11.3037	8.13872	0.99122	0.821116	3.96691	2.46011	24.6	0.818357	0.690385	0.813657	331	0.0151057	0.21148	16
16043	16.5088	14780000	124.811	0.209481	11.5013	7.55267	0.616768	1.99855	6.22513	2.38462	24.9	0.824171	0.72242	0.814042	144	0.0208333	0.0416667	16
16045	16.1973	10824000	141.569	0.478907	11.8951	9.53861	2.98142	1.0974	2.97073	2.36681	20.5	0.648537	0.840892	0.794155	423	0	0.0283688	16
16047	18.0661	70150000	348.145	1.19667	10.7394	8.85141	2.71757	1.43037	14.2386	2.1674	25.2	0.825711	0.823553	0.780835	291	0.00343643	0.171821	16
16049	16.4722	14249000	255.845	0.0682624	12.7259	7.86428	0.28458	1.79197	2.65922	2.36446	24.6	0.810152	0.651822	0.791753	376	0.0132979	0.0824468	16
16051	18.06	69719000	301.234	0.728482	11.476	6.35118	1.10332	0.450744	6.51429	2.22404	23.4	0.800491	0.823625	0.811831	329	0.0243161	0.112462	16
16053	19.3075	242741000	281.885	2.67343	9.85577	8.93812	3.69267	0.918425	13.3934	2.19231	27.1	0.785283	0.77793	0.786665	221	0.0135747	0.18552	16
16055	14.703	2429000	140.769	1.55978	10.0891	7.40595	0.625063	1.30974	2.7512	2.1088	19.5	0.592209	0.662322	0.784636	366	0	0.0737705	16
16057	14.712	2451000	88.1667	0.10429	11.0783	8.34104	0.500962	1.67718	3.38739	2.09506	20.4	0.692407	0.682684	0.807231	180	0.0166667	0.1	16
16059	17.0389	25112000	123.144	0.122189	11.719	7.47957	0.304647	2.72695	2.69231	2.27136	24.8	0.824568	0.664203	0.711436	180	0.00555556	0.0333333	16
16061			65.9641	0.0723681	10.5444	9.35842	1.36229	2.93692	3.07246	2.21333	23.3	0.814134	0.512968	0.732094	59	0	0.0169492	16
16063	17.2297	30391000	165.906	0.302327	10.6761	7.99611	1.93994	0.799711	5.05556	1.94444	24.6	0.833499	0.836321	0.789453	165	0.0121212	0.133333	16
16065	16.042	9267000	187.836	0.337225	10.3306	7.71007	0.720579	0.250069	7.16822	2.42922	27	0.81358	0.677403	0.808992	180	0.0388889	0.0611111	16
16067	16.3657	12809000	292.563	1.43971	9.94695	7.64406	2.06626	1.07716	9.21344	2.12195	24.7	0.778492	0.876738	0.771613	259	0	0.0810811	16
16069	16.3776	12963000	137.641	0.0792219	11.7996	9.84026	2.34758	1.61418	3.64789	2.05851	24	0.800256	0.702204	0.761682	137	0	0.0364963	16
16071	16.3244	12291000	128.326	2.21851	11.9796	7.64174	1.22178	0.95572	2.74265	2.81095	24.6	0.818762	0.741476	0.783568	184	0	0	16
16073	18.5668	115729000	372.618	0.360143	13.2187	7.43842	1.44793	1.12651	5.3057	2.03162	24	0.837539	0.781391	0.795059	320	0.03125	0.071875	16
16075	17.9213	60688000	151.217	2.16796	11.5148	12.9866	9.47463	0.810461	6.16854	2.42345	21.9	0.726811	0.891391	0.78961	293	0.00682594	0.0921502	16
16077	16.8537	20867000	202.799	2.06015	11.3698	7.67411	1.14284	0.816468	13.8696	2.432	28.1	0.844444	0.817627	0.806065	90	0.0333333	0.0111111	16
16079	11.3851	88000	5.16994	3.73114	9.03782	6.12669	0.831959	2.29561	3.125	2.44444	20.8	0.548697	0.533048	0.687755	27	0	0.111111	16
16081	14.9714	3177000	87.27	0.133081	10.0059	8.03121	0.28489	1.38852	5.85227	2.344	23.8	0.796741	0.541706	0.809161	94	0	0.12766	16
16083	17.9892	64955000	543.472	0.859718	12.1905	7.71046	1.66139	1.23463	6.68807	2.32325	23	0.82101	0.839365	0.810395	559	0.00536673	0.105546	16
16085			26.7938	0.0978216	10.6633	7.40947	0.467379	3.95112	2.17073	2.39	20.8	0.779592	0.508628	0.792328	70	0	0.0142857	16
16087	17.1236	27333000	145.685	0.474931	12.8123	9.11458	2.07015	1.44091	4.01961	2.48511	24.5	0.79941	0.736751	0.807461	221	0.00452489	0.0452489	16
30001	18.1785	78488000	415.472	1.3673	13.8776	7.80068	0.166346	3.70068	4.28649	2.09346	26.2	0.843443	0.684964	0.776796	238	0.012605	0.0168067	30
30003	17.7276	50005000	385.907	0.833635	14.8825	8.65112	1.8354	1.35385	3.6281	2.61224	27.7	0.844688	0.677829	0.796862	205	0.0097561	0	30
30005	17.581	43184000	323.486	0.0474718	14.1647	8.29787	0.950968	3.12327	3.18129	2.14835	28.9	0.819787	0.597075	0.802438	242	0	0.00826446	30
30007	16.4896	14499000	136.761	0.280335	12.7152	7.94954	0.552097	2.25374	3.35556	2.21053	23.7	0.835424	0.640902	0.78627	136	0	0.0441176	30
30009	17.9807	64403000	341.935	0.277274	13.4051	7.83297	0.847887	3.1911	2.81383	2.23457	26.3	0.849636	0.703088	0.782997	375	0.0106667	0.016	30
30011	17.9181	60494000	393.189	0.0951623	14.2131	8.08017	1.89162	4.03576	2.29054	2.79054	29.6	0.776177	0.474873	0.789728	245	0.00816326	0.0204082	30
30013	17.4513	37933000	301.379	1.66673	13.6178	8.65587	1.07707	1.90342	3.13636	2.34216	25.5	0.836583	0.682996	0.776079	369	0.0162602	0.0406504	30
30015	16.9177	22247000	289.457	0.116609	13.4972	8.25033	1.24392	3.78982	2.79336	2.47755	30.1	0.818547	0.563678	0.793779	170	0.0235294	0.0117647	30
30017	17.961	63149000	367.274	2.43269	14.4878	7.97141	1.68076	2.56307	3.30769	2.30638	26.8	0.836372	0.633937	0.806711	271	0.0184502	0.0332103	30
30019	16.0543	9382000	83.4217	0.0521749	12.2819	7.86243	1.19427	3.94383	2.29487	1.88991	29.4	0.80567	0.481428	0.776028	81	0	0	30
30021	17.2561	31206000	214.263	1.52215	13.5224	8.30706	1.13264	3.60321	2.5102	2.12844	28.7	0.841596	0.606735	0.775384	246	0.00406504	0.0447154	30
30023	15.5264	5534000	32.2377	0.76336	11.007	7.58437	0.114402	2.59755	2.57143	2.41935	26.4	0.835938	0.647076	0.740676	32	0	0	30
30025	17.4503	37895000	185.838	0.151276	13.462	8.1575	1.7694	4.83239	3	2.67089	24.6	0.818077	0.551006	0.813788	179	0	0.0391061	30
30027	18.3532	93478000	766.648	0.0720881	14.2434	8.50531	1.16585	3.16278	2.61066	2.71154	26	0.824121	0.535665	0.805124	508	0.00393701	0.0511811	30
30029	15.3468	4624000	137.009	0.0815828	11.1444	6.91432	0.500236	2.44332	3.42424	2.29043	25	0.660053	0.606423	0.787295	254	0.0393701	0.0511811	30
30031	16.9712	23469000	291.025	1.36461	13.0661	8.30777	0.197613	2.12546	5.37778	2.27605	24.7	0.805803	0.743398	0.792315	290	0.0241379	0.103448	30
30033	17.5838	43307000	335.007	0.0902965	14.44	7.84138	1.36014	2.78775	2.55	2.25	28.9	0.787526	0.510768	0.806351	182	0.00549451	0.0384615	30
30035	17.1969	29413000	350.82	0.149211	13.4181	8.17011	0.476125	1.62106	2.7907	2.52632	25.2	0.817903	0.612609	0.806664	302	0.00993378	0.0496689	30
30037	16.1058	9878000	106.989	0.154679	13.2519	7.60363	1.33981	2.14487	2.23214	2.77273	27.7	0.813469	0.519324	0.76718	70	0.0142857	0.0428571	30
30039	16.4779	14330000	137.745	0.406491	12.4048	7.6142	0.1699	3.44616	2.72093	2.48052	25.4	0.808004	0.505641	0.782632	86	0	0.0348837	30
30041	16.7325	18486000	201.563	0.0646412	12.8264	8.08282	1.13286	2.45202	2.48918	2.25	27	0.818077	0.639693	0.783083	179	0.0111732	0.0446927	30
30043	16.5358	15184000	137.485	2.79607	12.5628	7.73405	0.341643	2.34203	2.96296	2.31771	24.7	0.827823	0.750908	0.774602	161	0	0.0186335	30
30045	17.942	61958000	309.213	0.104457	13.2628	8.32	0.911873	3.65616	2.94828	2.59067	26.2	0.782496	0.591852	0.786736	251	0.0438247	0.0318725	30
30047	17.3978	35954000	220.712	0.155144	12.7041	7.79004	0.572574	2.71228	3.79845	2.35192	23.9	0.816601	0.735432	0.789612	463	0.00215983	0.0539957	30
30049	16.8672	21152000	193.213	1.64034	13.4635	7.92412	0.379166	3.55009	4.13761	2.43056	20.7	0.72727	0.825711	0.788911	248	0.00806452	0.0483871	30
30051	15.5062	5423000	99.3398	0.15153	12.2157	7.89645	1.09843	4.15733	2.9375	2.77215	28.6	0.788181	0.625095	0.793646	53	0	0.0754717	30
30053	14.2176	1495000	38.3044	0.0839407	9.97911	7.06586	0.610259	2.98445	2.63333	2.49143	26	0.558517	0.645682	0.767939	98	0	0.0204082	30
30055	17.1069	26881000	164.32	0.236961	13.4839	7.80755	1.31099	4.75625	1.90083	2.41327	28.4	0.827795	0.576697	0.808784	177	0.00564972	0.0112994	30
30057	17.8477	56387000	415.414	0.116465	13.5302	7.99448	0.270269	4.25766	3.73913	2.02113	24.8	0.844737	0.653518	0.785979	301	0.00664452	0.0166113	30
30059	17.1973	29424000	298.443	0.128449	13.576	8.16175	0.335316	3.73996	3.67164	2.1	24.5	0.806108	0.555374	0.798478	103	0.0194175	0.0194175	30
30061	12.6443	310000	14.4587	4.19936	8.61939	7.20165	0.462948	2.50132	1.84615	2.30909	25	0.604592	0.647505	0.768076	28	0	0.0357143	30
30063	14.9505	3111000	88.7453	1.71517	11.1589	7.7001	0.445726	2.87659	3.58824	2.66914	26.7	0.716479	0.706919	0.770142	136	0	0.0514706	30
30065	17.1631	28434000	203.647	0.166371	13.7565	7.95938	1.23656	3.65425	2.42647	2.45509	26.6	0.837084	0.705897	0.774024	187	0.026738	0.0427807	30
30067	16.9268	22449000	347.915	0.680782	13.254	7.78016	0.257515	3.65508	2.35556	2.66129	25.9	0.838397	0.639542	0.772295	209	0.0143541	0.0430622	30
30069	16.479	14346000	131.9	0.0878618	13.1279	7.8971	1.57567	1.24997	3.25714	2.01786	26.5	0.812781	0.497933	0.755551	65	0	0.0615385	30
30071	17.6864	47987000	294.788	0.041907	14.1559	7.56346	1.12053	3.85294	3.27907	2.30769	26.3	0.808304	0.53541	0.796819	233	0.00858369	0.0257511	30
30073	16.8443	20673000	219.027	0.575463	12.3919	8.1974	0.582742	4.1036	2.57143	2.16402	28.9	0.829069	0.645382	0.791613	193	0.00518135	0.0259067	30
30075	17.8571	56915000	370.883	0.103753	14.1842	8.20811	1.68629	4.7514	3.10924	2.52381	28.4	0.789407	0.465761	0.792709	249	0.00803213	0.060241	30
30077	16.9716	23478000	180.116	1.38494	13.1113	7.81064	0.156045	3.03477	4.94366	2.28682	28.3	0.829503	0.613068	0.79428	118	0.00847458	0.0677966	30
30079	17.2911	32316000	205.544	1.43572	13.3268	7.84088	1.44467	5.60244	3.19231	2.34831	28.6	0.777679	0.510998	0.770545	121	0.00826446	0.0413223	30
30081	17.0095	24385000	226.553	0.179581	11.9705	7.94953	0.135657	2.2059	2.90476	1.98998	22.6	0.742925	0.77376	0.758062	486	0.00205761	0.0390947	30
30083	17.5916	43645000	297.811	0.135276	13.5368	8.14749	1.18077	3.03791	3.13295	2.45503	27.1	0.831883	0.623395	0.796332	253	0.0513834	0.0158103	30
30085	16.7004	17901000	170.866	0.0815872	13.1751	7.7059	1.21548	1.59643	2.14286	1.87952	29.2	0.794035	0.456982	0.777376	159	0.0125786	0	30
30087	18.0364	68097000	400.145	0.264417	14.752	7.81775	1.52587	3.12985	4.37168	2.63317	25.4	0.84128	0.689837	0.786428	267	0.00749064	0.011236	30
30089	16.2272	11153000	139.414	0.292722	12.5238	7.63172	0.456899	2.75142	2.47727	2.28897	24.5	0.798573	0.698412	0.757742	217	0.0230415	0.0138249	30
30091	16.3012	12009000	130.249	0.0560381	12.4547	7.82056	1.14501	6.08258	2.25325	1.95973	28.5	0.839234	0.60394	0.804912	127	0.00787402	0.015748	30
30093	14.5275	2038000	28.2473	6.18103	10.8917	7.57005	0.240138	1.88819	4.16667	2.40678	25	0.804209	0.460866	0.801897	56	0.0178571	0	30
30095	17.2976	32527000	274.654	0.909119	13.2556	8.04929	1.27568	3.2246	2.83193	2.31381	24.8	0.830705	0.676726	0.751491	285	0.0105263	0.0175439	30
30097	16.8604	21008000	268.899	1.7004	13.534	7.87251	0.825257	3.86416	2.50704	2.20455	24.4	0.840035	0.627942	0.786817	166	0.0180723	0.0361446	30
30099	17.2323	30470000	187.834	0.369554	12.9302	8.29098	0.550629	4.98148	2.64205	2.17445	26	0.841247	0.720319	0.800052	222	0.0315315	0.027027	30
30101	16.1145	9964000	140.766	1.7674	12.7404	7.88971	1.02744	3.26273	2.74138	2.14407	28.9	0.812283	0.606641	0.759905	96	0	0.03125	30
30103	16.6923	17757000	117.89	1.40834	13.2255	7.82908	1.56775	3.38399	4.07273	2.3	31.7	0.801698	0.581693	0.748827	72	0	0.0138889	30
30105	17.5641	42460000	215.707	0.0543779	13.6226	7.49643	1.14921	4.54627	2.38356	1.93939	27.3	0.8038	0.58033	0.797718	200	0.025	0.005	30
30107	17.0032	24233000	197.539	0.139786	13.4732	8.0284	0.948047	4.07043	3.27586	2.22951	27.6	0.826025	0.625316	0.73367	109	0.00917431	0.0366972	30
30109	16.309	12104000	115.847	1.4428	12.9204	8.53396	1.35049	2.96757	2.39286	2.55385	31.4	0.821398	0.600062	0.791176	91	0.010989	0.010989	30
30111	18.2781	86710000	358.495	2.87525	14.0684	8.07624	1.76766	1.74285	3.60386	2.13833	23.2	0.82107	0.796674	0.790326	540	0.0351852	0.0333333	30
32001	16.9109	22095000	110.822	0.391402	13.1215	4.79165	2.90757	1.27867	4.85981	1.94553	24	0.818322	0.82103	0.790258	210	0.0190476	0.0809524	32
32003	13.1001	489000	56.8697	0.255113	12.0483	4.91721	3.62687	0.504641	4.09589	2.02752	21	0.72	0.505049	0.772158	75	0	0.0666667	32
32005	16.5603	15562000	66.4419	4.19411	12.891	6.96038	0.812938	1.47189	3.22353	1.84211	20.9	0.823183	0.717602	0.710163	118	0	0	32
32007	17.8659	57422000	394.407	0.203383	14.4514	6.73616	0.899519	1.15135	4.56618	2.46645	22.5	0.81527	0.74355	0.794168	327	0.00917431	0.030581	32
32009			18.5905	0.864142	7.77065	3.12179	3.37086	2.2539	7.8	0	29.5	0.540816	1	0.704082	14	0	0	32
32011	16.1682	10514000	75.7256	0.0504119	11.5028	6.38024	1.45318	1.91588	5.02222	2.58696	27.8	0.8	0.720241	0.730204	40	0.05	0	32
32013	17.2203	30107000	237.609	0.109845	13.5935	6.76716	1.88226	1.59137	4.84496	2.40385	22.4	0.807281	0.698838	0.757628	146	0.0205479	0.0205479	32
32015	16.0913	9736000	90.6005	0.873419	12.1534	6.04936	1.92774	2.10951	5.43478	2.2037	22.5	0.767621	0.731147	0.755111	57	0.0526316	0.0350877	32
32017	15.9882	8782000	72.7753	0.708474	12.518	6.13577	1.74412	1.24087	2.92647	3.02913	27.3	0.842042	0.752275	0.786591	115	0	0.0434783	32
32019			80.4471	0.0972974	11.5622	4.90135	2.83719	0.67386	7.19298	2.2129	26.4	0.788822	0.80829	0.733153	109	0.0275229	0.0366972	32
32021			8.64441	0.324826	9.83529	3.75393	2.65035	1.52566	0	1.65217	32.5	0.72449	1	0.718364	14	0	0	32
32023			44.7178	0.0800792	10.6661	5.36302	1.62633	1.25296	7.01429	2.06504	19.7	0.822	0.819477	0.765145	100	0	0.08	32
32027	16.3812	13010000	77.2172	0.116379	12.4536	6.04451	2.86169	1.21181	4.63492	2.30556	19.4	0.830666	0.636335	0.779625	81	0.0123457	0	32
32029				2.56901	8.58253	6.30853	2.60341	0.985758	0	0								32
32031	15.8353	7537000	91.9346	0.870139	13.1118	6.58065	1.55079	0.996525	3.95146	1.9799	21.8	0.764429	0.806053	0.772173	121	0.00826446	0	32
32033	16.4498	13933000	62.2163	3.144	11.5354	5.66046	0.929754	1.28777	2.81967	2.51282	19.6	0.820764	0.675261	0.807459	88	0.0227273	0.0568182	32
32510	11.3386	84000		0.0574502	9.27567	7.10051	0.941263	1.72651	0	1.41667		0.611111	1	0.749108	6	0	0.333333	32
35001	13.634	834000	87.861	3.8151	12.3615	5.55253	1.08515	1.00684	2.06393	1.97112	21.9	0.451664	0.740356	0.768587	335	0	0.0985075	35
35003	15.9939	8832000	181.304	0.0836067	14.0385	6.5115	1.04909	3.17526	2.3125	2.46023	21.7	0.816195	0.741623	0.772463	226	0	0.0132743	35
35005	17.6801	47685000	300.163	0.0567175	14.6238	6.59437	1.65374	1.20663	7.85714	2.18657	24.1	0.826506	0.732034	0.782363	283	0	0.137809	35
35006			163.527	1.08947	14.2635	6.47587	0.770422	1.06311	2.0101	2.21114	24.3	0.704507	0.75632	0.789717	396	0	0.00757576	35
35007	16.9746	23549000	292.176	0.765781	14.1466	6.02815	1.32566	3.14081	2.7619	2.39785	24.5	0.831035	0.696709	0.76897	166	0	0.0843373	35
35009	18.4747	105555000	161.516	0.127462	13.0301	7.87699	2.10244	1.37175	6.96842	2.03595	26.3	0.833822	0.735737	0.777328	283	0.0212014	0.120141	35
35011	16.9129	22140000	123.882	0.153042	13.9732	5.4372	1.88801	3.94261	2.83117	2.56	22.6	0.849805	0.720483	0.799743	121	0	0	35
35013	15.9807	8716000	57.4046	2.89285	12.9646	5.02823	1.97104	0.789769	6.69702	1.91264	22.9	0.731556	0.870515	0.778183	150	0	0.12	35
35015	16.5556	15489000	165.411	0.0699885	13.8447	5.63536	2.18766	1.50089	5.67407	2.36905	23.6	0.822047	0.784976	0.813401	234	0	0.0769231	35
35017	16.4418	13822000	156.108	0.166976	13.6831	6.55827	1.36036	1.948	3.54023	2.83544	24.4	0.758431	0.795652	0.780831	274	0	0.0437956	35
35019	16.2941	11925000	155.647	0.948054	14.1636	5.32397	1.59311	1.4961	2.54348	2.38095	23.1	0.82058	0.662408	0.721322	198	0	0.0353535	35
35021	16.408	13363000	131.731	0.176769	13.2111	7.37147	1.51903	4.50945	3.91489	3.66327	27	0.819375	0.725917	0.783459	141	0	0.0141844	35
35023			8.16572	0.799672	13.6199	6.51985	1.63142	1.34731	3.40323	0		0.834874	0.755492	0.794354	104	0	0	35
35025	17.3485	34225000	208.359	0.0823734	14.4137	6.52342	2.3673	1.00674	4.36301	2.33865	22.9	0.837269	0.80484	0.80181	268	0	0.0522388	35
35027	16.4891	14492000	231.259	0.0782356	14.1909	6.29764	1.23198	3.36513	2.56842	2.26482	24	0.816987	0.747119	0.781424	278	0	0.028777	35
35028				0.409976	8.04678	5.17257	1.22043	2.94192	2	0				0.625				35
35029	16.1558	10384000	57.4199	1.24204	13.2005	5.14695	2.42293	1.13513	9.2809	2.74528	19.8	0.835804	0.713271	0.768311	73	0.0410959	0.0547945	35
35031	15.6748	6419000	265.057	0.589801	14.7243	5.61166	0.922911	0.501007	2.60905	2.89343	27.8	0.620685	0.691525	0.776199	1111	0	0.0135014	35
35033	16.557	15510000	142.652	0.308371	13.6853	5.36646	1.36705	1.89608	2.20625	2.19391	24.4	0.690617	0.809703	0.78133	364	0	0.043956	35
35035	15.9073	8099000	110.963	0.105227	13.8206	5.70035	1.24647	1.49341	2.96774	2.26812	22.8	0.773436	0.753559	0.779271	222	0	0.045045	35
35037	17.3064	32815000	160.504	1.35086	14.111	6.83641	1.87417	3.13981	2.24627	2.48601	27.5	0.840918	0.604825	0.791354	330	0.00909091	0.00606061	35
35039	15.884	7913000	258.726	0.229559	14.0505	6.62151	0.360995	1.65673	2.58217	2.53988	24.6	0.715589	0.671282	0.766985	599	0	0.00166945	35
35041	17.5228	40742000	194.061	0.0947519	13.9691	7.71022	1.97742	1.38607	6.18889	2.19315	26	0.84224	0.822015	0.78733	373	0.00536193	0.0723861	35
35043	15.205	4013000	97.3009	0.0723037	13.5305	5.92609	0.694585	0.721619	3.09494	2.64384	24.9	0.67984	0.660794	0.768829	434	0	0.0276498	35
35045	15.2983	4405000	221.975	1.90993	14.6982	5.08844	1.08811	1.08597	3.5825	2.42565	26.9	0.61311	0.590187	0.779376	1153	0	0.019948	35
35047	16.6864	17653000	274.09	0.760991	14.6073	6.24716	1.138	1.39967	2.60914	2.36715	22.7	0.723625	0.843868	0.771268	604	0	0.0298013	35
35049	16.1942	10791000	112.732	2.37012	13.3792	6.14898	0.713929	1.95009	3.25	2.34097	22.5	0.675229	0.862495	0.751811	226	0.00442478	0	35
35051			92.8502	2.16665	13.8103	6.15846	1.21957	2.75841	3.7619	2.04969	22	0.836936	0.744709	0.782213	123	0	0.0487805	35
35053	16.307	12079000	136.272	0.964764	13.698	6.12912	0.986453	1.35297	3.81507	2.208	24.6	0.713312	0.862678	0.792673	291	0	0.0206186	35
35055			77.2668	0.139968	12.4254	6.21386	0.404325	2.46899	2.52273	2.49605	24.5	0.663969	0.671791	0.749429	253	0	0.00395257	35
35057	16.972	23489000	246.87	0.595842	14.2375	5.74556	0.988848	1.603	2.6875	2.21011	24.8	0.713644	0.85837	0.773054	451	0.00443459	0.0443459	35
35059	18.1316	74898000	312.353	0.0941115	14.4219	7.2474	1.5211	2.7573	3.125	2.64641	24.5	0.842814	0.683082	0.802489	284	0.0316901	0.0316901	35
35061	16.4391	13785000	130.174	1.60635	13.1165	6.09592	1.05454	0.907541	2.63158	2.17203	23.6	0.495188	0.908091	0.783634	532	0.0018797	0.0263158	35
49001	16.2541	11457000	103.655	0.736471	11.502	6.66524	1.09266	0.956693	6.65574	2.87302	26.3	0.833753	0.729928	0.791913	138	0.00724638	0.0797101	49
49003	17.4357	37344000	434.488	2.65302	13.6858	7.00107	1.13668	0.350511	4.49476	2.60914	23.9	0.816917	0.777127	0.797829	504	0.0357143	0.047619	49
49005	17.1601	28349000	300.363	0.412396	11.5563	7.57267	0.735917	0.206285	4.1357	2.54608	24.7	0.805199	0.741797	0.791492	558	0.0232975	0.202509	49
49007			70.5669	0.127379	12.248	6.53867	0.84071	0.938685	2.88889	2.83511	24.1	0.698274	0.82511	0.795632	142	0.00704225	0.00704225	49
49009	14.5176	2018000	11.9881	0.164313	9.75552	6.59997	0.280539	1.39591	2.75	2.70968	23.1	0.835539	0.597294	0.781867	23	0	0	49
49011			67.1204	4.90825	10.5841	8.24942	1.16624	0.175395	6.19658	2.56436	26.8	0.614157	0.726955	0.788627	138	0.00724638	0.057971	49
49013	17.1602	28351000	347.601	0.0909468	13.7742	6.96185	0.277754	2.34567	2.43038	2.83281	22.5	0.793868	0.736143	0.811813	649	0.0354391	0.027735	49
49015	15.9434	8397000	99.8109	0.248973	11.3326	6.32169	0.772247	0.643656	3.02174	3.18824	24.3	0.771251	0.716529	0.814214	316	0.00316456	0.0253165	49
49017			72.1826	0.164908	11.0501	5.80489	1.12435	1.39373	2.40476	2.86928	24.6	0.782782	0.798866	0.803228	145	0.0137931	0.0413793	49
49019	14.7079	2441000	34.1378	0.243845	10.1717	5.79173	1.73534	1.58114	2.48936	3.5082	20.9	0.82526	0.715776	0.783134	34	0.0882353	0.176471	49
49021			256.867	2.7992	12.9178	6.75402	0.911878	0.727918	6.48101	2.58947	22.8	0.789001	0.838839	0.798685	229	0.00873362	0.0393013	49
49023	15.7885	7192000	90.7618	1.11685	12.2281	7.02748	1.20908	0	7.13889	2.79866	22.6	0.808887	0.743745	0.811161	137	0.0291971	0.0145985	49
49025	15.5054	5419000	82.4568	0.128548	11.6912	4.83534	2.3596	2.25647	2.76	3.49541	20.3	0.77604	0.681821	0.810241	121	0.00826446	0.00826446	49
49027			239.348	0.384249	12.6437	6.57682	1.44771	0.750764	4.38819	2.33119	25.7	0.830255	0.730924	0.809682	275	0.0763636	0.0727273	49
49029	15.2085	4027000	114.399	3.26332	12.299	6.8917	1.2793	0.478275	4.48315	2.80709	24.5	0.701956	0.806459	0.793831	152	0	0.0460526	49
49031	15.7314	6793000	49.2071	0.345737	10.4196	5.79173	1.73534	1.61707	3.125	2.78723	26.2	0.834934	0.772519	0.807195	81	0	0.0740741	49
49033	16.6968	17837000	112.383	0.19125	12.5831	7.00268	0.247816	2.35269	4.14286	3.19737	24.9	0.821378	0.624805	0.799024	103	0.00970874	0.00970874	49
49035	13.443	689000	66.6261	3.78432	10.7075	7.95232	1.19904	0.767155	5.93151	2.40882	22	0.520448	0.757306	0.783261	125	0	0.008	49
49037	15.6415	6209000	120.767	0.0622875	14.2187	4.91377	2.10248	0.427612	3.27368	2.47838	28	0.711562	0.798125	0.790639	307	0	0.00977199	49
49039	17.213	29889000	226.995	0.314694	12.2046	7.57091	0.662825	0.970684	3.59727	2.40557	22.3	0.763562	0.830713	0.804661	474	0.0274262	0.0485232	49
49041	17.6973	48512000	109.558	2.57982	10.8835	6.73657	0.895693	0.91162	3.42529	2.35616	20.6	0.711116	0.892349	0.799557	276	0.0108696	0.0507246	49
49043	16.2496	11405000	222.587	2.23248	12.4622	6.66246	0.422104	1.90883	2.96403	3.12147	25.1	0.765517	0.751231	0.787676	276	0.0108696	0.0289855	49
49045			128.187	0.603481	12.6801	6.92033	1.23275	0.0780192	4.21667	3	18.7	0.705349	0.843869	0.793385	262	0.0229008	0.0343511	49
49047	16.8003	19782000	314.972	0.0843977	14.3329	6.47489	0.708057	0.206909	2.92473	2.82353	20.8	0.731532	0.794953	0.807048	562	0.019573	0.0409253	49
49049	16.8057	19890000	540.244	3.3944	12.0692	7.48592	1.32268	0.122005	5.69131	3.0292	21.7	0.622315	0.857767	0.808841	983	0.0203459	0.0752798	49
49051			89.9067	0.695007	11.2321	7.09206	0.794837	0.183586	2.57143	2.52988	22.7	0.626311	0.699699	0.779532	150	0.00666667	0.0466667	49
49053	15.9672	8599000	160.196	1.49265	11.6653	6.6578	2.44453	0.582184	3.02419	3.14141	23.7	0.765163	0.698561	0.78445	281	0.00355872	0.0533808	49
49055	15.7026	6600000	67.1814	0.209596	11.0839	5.87506	1.0861	1.60869	2.80556	2.43448	21.5	0.828283	0.729305	0.819725	132	0.0151515	0.030303	49
49057	15.6164	6055000	171.457	2.59445	10.9586	7.98475	1.01107	0.396106	3.91286	2.47485	23.7	0.622517	0.830623	0.775506	453	0.0220751	0.0507726	49
56001	17.5745	42905000	263.685	2.67956	14.0635	6.87799	0.805134	3.18614	3.06186	2.34513	22.5	0.825014	0.745306	0.78962	222	0.0135135	0.00900901	56
56003	17.024	24741000	131.945	0.113933	12.1525	6.02182	0.75491	3.01822	3.43312	2.38571	23.7	0.832326	0.748089	0.79866	255	0.0235294	0.0313725	56
56005	17.8998	59402000	521.528	1.48711	14.81	8.21721	2.08478	2.44744	2.75263	2.52759	22.7	0.842438	0.65462	0.778842	388	0.0103093	0.0515464	56
56007	17.984	64621000	442.255	0.644265	14.7913	6.3649	0.663911	3.65511	4.2459	2.22424	21.6	0.838574	0.665821	0.802036	191	0.0104712	0.078534	56
56009	17.5469	41738000	418.419	1.96567	14.7203	7.93979	1.59422	3.23542	3.11628	2.94737	23.7	0.846142	0.676442	0.775044	224	0.0223214	0.0580357	56
56011	17.6515	46337000	419.637	0.784591	14.0534	8.5558	1.3404	3.66292	2.31293	2.61181	23.8	0.849068	0.649461	0.789195	308	0.0162338	0.0324675	56
56013	17.5879	43484000	378.62	0.0677006	13.8275	6.46491	0.691254	3.18244	3.40753	2.36503	24.7	0.847373	0.700563	0.79436	537	0.00931099	0.0335196	56
56015	18.8332	151061000	306.857	0.178796	13.8194	8.60725	2.07289	3.42937	3.2402	2.24377	23.7	0.84571	0.725639	0.817161	426	0.056338	0.0234742	56
56017	16.2202	11075000	96.7317	0.0786931	13.1306	7.29174	1.10167	4.23081	2.03226	2.31579	21.1	0.835588	0.766552	0.814589	124	0	0.00806452	56
56019	17.3798	35313000	388.766	2.63069	14.4697	7.86245	1.47397	4.88763	3.8	2.23899	25	0.838303	0.66807	0.788244	247	0.00404858	0.0242915	56
56021	17.9937	65246000	302.98	3.59888	14.0213	8.37988	1.46027	2.91698	3.50588	2.40299	22.6	0.8329	0.788882	0.793168	402	0.0373134	0.0273632	56
56023	17.1384	27741000	130.275	0.115789	12.4765	7.42004	0	2.65552	2.69872	2.42697	23.3	0.828971	0.709614	0.796981	251	0.0119522	0.0717131	56
56025	17.3248	33426000	217.017	2.8559	14.4416	7.11107	1.14956	3.15842	4.17476	2.56277	22.8	0.835604	0.704619	0.780382	202	0.0346535	0.0346535	56
56027	17.6038	44180000	308.388	0.173302	14.013	8.36192	2.01672	4.28672	2.57143	2.568	25.3	0.786517	0.518788	0.786726	178	0.0224719	0.0337079	56
56029			251.741	0.0874691	13.5575	7.18241	0.527095	3.45025	4.42754	2.23956	22.2	0.822704	0.77052	0.801537	335	0.0179104	0.0358209	56
56031			264.21	1.595	13.709	8.11713	1.77415	4.14487	3.43802	2.34286	23.4	0.85059	0.734539	0.798926	270	0.0259259	0.0185185	56
56033	17.6867	47998000	377.123	2.3007	13.9147	8.32275	1.64325	3.70356	3.28378	2.54015	21	0.8082	0.783416	0.784828	400	0.0075	0.035	56
56035	17.4811	39079000	194.475	0.0737559	12.8622	7.25279	0.0607505	3.50659	4.225	2.62209	23.9	0.821832	0.586543	0.773104	164	0.00609756	0.0914634	56
56037	16.2332	11220000	129.456	2.85719	14.1012	4.95752	1.21804	2.41234	2.25926	2.33043	21.4	0.789945	0.647089	0.783758	132	0.0151515	0.0227273	56
56039	16.3924	13156000	43.6768	0.0990025	10.6704	7.38997	0.130635	4.89331	4.13235	2.18462	26.6	0.808004	0.602489	0.768272	43	0	0.0232558	56
56041	16.692	17752000	204.404	2.50672	13.2434	6.67297	0.413466	2.21851	3.61364	2.63913	22.5	0.832415	0.672678	0.790234	221	0.00452489	0	56
56043	16.8091	19957000	95.8579	0.0997521	12.4613	6.9431	1.16499	3.45743	4.80519	2.13592	23.8	0.851881	0.69645	0.812981	112	0.0357143	0.0267857	56
56045	17.3141	33069000	224.272	0.198364	13.985	8.2569	1.51917	3.375	3.15254	2.46154	25.1	0.830769	0.588244	0.734906	130	0.00769231	0.0461538	56
		9003568000

## Sheet: Summay statistics
fips1	LnSalesD	W_Assets_RT	highway_inv	lnTotpast	PC1p	PC2p	SKPC1p	WP_oper	wF_oper	YearExper	Div_R	GINI	Age_Div	Ranches_T	feedOP_f	milkcOP_f			Variable	Mean	Std. Dev.
4001	16.2858	276.037	0.123487	15.4016	6.03668	0.793181	0.7666	2.38462	2.54653	29.8	0.587965	0.763815	0.789931	1805	0	0.00110803			Log of the sales of cattle, including calves (Million USD)	16.5196	1.43713
4003	17.1871	417.399	0.203964	13.5781	7.58343	1.49953	1.10894	4.01543	2.84768	20.9	0.811391	0.875606	0.800921	439	0.00455581	0.0387244			Value of assets building, land, machinery (Million USD)b	192.607	147.019
4005	16.8202	351.053	0.254661	15.6152	6.52845	0.49371	1.3333	3.05028	3.19758	29.7	0.615341	0.856819	0.783561	1093	0	0			Highway densityc	0.936855	1.16939
4007	15.5763	149.605	0.147927	12.0301	6.95151	1.53659	1.57901	3.1194	3.54945	23.2	0.64887	0.828935	0.760158	183	0.00546448	0.0437158			Log of area in pastureland and pasture woodland	12.3755	1.65399
4009	15.7264	256.638	0.172153	13.971	6.98426	1.61553	0.682423	4.90226	2.58984	23.8	0.544675	0.843993	0.768732	260	0.00384615	0.0461538			Principal Component 1- Annual biomass production	7.12452	1.31326
4011		35.1095	0.135315	10.9773	6.36432	1.34277	1.40004	3.24138	2.79452	28.9	0.81464	0.786995	0.777083	77	0	0.0519481			Principal Component 2- Annual biomass production	1.34833	1.04022
4012	14.8695	85.119	0.306593	9.89989	2.48774	4.91886	1.27505	8.14286	1.77419	21.9	0.757778	0.444898	0.778052	30	0	0.0333333			RGF Index of social capital	2.23146	1.38802
4013		539.625	3.43269	11.9906	4.64164	4.51404	0.625082	12.1736	2.1768	23.3	0.609421	0.881478	0.776928	430	0.00930233	0.167442			Average number of paid workers/operation	3.97868	2.48433
4015	15.9537	155.171	0.505548	7.59735	6.31205	2.32454	0.723421	3.9875	3.17021	20.1	0.835556	0.717921	0.760318	150	0.0133333	0.00666667			Average number of unpaid workers/operation	2.34981	0.453942
4017		198.584	0.128238	15.0862	5.85223	1.0435	1.25965	3.32494	2.78649	30.4	0.587896	0.736951	0.792714	1540	0.000649351	0.00519481			Years of experience of primary producer	24.0946	3.26477
4019	15.9375	278.582	1.40221	14.7529	6.32471	2.48343	0.862792	5.64865	2.60736	25.2	0.719738	0.821757	0.768677	257	0	0			Diversity in ages of primary producers	0.78063	0.0320157
4021	19.4618	636.999	0.688613	13.556	5.27138	4.41733	0.360432	8.60121	2.24793	21.3	0.747685	0.885434	0.792243	293	0.0136519	0.150171			Diversity of operations of different sizes	0.769852	0.091127
4023	16.0762	110.882	2.51154	12.1555	8.93084	1.72446	0.66594	5.4382	2.14563	20.8	0.825507	0.746553	0.772481	119	0	0.00840336			Gini coefficient	0.711464	0.115314
4025	16.6849	279.84	0.34959	13.5836	6.75785	1.69437	1.61765	3.77823	2.13223	21.5	0.788824	0.781706	0.774368	337	0.00296736	0.041543			Number of operations with cattle	250.849	237.072
4027		120.322	1.57731	11.4458	0	7.13543	0.156917	22.3779	1.7871	20.8	0.454545	0.844309	0.766589	44	0.0909091	0.0454545			Share of cattle on feed	0.0130102	0.0185676
8001	15.8444	209.314	4.75275	11.6026	8.89651	2.94244	0.600455	7.1393	2.26514	18.4	0.665212	0.848559	0.801338	302	0	0.10596			Share of milk cows	0.0466694	0.0731105
8003		85.4755	0.10373	11.5221	6.81293	0.738095	2.07313	11.4483	2.29371	27	0.816855	0.634775	0.78073	99	0	0.030303
8005	15.0674	139.779	3.82776	11.8567	8.63497	2.53738	1.17575	3.44706	2.34739	16.5	0.592321	0.818021	0.775993	343	0	0.0553936
8007	16.05	142.949	0.0548881	12.0504	6.49735	0.57117	3.03584	2.40625	2.34081	22.5	0.798328	0.613535	0.742223	168	0.0178571	0.00595238
8009	17.9349	235.658	0.0646467	13.4356	8.5785	1.82338	3.11751	2.35669	1.84477	28.7	0.815257	0.637283	0.779922	251	0.0239044	0.0239044
8011		148.22	0.0808803	13.2862	6.82252	2.17671	1.2728	4.05882	2.368	26.3	0.849183	0.656059	0.809283	147	0.0204082	0.0272109
8013		131.293	1.67981	10.9702	8.09334	0.80108	1.61768	4.71375	2.26909	20	0.680568	0.780479	0.770503	188	0.00531915	0.0531915
8014	11.835	6.99672	1.67981	9.13727	9.88635	3.60976	1.0173	1	1.66667	37.7	0.561983	1	0.6475	11	0	0
8015		71.6794	0.109039	10.6838	6.08853	0.791499	3.53127	3.58904	2.11348	20.9	0.780618	0.68507	0.785219	116	0	0
8017	16.8653	185.511	0.188722	13.0482	8.39197	2.07745	3.54263	2.45161	2.18841	28.3	0.822653	0.580188	0.813149	140	0.00714286	0.0214286
8019	11.6613	4.18158	3.23115	9.67088	5.70251	1.39222	1.71238	1	2.80952	21.9	0.40625		0.752839	8	0.125	0
8021	16.5567	122.387	0.0855734	11.7205	6.93283	0.469295	1.75959	3.62222	2.12992	25.5	0.833877	0.671045	0.803579	247	0.00404858	0.0404858
8023	14.7787	92.354	0.141701	11.7136	6.59452	0.387865	2.22508	4.24138	2.22936	23.5	0.807407	0.574664	0.735905	90	0	0.0777778
8025	18.3571	76.3472	0.149839	13.0091	6.79573	2.21142	1.46755	3.59615	2.06015	26.7	0.847857	0.77247	0.791966	140	0.0285714	0.0357143
8027	15.3976	71.5867	0.186182	11.7433	6.53428	0.677449	5.25383	2.15	2.32335	18.7	0.76036	0.720444	0.758436	133	0	0.0300752
8029	16.8729	198.481	0.189489	11.881	7.03944	0.837451	2.71043	4.06542	2.46437	20.8	0.782927	0.765777	0.782245	513	0.0175439	0.0253411
8031		0.711167	5.38896	3.29584	8.75892	3.75563	1.49881	2	3	21.2			0.673469	2	0	1
8033	14.6964	32.4209	0.069698	11.1958	6.49045	1.08824	2.5183	2.65854	1.84375	22.6	0.781466	0.59437	0.76868	67	0	0
8035	15.4535	254.019	2.71119	11.9849	8.10927	1.06523	1.00477	3.04255	2.21955	16.7	0.554195	0.734271	0.772547	437	0.00228833	0.0183066
8037	15.3866	74.954	1.51688	11.5494	6.69377	0.245405	2.28486	3.08333	2.17416	17.6	0.802469	0.791637	0.804569	72	0	0.0277778
8039	17.0403	412.992	2.09773	13.6032	8.56693	1.63396	1.2822	2.28856	2.34245	18.1	0.717856	0.77426	0.790398	815	0.00245399	0.0306748
8041	16.534	192.212	0.449771	13.2417	7.24729	1.53349	1.17041	2.84211	2.44177	19.2	0.734241	0.759845	0.793272	545	0.0201835	0.0348624
8043	15.7044	134.245	0.206689	12.4287	6.61483	0.777347	1.50266	4.99296	2.24202	18.6	0.667018	0.780806	0.785582	397	0	0.04534
8045	16.8627	234.034	1.59378	12.7871	6.97591	0.726903	1.80467	4.60265	2.24047	24	0.814344	0.769168	0.780337	258	0	0.0232558
8047	11.8277	1.68123	1.22441	7.28276	6.57983	0.544931	1.62812	1.5	2.61538	18.3	0.44898	1	0.769669	7	0	0.285714
8049	16.0703	120.937	0.250502	12.1788	5.19578	0.73273	3.44738	3.90789	2.10227	22.3	0.79932	0.718821	0.761485	126	0.0396825	0.031746
8051	16.5768	131.392	0.0941838	12.2528	4.58545	0.626601	3.30492	4.12222	2.61453	22.8	0.844859	0.6452	0.790291	113	0.0176991	0.0530973
8053		3.248	0.0647563	9.70217	5.81802	0.779947	10.5455	1.75	1.41176	27.7	0.65625	1	0.48157	8	0	0
8055		141.248	0.984759	13.2236	6.74038	0.972147	3.42181	2.5283	2.05023	20.6	0.811303	0.637531	0.772487	211	0	0.0189573
8057	16.7979	95.6352	0.117978	12.3252	5.73026	0.438836	4.37844	3.47619	2.17647	24.5	0.795174	0.559188	0.774	59	0.0338983	0
8059	13.7472	72.4136	3.47525	10.8632	7.55217	0.850352	1.20998	5.09009	2.33526	19.5	0.485618	0.72815	0.803345	157	0.0127389	0.0382166
8061		130.29	0.10838	12.9097	7.25	2.13677	4.52089	3.63281	1.80172	28.4	0.812096	0.502705	0.786066	114	0.0175439	0.0350877
8063		337.119	2.52888	13.0071	9.1213	2.37113	2.86401	3.27317	2.37104	25.9	0.838899	0.762112	0.794754	207	0.0869565	0.00966184
8065	13.0669	7.51277	0.0493392	9.22434	5.01727	2.01996	2.60112	0	3.5	12	0.598338	0.321279	0.74974	19	0	0
8067	16.2438	231.086	0.31496	12.7608	7.04238	0.75594	2.14297	2.24409	2.26635	22.1	0.788726	0.686637	0.789491	382	0.0183246	0.0575916
8069	17.2688	364.477	1.04803	12.7647	7.5135	0.715641	1.60983	5.21883	2.41508	19.9	0.718288	0.871666	0.77928	622	0.00643087	0.0401929
8071	16.8543	317.596	1.2617	14.3298	6.83894	1.22031	2.57924	2.43478	2.41118	24.6	0.823059	0.597946	0.794334	310	0.00322581	0.00967742
8073	17.1217	297.297	0.796324	13.7088	7.63908	1.71704	2.69263	2.44355	2.4633	29.8	0.843978	0.602449	0.81377	252	0.015873	0.0436508
8075	20.0502	345.18	1.69344	13.2127	8.97829	2.30739	2.32218	3.22093	2.15143	26.6	0.849519	0.81629	0.799553	388	0.0360825	0.0231959
8077	17.1473	334.02	2.23278	12.3564	6.55373	1.18336	1.17846	4.33333	2.26566	19.4	0.668523	0.838598	0.792601	810	0.00740741	0.0382716
8079		2.33661	0.0547846	9.15003	5.48586	1.42053	8.97351	2.16667	2.66667	21.6		1	0.748521	3	0	0
8081	16.8165	172.095	0.0943202	13.6111	6.27278	1.08738	1.88628	3.02632	2.432	25.6	0.826947	0.698634	0.789665	196	0.0102041	0.0510204
8083	16.5458	185.087	0.0529357	13.2212	4.93396	1.57252	1.68365	2.20522	2.12322	21.6	0.78417	0.729771	0.786911	446	0.00448431	0.0336323
8085	17.3408	237.831	0.123966	12.3954	6.40146	1.16907	1.78787	3.69903	2.13505	23.1	0.818289	0.7523	0.774164	485	0.0103093	0.014433
8087	19.6049	289.615	3.22859	12.6116	8.86146	2.32306	1.85308	6.04808	2.07979	24.1	0.844898	0.807703	0.814321	324	0.0771605	0.0617284
8089	18.3182	142.191	0.116717	13.3112	6.44582	2.30154	2.37734	4.57273	2.14978	24	0.841938	0.813232	0.795537	217	0.0368664	0.0184332
8091	15.028	68.804	0.0825276	10.9957	6.19622	0.872892	4.07098	2.52778	2.19355	19.7	0.787201	0.706683	0.78497	62	0	0.016129
8093	15.2709	85.0567	0.298532	12.0555	5.91533	0.624174	2.29077	3	2.07812	19.6	0.735271	0.725827	0.726919	142	0.00704225	0.0211268
8095		109.349	0.290527	10.7797	8.98981	3.21926	3.89798	3.31655	2.03	28.8	0.834184	0.783764	0.81455	84	0.119048	0.0238095
8097	14.2905	41.6427	0.215505	9.94789	6.61326	0.420267	4.26366	1.5873	1.86207	24.1	0.785494	0.598641	0.707696	36	0	0.0555556
8099		143.104	0.0761727	13.0718	8.1275	2.28084	2.73557	3.45455	1.88024	31.3	0.854181	0.791433	0.779169	147	0.0272109	0.00680272
8101	17.1194	204.107	2.28268	13.6055	6.32107	2.13455	1.14748	4.976	2.28913	22.6	0.803574	0.77985	0.791903	348	0.0114943	0.066092
8103	16.4852	135.198	0.136758	12.7644	6.26842	0.888294	2.11603	2.72603	2.31414	22.5	0.846136	0.669814	0.776327	145	0	0.0344828
8105	15.732	115.174	0.0807485	10.8815	6.8945	0.593007	3.14983	9.61062	2.4	22.6	0.817135	0.656121	0.803596	113	0	0.0442478
8107	16.9788	242.01	0.116604	12.7723	6.90004	0.477524	2.98457	3.13182	2.18124	20.9	0.815276	0.710036	0.77189	282	0.0319149	0.0390071
8109	16.4455	132.662	0.0943223	12.0044	6.0622	0.56143	2.90143	9.43689	2.33945	24.9	0.849881	0.663736	0.75151	116	0	0.0517241
8111	15.4857
8113		56.9124	0.075228	11.6528	6.14276	0.918848	3.43258	0	2.19178	22.4	0.814124	0.694637	0.774469	71	0	0.0140845
8115		106.989	2.26373	11.6695	9.32532	3.23751	3.99657	3.33	1.9125	29.7	0.804138	0.620142	0.803216	84	0.047619	0
8117	13.7653	15.9878	1.91124	9.75168	3.70459	2.00902	2.28364	3.33333	4.40741	12.6	0.791111	0.304387	0.794557	15	0	0
8119	13.7343	33.6728	0.390743	11.0457	6.69827	0.474544	2.55856	0	2.21176	17.2	0.741916	0.662118	0.756149	71	0.028169	0.253521
8121	18.1369	313.988	0.283703	13.1212	8.91977	2.2967	3.07986	2.47257	2.07692	28.3	0.84425	0.731794	0.80676	287	0.0487805	0.00348432
8123	20.7795	1175.55	0.577858	13.9294	8.58836	1.9943	1.00357	6.42539	2.28713	21.7	0.791227	0.883625	0.800603	1572	0.0311705	0.0693384
8125	20.2406	643.634	0.145983	13.5248	9.37599	2.24072	2.83059	5.02128	2.225	28	0.848038	0.759574	0.815183	394	0.0583756	0.0329949
16001	17.0519	208.765	2.6462	10.6217	9.50184	4.19212	1.14765	6.51557	2.1148	19.2	0.517529	0.929387	0.79052	464	0.012931	0.0474138
16003	16.0384	63.9144	0.116799	11.8401	8.11043	0.686158	2.47188	3.24528	2.60331	21.7	0.814578	0.721121	0.770374	109	0.00917431	0.0183486
16005	16.3659	146.53	4.28709	11.6335	8.02581	0.83154	1.00257	3.61272	2.76726	24.5	0.781914	0.733624	0.795221	322	0.015528	0.0590062
16007	16.4803	140.706	0.142985	12.1256	7.362	0.221823	1.37054	3.02632	2.50556	26.5	0.827977	0.66545	0.794483	230	0.00869565	0.113043
16009		38.5091	0.272492	8.6742	7.35847	0.440786	2.02394	3.04688	2.30061	23.1	0.610725	0.593048	0.773591	72	0.0138889	0.0833333
16011	18.0974	671.033	1.60994	13.152	7.63051	0.897181	0.771503	8.25837	2.48221	24.6	0.804648	0.79971	0.805804	590	0.00847458	0.0881356
16013	15.7581	82.3102	0.114962	11.9214	7.58419	0.65774	3.06658	3.98864	2.025	22.2	0.817851	0.674514	0.793196	55	0.0181818	0
16015	13.8095	16.6412	0.249111	10.7573	8.12489	1.03003	2.15141	4	2.16981	24.1	0.764061	0.621817	0.694031	37	0	0
16017	14.6044	53.7295	0.163103	10.1091	7.10217	0.593838	2.08949	3.21769	2.32453	19.9	0.55287	0.63658	0.80665	260	0	0.0615385
16019	17.8085	169.34	2.00875	11.8692	7.97803	0.267963	0.867915	3.91319	2.33625	21.9	0.754936	0.885993	0.79393	275	0.0254545	0.0145455
16021	14.7935	63.8782	0.0856365	9.42923	6.72241	0.719093	2.07624	8.17978	2.40782	20.8	0.742005	0.676031	0.787924	122	0.0163934	0.139344
16023	15.4883	62.6868	0.113388	10.6814	6.24101	0.739662	1.62904	2.68493	1.96386	27.9	0.815989	0.692426	0.789156	77	0.012987	0.012987
16025	15.2492	38.5795	0.200034	11.3062	7.88762	0.435018	4.36284	4.46341	1.82	21.2	0.778108	0.535385	0.810017	41	0	0
16027	18.0055	590.259	1.9924	10.597	10.3532	3.62531	0.72032	9.59176	2.42946	20.1	0.570335	0.926324	0.795815	1025	0.00585366	0.0682927
16029	17.1068	160.232	0.224727	11.7877	7.85805	0.408813	1.40191	4.7	2.82511	25.3	0.83807	0.644163	0.813184	171	0.0233918	0.0409357
16031	19.8116	568.913	1.09897	12.3619	7.74827	1.06398	1.19663	11.5169	2.26609	25.8	0.823983	0.793671	0.809565	283	0.0424028	0.102473
16033		68.9244	1.8875	9.14723	7.44188	0.406157	1.68166	4.75	2.4375	27.5	0.841139	0.738375	0.803984	33	0	0
16035		25.6201	0.0905682	9.79339	6.93942	0.931723	2.67494	2.63492	2.43137	21.5	0.640907	0.635664	0.764519	102	0	0.0392157
16037	16.9709	119.166	0.0849601	11.3775	6.96606	0.396903	3.00996	2.87778	2.3121	24.1	0.829994	0.642599	0.787577	142	0	0.0492958
16039		252.809	1.25774	12.1995	8.63217	1.80766	0.918141	15.0412	2.09396	23.5	0.698842	0.88727	0.772286	167	0.00598802	0.0538922
16041	16.2467	132.98	0.356456	11.3037	8.13872	0.99122	0.821116	3.96691	2.46011	24.6	0.818357	0.690385	0.813657	331	0.0151057	0.21148
16043	16.5088	124.811	0.209481	11.5013	7.55267	0.616768	1.99855	6.22513	2.38462	24.9	0.824171	0.72242	0.814042	144	0.0208333	0.0416667
16045	16.1973	141.569	0.478907	11.8951	9.53861	2.98142	1.0974	2.97073	2.36681	20.5	0.648537	0.840892	0.794155	423	0	0.0283688
16047	18.0661	348.145	1.19667	10.7394	8.85141	2.71757	1.43037	14.2386	2.1674	25.2	0.825711	0.823553	0.780835	291	0.00343643	0.171821
16049	16.4722	255.845	0.0682624	12.7259	7.86428	0.28458	1.79197	2.65922	2.36446	24.6	0.810152	0.651822	0.791753	376	0.0132979	0.0824468
16051	18.06	301.234	0.728482	11.476	6.35118	1.10332	0.450744	6.51429	2.22404	23.4	0.800491	0.823625	0.811831	329	0.0243161	0.112462
16053	19.3075	281.885	2.67343	9.85577	8.93812	3.69267	0.918425	13.3934	2.19231	27.1	0.785283	0.77793	0.786665	221	0.0135747	0.18552
16055	14.703	140.769	1.55978	10.0891	7.40595	0.625063	1.30974	2.7512	2.1088	19.5	0.592209	0.662322	0.784636	366	0	0.0737705
16057	14.712	88.1667	0.10429	11.0783	8.34104	0.500962	1.67718	3.38739	2.09506	20.4	0.692407	0.682684	0.807231	180	0.0166667	0.1
16059	17.0389	123.144	0.122189	11.719	7.47957	0.304647	2.72695	2.69231	2.27136	24.8	0.824568	0.664203	0.711436	180	0.00555556	0.0333333
16061		65.9641	0.0723681	10.5444	9.35842	1.36229	2.93692	3.07246	2.21333	23.3	0.814134	0.512968	0.732094	59	0	0.0169492
16063	17.2297	165.906	0.302327	10.6761	7.99611	1.93994	0.799711	5.05556	1.94444	24.6	0.833499	0.836321	0.789453	165	0.0121212	0.133333
16065	16.042	187.836	0.337225	10.3306	7.71007	0.720579	0.250069	7.16822	2.42922	27	0.81358	0.677403	0.808992	180	0.0388889	0.0611111
16067	16.3657	292.563	1.43971	9.94695	7.64406	2.06626	1.07716	9.21344	2.12195	24.7	0.778492	0.876738	0.771613	259	0	0.0810811
16069	16.3776	137.641	0.0792219	11.7996	9.84026	2.34758	1.61418	3.64789	2.05851	24	0.800256	0.702204	0.761682	137	0	0.0364963
16071	16.3244	128.326	2.21851	11.9796	7.64174	1.22178	0.95572	2.74265	2.81095	24.6	0.818762	0.741476	0.783568	184	0	0
16073	18.5668	372.618	0.360143	13.2187	7.43842	1.44793	1.12651	5.3057	2.03162	24	0.837539	0.781391	0.795059	320	0.03125	0.071875
16075	17.9213	151.217	2.16796	11.5148	12.9866	9.47463	0.810461	6.16854	2.42345	21.9	0.726811	0.891391	0.78961	293	0.00682594	0.0921502
16077	16.8537	202.799	2.06015	11.3698	7.67411	1.14284	0.816468	13.8696	2.432	28.1	0.844444	0.817627	0.806065	90	0.0333333	0.0111111
16079	11.3851	5.16994	3.73114	9.03782	6.12669	0.831959	2.29561	3.125	2.44444	20.8	0.548697	0.533048	0.687755	27	0	0.111111
16081	14.9714	87.27	0.133081	10.0059	8.03121	0.28489	1.38852	5.85227	2.344	23.8	0.796741	0.541706	0.809161	94	0	0.12766
16083	17.9892	543.472	0.859718	12.1905	7.71046	1.66139	1.23463	6.68807	2.32325	23	0.82101	0.839365	0.810395	559	0.00536673	0.105546
16085		26.7938	0.0978216	10.6633	7.40947	0.467379	3.95112	2.17073	2.39	20.8	0.779592	0.508628	0.792328	70	0	0.0142857
16087	17.1236	145.685	0.474931	12.8123	9.11458	2.07015	1.44091	4.01961	2.48511	24.5	0.79941	0.736751	0.807461	221	0.00452489	0.0452489
30001	18.1785	415.472	1.3673	13.8776	7.80068	0.166346	3.70068	4.28649	2.09346	26.2	0.843443	0.684964	0.776796	238	0.012605	0.0168067
30003	17.7276	385.907	0.833635	14.8825	8.65112	1.8354	1.35385	3.6281	2.61224	27.7	0.844688	0.677829	0.796862	205	0.0097561	0
30005	17.581	323.486	0.0474718	14.1647	8.29787	0.950968	3.12327	3.18129	2.14835	28.9	0.819787	0.597075	0.802438	242	0	0.00826446
30007	16.4896	136.761	0.280335	12.7152	7.94954	0.552097	2.25374	3.35556	2.21053	23.7	0.835424	0.640902	0.78627	136	0	0.0441176
30009	17.9807	341.935	0.277274	13.4051	7.83297	0.847887	3.1911	2.81383	2.23457	26.3	0.849636	0.703088	0.782997	375	0.0106667	0.016
30011	17.9181	393.189	0.0951623	14.2131	8.08017	1.89162	4.03576	2.29054	2.79054	29.6	0.776177	0.474873	0.789728	245	0.00816326	0.0204082
30013	17.4513	301.379	1.66673	13.6178	8.65587	1.07707	1.90342	3.13636	2.34216	25.5	0.836583	0.682996	0.776079	369	0.0162602	0.0406504
30015	16.9177	289.457	0.116609	13.4972	8.25033	1.24392	3.78982	2.79336	2.47755	30.1	0.818547	0.563678	0.793779	170	0.0235294	0.0117647
30017	17.961	367.274	2.43269	14.4878	7.97141	1.68076	2.56307	3.30769	2.30638	26.8	0.836372	0.633937	0.806711	271	0.0184502	0.0332103
30019	16.0543	83.4217	0.0521749	12.2819	7.86243	1.19427	3.94383	2.29487	1.88991	29.4	0.80567	0.481428	0.776028	81	0	0
30021	17.2561	214.263	1.52215	13.5224	8.30706	1.13264	3.60321	2.5102	2.12844	28.7	0.841596	0.606735	0.775384	246	0.00406504	0.0447154
30023	15.5264	32.2377	0.76336	11.007	7.58437	0.114402	2.59755	2.57143	2.41935	26.4	0.835938	0.647076	0.740676	32	0	0
30025	17.4503	185.838	0.151276	13.462	8.1575	1.7694	4.83239	3	2.67089	24.6	0.818077	0.551006	0.813788	179	0	0.0391061
30027	18.3532	766.648	0.0720881	14.2434	8.50531	1.16585	3.16278	2.61066	2.71154	26	0.824121	0.535665	0.805124	508	0.00393701	0.0511811
30029	15.3468	137.009	0.0815828	11.1444	6.91432	0.500236	2.44332	3.42424	2.29043	25	0.660053	0.606423	0.787295	254	0.0393701	0.0511811
30031	16.9712	291.025	1.36461	13.0661	8.30777	0.197613	2.12546	5.37778	2.27605	24.7	0.805803	0.743398	0.792315	290	0.0241379	0.103448
30033	17.5838	335.007	0.0902965	14.44	7.84138	1.36014	2.78775	2.55	2.25	28.9	0.787526	0.510768	0.806351	182	0.00549451	0.0384615
30035	17.1969	350.82	0.149211	13.4181	8.17011	0.476125	1.62106	2.7907	2.52632	25.2	0.817903	0.612609	0.806664	302	0.00993378	0.0496689
30037	16.1058	106.989	0.154679	13.2519	7.60363	1.33981	2.14487	2.23214	2.77273	27.7	0.813469	0.519324	0.76718	70	0.0142857	0.0428571
30039	16.4779	137.745	0.406491	12.4048	7.6142	0.1699	3.44616	2.72093	2.48052	25.4	0.808004	0.505641	0.782632	86	0	0.0348837
30041	16.7325	201.563	0.0646412	12.8264	8.08282	1.13286	2.45202	2.48918	2.25	27	0.818077	0.639693	0.783083	179	0.0111732	0.0446927
30043	16.5358	137.485	2.79607	12.5628	7.73405	0.341643	2.34203	2.96296	2.31771	24.7	0.827823	0.750908	0.774602	161	0	0.0186335
30045	17.942	309.213	0.104457	13.2628	8.32	0.911873	3.65616	2.94828	2.59067	26.2	0.782496	0.591852	0.786736	251	0.0438247	0.0318725
30047	17.3978	220.712	0.155144	12.7041	7.79004	0.572574	2.71228	3.79845	2.35192	23.9	0.816601	0.735432	0.789612	463	0.00215983	0.0539957
30049	16.8672	193.213	1.64034	13.4635	7.92412	0.379166	3.55009	4.13761	2.43056	20.7	0.72727	0.825711	0.788911	248	0.00806452	0.0483871
30051	15.5062	99.3398	0.15153	12.2157	7.89645	1.09843	4.15733	2.9375	2.77215	28.6	0.788181	0.625095	0.793646	53	0	0.0754717
30053	14.2176	38.3044	0.0839407	9.97911	7.06586	0.610259	2.98445	2.63333	2.49143	26	0.558517	0.645682	0.767939	98	0	0.0204082
30055	17.1069	164.32	0.236961	13.4839	7.80755	1.31099	4.75625	1.90083	2.41327	28.4	0.827795	0.576697	0.808784	177	0.00564972	0.0112994
30057	17.8477	415.414	0.116465	13.5302	7.99448	0.270269	4.25766	3.73913	2.02113	24.8	0.844737	0.653518	0.785979	301	0.00664452	0.0166113
30059	17.1973	298.443	0.128449	13.576	8.16175	0.335316	3.73996	3.67164	2.1	24.5	0.806108	0.555374	0.798478	103	0.0194175	0.0194175
30061	12.6443	14.4587	4.19936	8.61939	7.20165	0.462948	2.50132	1.84615	2.30909	25	0.604592	0.647505	0.768076	28	0	0.0357143
30063	14.9505	88.7453	1.71517	11.1589	7.7001	0.445726	2.87659	3.58824	2.66914	26.7	0.716479	0.706919	0.770142	136	0	0.0514706
30065	17.1631	203.647	0.166371	13.7565	7.95938	1.23656	3.65425	2.42647	2.45509	26.6	0.837084	0.705897	0.774024	187	0.026738	0.0427807
30067	16.9268	347.915	0.680782	13.254	7.78016	0.257515	3.65508	2.35556	2.66129	25.9	0.838397	0.639542	0.772295	209	0.0143541	0.0430622
30069	16.479	131.9	0.0878618	13.1279	7.8971	1.57567	1.24997	3.25714	2.01786	26.5	0.812781	0.497933	0.755551	65	0	0.0615385
30071	17.6864	294.788	0.041907	14.1559	7.56346	1.12053	3.85294	3.27907	2.30769	26.3	0.808304	0.53541	0.796819	233	0.00858369	0.0257511
30073	16.8443	219.027	0.575463	12.3919	8.1974	0.582742	4.1036	2.57143	2.16402	28.9	0.829069	0.645382	0.791613	193	0.00518135	0.0259067
30075	17.8571	370.883	0.103753	14.1842	8.20811	1.68629	4.7514	3.10924	2.52381	28.4	0.789407	0.465761	0.792709	249	0.00803213	0.060241
30077	16.9716	180.116	1.38494	13.1113	7.81064	0.156045	3.03477	4.94366	2.28682	28.3	0.829503	0.613068	0.79428	118	0.00847458	0.0677966
30079	17.2911	205.544	1.43572	13.3268	7.84088	1.44467	5.60244	3.19231	2.34831	28.6	0.777679	0.510998	0.770545	121	0.00826446	0.0413223
30081	17.0095	226.553	0.179581	11.9705	7.94953	0.135657	2.2059	2.90476	1.98998	22.6	0.742925	0.77376	0.758062	486	0.00205761	0.0390947
30083	17.5916	297.811	0.135276	13.5368	8.14749	1.18077	3.03791	3.13295	2.45503	27.1	0.831883	0.623395	0.796332	253	0.0513834	0.0158103
30085	16.7004	170.866	0.0815872	13.1751	7.7059	1.21548	1.59643	2.14286	1.87952	29.2	0.794035	0.456982	0.777376	159	0.0125786	0
30087	18.0364	400.145	0.264417	14.752	7.81775	1.52587	3.12985	4.37168	2.63317	25.4	0.84128	0.689837	0.786428	267	0.00749064	0.011236
30089	16.2272	139.414	0.292722	12.5238	7.63172	0.456899	2.75142	2.47727	2.28897	24.5	0.798573	0.698412	0.757742	217	0.0230415	0.0138249
30091	16.3012	130.249	0.0560381	12.4547	7.82056	1.14501	6.08258	2.25325	1.95973	28.5	0.839234	0.60394	0.804912	127	0.00787402	0.015748
30093	14.5275	28.2473	6.18103	10.8917	7.57005	0.240138	1.88819	4.16667	2.40678	25	0.804209	0.460866	0.801897	56	0.0178571	0
30095	17.2976	274.654	0.909119	13.2556	8.04929	1.27568	3.2246	2.83193	2.31381	24.8	0.830705	0.676726	0.751491	285	0.0105263	0.0175439
30097	16.8604	268.899	1.7004	13.534	7.87251	0.825257	3.86416	2.50704	2.20455	24.4	0.840035	0.627942	0.786817	166	0.0180723	0.0361446
30099	17.2323	187.834	0.369554	12.9302	8.29098	0.550629	4.98148	2.64205	2.17445	26	0.841247	0.720319	0.800052	222	0.0315315	0.027027
30101	16.1145	140.766	1.7674	12.7404	7.88971	1.02744	3.26273	2.74138	2.14407	28.9	0.812283	0.606641	0.759905	96	0	0.03125
30103	16.6923	117.89	1.40834	13.2255	7.82908	1.56775	3.38399	4.07273	2.3	31.7	0.801698	0.581693	0.748827	72	0	0.0138889
30105	17.5641	215.707	0.0543779	13.6226	7.49643	1.14921	4.54627	2.38356	1.93939	27.3	0.8038	0.58033	0.797718	200	0.025	0.005
30107	17.0032	197.539	0.139786	13.4732	8.0284	0.948047	4.07043	3.27586	2.22951	27.6	0.826025	0.625316	0.73367	109	0.00917431	0.0366972
30109	16.309	115.847	1.4428	12.9204	8.53396	1.35049	2.96757	2.39286	2.55385	31.4	0.821398	0.600062	0.791176	91	0.010989	0.010989
30111	18.2781	358.495	2.87525	14.0684	8.07624	1.76766	1.74285	3.60386	2.13833	23.2	0.82107	0.796674	0.790326	540	0.0351852	0.0333333
32001	16.9109	110.822	0.391402	13.1215	4.79165	2.90757	1.27867	4.85981	1.94553	24	0.818322	0.82103	0.790258	210	0.0190476	0.0809524
32003	13.1001	56.8697	0.255113	12.0483	4.91721	3.62687	0.504641	4.09589	2.02752	21	0.72	0.505049	0.772158	75	0	0.0666667
32005	16.5603	66.4419	4.19411	12.891	6.96038	0.812938	1.47189	3.22353	1.84211	20.9	0.823183	0.717602	0.710163	118	0	0
32007	17.8659	394.407	0.203383	14.4514	6.73616	0.899519	1.15135	4.56618	2.46645	22.5	0.81527	0.74355	0.794168	327	0.00917431	0.030581
32009		18.5905	0.864142	7.77065	3.12179	3.37086	2.2539	7.8	0	29.5	0.540816	1	0.704082	14	0	0
32011	16.1682	75.7256	0.0504119	11.5028	6.38024	1.45318	1.91588	5.02222	2.58696	27.8	0.8	0.720241	0.730204	40	0.05	0
32013	17.2203	237.609	0.109845	13.5935	6.76716	1.88226	1.59137	4.84496	2.40385	22.4	0.807281	0.698838	0.757628	146	0.0205479	0.0205479
32015	16.0913	90.6005	0.873419	12.1534	6.04936	1.92774	2.10951	5.43478	2.2037	22.5	0.767621	0.731147	0.755111	57	0.0526316	0.0350877
32017	15.9882	72.7753	0.708474	12.518	6.13577	1.74412	1.24087	2.92647	3.02913	27.3	0.842042	0.752275	0.786591	115	0	0.0434783
32019		80.4471	0.0972974	11.5622	4.90135	2.83719	0.67386	7.19298	2.2129	26.4	0.788822	0.80829	0.733153	109	0.0275229	0.0366972
32021		8.64441	0.324826	9.83529	3.75393	2.65035	1.52566	0	1.65217	32.5	0.72449	1	0.718364	14	0	0
32023		44.7178	0.0800792	10.6661	5.36302	1.62633	1.25296	7.01429	2.06504	19.7	0.822	0.819477	0.765145	100	0	0.08
32027	16.3812	77.2172	0.116379	12.4536	6.04451	2.86169	1.21181	4.63492	2.30556	19.4	0.830666	0.636335	0.779625	81	0.0123457	0
32029			2.56901	8.58253	6.30853	2.60341	0.985758	0	0
32031	15.8353	91.9346	0.870139	13.1118	6.58065	1.55079	0.996525	3.95146	1.9799	21.8	0.764429	0.806053	0.772173	121	0.00826446	0
32033	16.4498	62.2163	3.144	11.5354	5.66046	0.929754	1.28777	2.81967	2.51282	19.6	0.820764	0.675261	0.807459	88	0.0227273	0.0568182
32510	11.3386		0.0574502	9.27567	7.10051	0.941263	1.72651	0	1.41667		0.611111	1	0.749108	6	0	0.333333
35001	13.634	87.861	3.8151	12.3615	5.55253	1.08515	1.00684	2.06393	1.97112	21.9	0.451664	0.740356	0.768587	335	0	0.0985075
35003	15.9939	181.304	0.0836067	14.0385	6.5115	1.04909	3.17526	2.3125	2.46023	21.7	0.816195	0.741623	0.772463	226	0	0.0132743
35005	17.6801	300.163	0.0567175	14.6238	6.59437	1.65374	1.20663	7.85714	2.18657	24.1	0.826506	0.732034	0.782363	283	0	0.137809
35006		163.527	1.08947	14.2635	6.47587	0.770422	1.06311	2.0101	2.21114	24.3	0.704507	0.75632	0.789717	396	0	0.00757576
35007	16.9746	292.176	0.765781	14.1466	6.02815	1.32566	3.14081	2.7619	2.39785	24.5	0.831035	0.696709	0.76897	166	0	0.0843373
35009	18.4747	161.516	0.127462	13.0301	7.87699	2.10244	1.37175	6.96842	2.03595	26.3	0.833822	0.735737	0.777328	283	0.0212014	0.120141
35011	16.9129	123.882	0.153042	13.9732	5.4372	1.88801	3.94261	2.83117	2.56	22.6	0.849805	0.720483	0.799743	121	0	0
35013	15.9807	57.4046	2.89285	12.9646	5.02823	1.97104	0.789769	6.69702	1.91264	22.9	0.731556	0.870515	0.778183	150	0	0.12
35015	16.5556	165.411	0.0699885	13.8447	5.63536	2.18766	1.50089	5.67407	2.36905	23.6	0.822047	0.784976	0.813401	234	0	0.0769231
35017	16.4418	156.108	0.166976	13.6831	6.55827	1.36036	1.948	3.54023	2.83544	24.4	0.758431	0.795652	0.780831	274	0	0.0437956
35019	16.2941	155.647	0.948054	14.1636	5.32397	1.59311	1.4961	2.54348	2.38095	23.1	0.82058	0.662408	0.721322	198	0	0.0353535
35021	16.408	131.731	0.176769	13.2111	7.37147	1.51903	4.50945	3.91489	3.66327	27	0.819375	0.725917	0.783459	141	0	0.0141844
35023		8.16572	0.799672	13.6199	6.51985	1.63142	1.34731	3.40323	0		0.834874	0.755492	0.794354	104	0	0
35025	17.3485	208.359	0.0823734	14.4137	6.52342	2.3673	1.00674	4.36301	2.33865	22.9	0.837269	0.80484	0.80181	268	0	0.0522388
35027	16.4891	231.259	0.0782356	14.1909	6.29764	1.23198	3.36513	2.56842	2.26482	24	0.816987	0.747119	0.781424	278	0	0.028777
35028			0.409976	8.04678	5.17257	1.22043	2.94192	2	0				0.625
35029	16.1558	57.4199	1.24204	13.2005	5.14695	2.42293	1.13513	9.2809	2.74528	19.8	0.835804	0.713271	0.768311	73	0.0410959	0.0547945
35031	15.6748	265.057	0.589801	14.7243	5.61166	0.922911	0.501007	2.60905	2.89343	27.8	0.620685	0.691525	0.776199	1111	0	0.0135014
35033	16.557	142.652	0.308371	13.6853	5.36646	1.36705	1.89608	2.20625	2.19391	24.4	0.690617	0.809703	0.78133	364	0	0.043956
35035	15.9073	110.963	0.105227	13.8206	5.70035	1.24647	1.49341	2.96774	2.26812	22.8	0.773436	0.753559	0.779271	222	0	0.045045
35037	17.3064	160.504	1.35086	14.111	6.83641	1.87417	3.13981	2.24627	2.48601	27.5	0.840918	0.604825	0.791354	330	0.00909091	0.00606061
35039	15.884	258.726	0.229559	14.0505	6.62151	0.360995	1.65673	2.58217	2.53988	24.6	0.715589	0.671282	0.766985	599	0	0.00166945
35041	17.5228	194.061	0.0947519	13.9691	7.71022	1.97742	1.38607	6.18889	2.19315	26	0.84224	0.822015	0.78733	373	0.00536193	0.0723861
35043	15.205	97.3009	0.0723037	13.5305	5.92609	0.694585	0.721619	3.09494	2.64384	24.9	0.67984	0.660794	0.768829	434	0	0.0276498
35045	15.2983	221.975	1.90993	14.6982	5.08844	1.08811	1.08597	3.5825	2.42565	26.9	0.61311	0.590187	0.779376	1153	0	0.019948
35047	16.6864	274.09	0.760991	14.6073	6.24716	1.138	1.39967	2.60914	2.36715	22.7	0.723625	0.843868	0.771268	604	0	0.0298013
35049	16.1942	112.732	2.37012	13.3792	6.14898	0.713929	1.95009	3.25	2.34097	22.5	0.675229	0.862495	0.751811	226	0.00442478	0
35051		92.8502	2.16665	13.8103	6.15846	1.21957	2.75841	3.7619	2.04969	22	0.836936	0.744709	0.782213	123	0	0.0487805
35053	16.307	136.272	0.964764	13.698	6.12912	0.986453	1.35297	3.81507	2.208	24.6	0.713312	0.862678	0.792673	291	0	0.0206186
35055		77.2668	0.139968	12.4254	6.21386	0.404325	2.46899	2.52273	2.49605	24.5	0.663969	0.671791	0.749429	253	0	0.00395257
35057	16.972	246.87	0.595842	14.2375	5.74556	0.988848	1.603	2.6875	2.21011	24.8	0.713644	0.85837	0.773054	451	0.00443459	0.0443459
35059	18.1316	312.353	0.0941115	14.4219	7.2474	1.5211	2.7573	3.125	2.64641	24.5	0.842814	0.683082	0.802489	284	0.0316901	0.0316901
35061	16.4391	130.174	1.60635	13.1165	6.09592	1.05454	0.907541	2.63158	2.17203	23.6	0.495188	0.908091	0.783634	532	0.0018797	0.0263158
49001	16.2541	103.655	0.736471	11.502	6.66524	1.09266	0.956693	6.65574	2.87302	26.3	0.833753	0.729928	0.791913	138	0.00724638	0.0797101
49003	17.4357	434.488	2.65302	13.6858	7.00107	1.13668	0.350511	4.49476	2.60914	23.9	0.816917	0.777127	0.797829	504	0.0357143	0.047619
49005	17.1601	300.363	0.412396	11.5563	7.57267	0.735917	0.206285	4.1357	2.54608	24.7	0.805199	0.741797	0.791492	558	0.0232975	0.202509
49007		70.5669	0.127379	12.248	6.53867	0.84071	0.938685	2.88889	2.83511	24.1	0.698274	0.82511	0.795632	142	0.00704225	0.00704225
49009	14.5176	11.9881	0.164313	9.75552	6.59997	0.280539	1.39591	2.75	2.70968	23.1	0.835539	0.597294	0.781867	23	0	0
49011		67.1204	4.90825	10.5841	8.24942	1.16624	0.175395	6.19658	2.56436	26.8	0.614157	0.726955	0.788627	138	0.00724638	0.057971
49013	17.1602	347.601	0.0909468	13.7742	6.96185	0.277754	2.34567	2.43038	2.83281	22.5	0.793868	0.736143	0.811813	649	0.0354391	0.027735
49015	15.9434	99.8109	0.248973	11.3326	6.32169	0.772247	0.643656	3.02174	3.18824	24.3	0.771251	0.716529	0.814214	316	0.00316456	0.0253165
49017		72.1826	0.164908	11.0501	5.80489	1.12435	1.39373	2.40476	2.86928	24.6	0.782782	0.798866	0.803228	145	0.0137931	0.0413793
49019	14.7079	34.1378	0.243845	10.1717	5.79173	1.73534	1.58114	2.48936	3.5082	20.9	0.82526	0.715776	0.783134	34	0.0882353	0.176471
49021		256.867	2.7992	12.9178	6.75402	0.911878	0.727918	6.48101	2.58947	22.8	0.789001	0.838839	0.798685	229	0.00873362	0.0393013
49023	15.7885	90.7618	1.11685	12.2281	7.02748	1.20908	0	7.13889	2.79866	22.6	0.808887	0.743745	0.811161	137	0.0291971	0.0145985
49025	15.5054	82.4568	0.128548	11.6912	4.83534	2.3596	2.25647	2.76	3.49541	20.3	0.77604	0.681821	0.810241	121	0.00826446	0.00826446
49027		239.348	0.384249	12.6437	6.57682	1.44771	0.750764	4.38819	2.33119	25.7	0.830255	0.730924	0.809682	275	0.0763636	0.0727273
49029	15.2085	114.399	3.26332	12.299	6.8917	1.2793	0.478275	4.48315	2.80709	24.5	0.701956	0.806459	0.793831	152	0	0.0460526
49031	15.7314	49.2071	0.345737	10.4196	5.79173	1.73534	1.61707	3.125	2.78723	26.2	0.834934	0.772519	0.807195	81	0	0.0740741
49033	16.6968	112.383	0.19125	12.5831	7.00268	0.247816	2.35269	4.14286	3.19737	24.9	0.821378	0.624805	0.799024	103	0.00970874	0.00970874
49035	13.443	66.6261	3.78432	10.7075	7.95232	1.19904	0.767155	5.93151	2.40882	22	0.520448	0.757306	0.783261	125	0	0.008
49037	15.6415	120.767	0.0622875	14.2187	4.91377	2.10248	0.427612	3.27368	2.47838	28	0.711562	0.798125	0.790639	307	0	0.00977199
49039	17.213	226.995	0.314694	12.2046	7.57091	0.662825	0.970684	3.59727	2.40557	22.3	0.763562	0.830713	0.804661	474	0.0274262	0.0485232
49041	17.6973	109.558	2.57982	10.8835	6.73657	0.895693	0.91162	3.42529	2.35616	20.6	0.711116	0.892349	0.799557	276	0.0108696	0.0507246
49043	16.2496	222.587	2.23248	12.4622	6.66246	0.422104	1.90883	2.96403	3.12147	25.1	0.765517	0.751231	0.787676	276	0.0108696	0.0289855
49045		128.187	0.603481	12.6801	6.92033	1.23275	0.0780192	4.21667	3	18.7	0.705349	0.843869	0.793385	262	0.0229008	0.0343511
49047	16.8003	314.972	0.0843977	14.3329	6.47489	0.708057	0.206909	2.92473	2.82353	20.8	0.731532	0.794953	0.807048	562	0.019573	0.0409253
49049	16.8057	540.244	3.3944	12.0692	7.48592	1.32268	0.122005	5.69131	3.0292	21.7	0.622315	0.857767	0.808841	983	0.0203459	0.0752798
49051		89.9067	0.695007	11.2321	7.09206	0.794837	0.183586	2.57143	2.52988	22.7	0.626311	0.699699	0.779532	150	0.00666667	0.0466667
49053	15.9672	160.196	1.49265	11.6653	6.6578	2.44453	0.582184	3.02419	3.14141	23.7	0.765163	0.698561	0.78445	281	0.00355872	0.0533808
49055	15.7026	67.1814	0.209596	11.0839	5.87506	1.0861	1.60869	2.80556	2.43448	21.5	0.828283	0.729305	0.819725	132	0.0151515	0.030303
49057	15.6164	171.457	2.59445	10.9586	7.98475	1.01107	0.396106	3.91286	2.47485	23.7	0.622517	0.830623	0.775506	453	0.0220751	0.0507726
56001	17.5745	263.685	2.67956	14.0635	6.87799	0.805134	3.18614	3.06186	2.34513	22.5	0.825014	0.745306	0.78962	222	0.0135135	0.00900901
56003	17.024	131.945	0.113933	12.1525	6.02182	0.75491	3.01822	3.43312	2.38571	23.7	0.832326	0.748089	0.79866	255	0.0235294	0.0313725
56005	17.8998	521.528	1.48711	14.81	8.21721	2.08478	2.44744	2.75263	2.52759	22.7	0.842438	0.65462	0.778842	388	0.0103093	0.0515464
56007	17.984	442.255	0.644265	14.7913	6.3649	0.663911	3.65511	4.2459	2.22424	21.6	0.838574	0.665821	0.802036	191	0.0104712	0.078534
56009	17.5469	418.419	1.96567	14.7203	7.93979	1.59422	3.23542	3.11628	2.94737	23.7	0.846142	0.676442	0.775044	224	0.0223214	0.0580357
56011	17.6515	419.637	0.784591	14.0534	8.5558	1.3404	3.66292	2.31293	2.61181	23.8	0.849068	0.649461	0.789195	308	0.0162338	0.0324675
56013	17.5879	378.62	0.0677006	13.8275	6.46491	0.691254	3.18244	3.40753	2.36503	24.7	0.847373	0.700563	0.79436	537	0.00931099	0.0335196
56015	18.8332	306.857	0.178796	13.8194	8.60725	2.07289	3.42937	3.2402	2.24377	23.7	0.84571	0.725639	0.817161	426	0.056338	0.0234742
56017	16.2202	96.7317	0.0786931	13.1306	7.29174	1.10167	4.23081	2.03226	2.31579	21.1	0.835588	0.766552	0.814589	124	0	0.00806452
56019	17.3798	388.766	2.63069	14.4697	7.86245	1.47397	4.88763	3.8	2.23899	25	0.838303	0.66807	0.788244	247	0.00404858	0.0242915
56021	17.9937	302.98	3.59888	14.0213	8.37988	1.46027	2.91698	3.50588	2.40299	22.6	0.8329	0.788882	0.793168	402	0.0373134	0.0273632
56023	17.1384	130.275	0.115789	12.4765	7.42004	0	2.65552	2.69872	2.42697	23.3	0.828971	0.709614	0.796981	251	0.0119522	0.0717131
56025	17.3248	217.017	2.8559	14.4416	7.11107	1.14956	3.15842	4.17476	2.56277	22.8	0.835604	0.704619	0.780382	202	0.0346535	0.0346535
56027	17.6038	308.388	0.173302	14.013	8.36192	2.01672	4.28672	2.57143	2.568	25.3	0.786517	0.518788	0.786726	178	0.0224719	0.0337079
56029		251.741	0.0874691	13.5575	7.18241	0.527095	3.45025	4.42754	2.23956	22.2	0.822704	0.77052	0.801537	335	0.0179104	0.0358209
56031		264.21	1.595	13.709	8.11713	1.77415	4.14487	3.43802	2.34286	23.4	0.85059	0.734539	0.798926	270	0.0259259	0.0185185
56033	17.6867	377.123	2.3007	13.9147	8.32275	1.64325	3.70356	3.28378	2.54015	21	0.8082	0.783416	0.784828	400	0.0075	0.035
56035	17.4811	194.475	0.0737559	12.8622	7.25279	0.0607505	3.50659	4.225	2.62209	23.9	0.821832	0.586543	0.773104	164	0.00609756	0.0914634
56037	16.2332	129.456	2.85719	14.1012	4.95752	1.21804	2.41234	2.25926	2.33043	21.4	0.789945	0.647089	0.783758	132	0.0151515	0.0227273
56039	16.3924	43.6768	0.0990025	10.6704	7.38997	0.130635	4.89331	4.13235	2.18462	26.6	0.808004	0.602489	0.768272	43	0	0.0232558
56041	16.692	204.404	2.50672	13.2434	6.67297	0.413466	2.21851	3.61364	2.63913	22.5	0.832415	0.672678	0.790234	221	0.00452489	0
56043	16.8091	95.8579	0.0997521	12.4613	6.9431	1.16499	3.45743	4.80519	2.13592	23.8	0.851881	0.69645	0.812981	112	0.0357143	0.0267857
56045	17.3141	224.272	0.198364	13.985	8.2569	1.51917	3.375	3.15254	2.46154	25.1	0.830769	0.588244	0.734906	130	0.00769231	0.0461538

## Sheet: Regression coefficients 
OLS							lm_robust	Standard error type: HC2
Coefficients:							Coefficients:
	Estimate	Std. Error	t value	Pr(>|t|)				Estimate	Std. Error	t value	Pr(>|t|)		CI Lower	CI Upper	DF				Global Moran I for regression residuals
(Intercept)	0.175229	1.45922	0.12	0.904526			(Intercept)	0.175229	2.17047	0.08073	0.9357		-4.102	4.45291	219
XlnTotpast	0.219432	0.0386195	5.682	4.22e-08	***		XlnTotpast	0.219432	0.0510825	4.29563	2.619e-05	***	0.1188	0.320108	219			data:
XPC1p	0.135904	0.0389475	3.489	0.000585	***		XPC1p	0.135904	0.0349365	3.89002	0.000133	***	0.06705	0.204758	219			model: lm(formula = LnSalesD ~ X, data = Cow_calf)
XPC2p	0.125743	0.0426865	2.946	0.00357	**		XPC2p	0.125743	0.0532564	2.36108	0.0191	*	0.02078	0.230704	219			weights: wt
XSKPC1p	0.107989	0.04305	2.508	0.012851	*		XSKPC1p	0.107989	0.0437084	2.47066	0.01425	*	0.02185	0.194131	219
XWP_oper	0.0840507	0.0237461	3.54	0.000489	***		XWP_oper	0.0840507	0.0371545	2.2622	0.02467	*	0.01082	0.157277	219			Moran I statistic standard deviate = 1.4136, p-value = 0.1575
XwF_oper	-0.263564	0.114627	-2.299	0.02243	*		XwF_oper	-0.263564	0.116943	-2.25377	0.0252	*	-0.494	-0.033085	219			alternative hypothesis: two.sided
XYearExper	0.0043412	0.0137551	0.316	0.752601			XYearExper	0.0043412	0.0237349	0.1829	0.855		-0.04244	0.051119	219			sample estimates:
XW_Assets_RT	0.0027711	0.0004292	6.456	6.85e-10	***		XW_Assets_RT	0.0027711	0.0005089	5.44528	1.384e-07	***	0.001768	0.003774	219			Observed Moran I Expectation Variance
Xhighway_inv	-0.0416031	0.0372598	-1.117	0.265402			Xhighway_inv	-0.0416031	0.0384467	-1.0821	0.2804		-0.1174	0.03417	219			0.036856091 -0.022705680 0.001775357
XDiv_R	5.93441	0.62161	9.547	< 2e-16	***		XDiv_R	5.93441	0.715216	8.29737	1.087e-14	***	4.525	7.344	219
XGINI	1.92314	0.437884	4.392	1.75e-05	***		XGINI	1.92314	0.681826	2.82058	0.005234	**	0.5794	3.26692	219
XAge_Div	7.25933	1.78718	4.062	6.78e-05	***		XAge_Div	7.25933	2.81912	2.57504	0.01068	*	1.703	12.8154	219
XRanches_T	0.0006187	0.000267	2.317	0.021413	*		XRanches_T	0.0006187	0.0002841	2.17755	0.03051	*	5.872e-05	0.001179	219
XfeedOP_f	11.5395	2.7851	4.143	4.89e-05	***		XfeedOP_f	11.5395	3.2626	3.53691	0.0004941	***	5.109	17.9696	219
XmilkcOP_f	-0.890261	0.998621	-0.891	0.373645			XmilkcOP_f	-0.890261	1.39436	-0.63847	0.5238		-3.638	1.85783	219
Signif. codes: 0 ‘***’ 0.001 ‘**’ 0.01 ‘*’ 0.05 ‘.’ 0.1 ‘ ’ 1							Signif. codes: 0 ‘***’ 0.001 ‘**’ 0.01 ‘*’ 0.05 ‘.’ 0.1 ‘ ’ 1
Residual standard error: 0.573 on 219 degrees of freedom							Multiple R-squared: 0.8356 ,	Adjusted R-squared: 0.8244
(46 observations deleted due to missingness)							F-statistic: 58.18 on 15 and 219 DF, p-value: < 2.2e-16
Multiple R-squared: 0.8356,	Adjusted R-squared: 0.8244
F-statistic: 74.22 on 15 and 219 DF, p-value: < 2.2e-16
ncvTest(Nonmarket.lin)
Non-constant Variance Score Test
Variance formula: ~ fitted.values
Chisquare = 8.266943, Df = 1, p = 0.0040373

## Sheet: Monetization
																			(Intercept)	XlnTotpast	XPC1p	XPC2p	XSKPC1p	XWP_oper	XwF_oper	XYearExper	XW_Assets_RT	Xhighway_inv	XDiv_R	XGINI	XAge_Div	XRanches_T	XfeedOP_f	XmilkcOP_f
																			0.175229	0.219432	0.135904	0.125743	0.107989	0.0840507	-0.263564	0.0043412	0.0027711	-0.0416031	5.93441	1.92314	7.25933	0.0006187	11.5395	-0.890261
																				***	***	*	*	*	*		***		***	**	*	*	***
			XlnTotpast	XPC1p	XPC2p	XSKPC1p	XWP_oper	XwF_oper	XYearExper	XW_Assets_RT	Xhighway_inv	XDiv_R	XGINI_1	XAge_Div	XRanches_T	XfeedOP_f	XmilkcOP_f		(Intercept)	lnTotpast	PC1p	PC2p	SKPC1p	WP_oper	wF_oper	YearExper	W_Assets_RT	highway_inv	Div_R	GINI	Age_Div	Ranches_T	feedOP_f	milkcOP_f
fips1	LnSalesD	Sales_USD_T	lnTotpast	PC1p	PC2p	SKPC1p	WP_oper	wF_oper	YearExper	W_Assets_RT	highway_inv	Div_R	GINI	Age_Div	Ranches_T	feedOP_f	milkcOP_f	Regression cofficients→	0.175229	0.219432	0.135904	0.125743	0.107989	0.0840507	-0.263564	0.0043412	0.0027711	-0.0416031	5.93441	1.92314	7.25933	0.0006187	11.5395	-0.890261
4001	16.2858	11826000	15.4016	6.03668	0.793181	0.7666	2.38462	2.54653	29.8	276.037	0.123487	0.587965	0.763815	0.789931	1805	0	0.00110803		0.175223	0.219827	0.820406	0.0997368	0.082784	0.200429	-0.671172	0.129368	0.764926	-0.00513743	3.48922	1.46892	5.73437	1.11675	0	-0.000986438
4003	17.1871	29125000	13.5781	7.58343	1.49953	1.10894	4.01543	2.84768	20.9	417.399	0.203964	0.811391	0.875606	0.800921	439	0.00455581	0.0387244		0.175223	0.219827	1.03061	0.188556	0.119753	0.3375	-0.750545	0.0907311	1.15665	-0.00848553	4.81513	1.68392	5.81415	0.271609	0.0525719	-0.0344748
4005	16.8202	20180000	15.6152	6.52845	0.49371	1.3333	3.05028	3.19758	29.7	351.053	0.254661	0.615341	0.856819	0.783561	1093	0	0		0.175223	0.219827	0.887239	0.0620805	0.143981	0.256378	-0.842767	0.128934	0.972802	-0.0105947	3.65168	1.64779	5.68813	0.676239	0	0
4007	15.5763	5817000	12.0301	6.95151	1.53659	1.57901	3.1194	3.54945	23.2	149.605	0.147927	0.64887	0.828935	0.760158	183	0.00546448	0.0437158		0.175223	0.219827	0.944734	0.193215	0.170515	0.262188	-0.935506	0.100716	0.41457	-0.00615423	3.85066	1.59416	5.51824	0.113222	0.0630576	-0.0389185
4009	15.7264	6759000	13.971	6.98426	1.61553	0.682423	4.90226	2.58984	23.8	256.638	0.172153	0.544675	0.843993	0.768732	260	0.00384615	0.0461538		0.175223	0.219827	0.949186	0.203142	0.0736939	0.412038	-0.682589	0.103321	0.711169	-0.0071621	3.23232	1.62312	5.58048	0.160862	0.0443828	-0.041089
4012	14.8695	2869000	9.89989	2.48774	4.91886	1.27505	8.14286	1.77419	21.9	85.119	0.306593	0.757778	0.444898	0.778052	30	0	0.0333333		0.175223	0.219827	0.338092	0.618511	0.13769	0.684413	-0.467613	0.0950723	0.235873	-0.0127552	4.49697	0.855602	5.64814	0.018561	0	-0.0296754
4015	15.9537	8484000	7.59735	6.31205	2.32454	0.723421	3.9875	3.17021	20.1	155.171	0.505548	0.835556	0.717921	0.760318	150	0.0133333	0.00666667		0.175223	0.219827	0.85783	0.292295	0.0781211	0.335152	-0.835553	0.0872581	0.429994	-0.0210323	4.95853	1.38066	5.5194	0.092805	0.15386	-0.00593507
4019	15.9375	8348000	14.7529	6.32471	2.48343	0.862792	5.64865	2.60736	25.2	278.582	1.40221	0.719738	0.821757	0.768677	257	0	0		0.175223	0.219827	0.85955	0.312273	0.0931716	0.474773	-0.687206	0.109398	0.771978	-0.0583362	4.27122	1.58035	5.58008	0.159006	0	0
4021	19.4618	283233000	13.556	5.27138	4.41733	0.360432	8.60121	2.24793	21.3	636.999	0.688613	0.747685	0.885434	0.792243	293	0.0136519	0.150171		0.175223	0.219827	0.716399	0.555448	0.0389225	0.722938	-0.592474	0.0924676	1.76519	-0.0286485	4.43707	1.70282	5.75115	0.181279	0.157536	-0.133691
4023	16.0762	9590000	12.1555	8.93084	1.72446	0.66594	5.4382	2.14563	20.8	110.882	2.51154	0.825507	0.746553	0.772481	119	0	0.00840336		0.175223	0.219827	1.21373	0.216838	0.0719139	0.457085	-0.56551	0.090297	0.307266	-0.104488	4.8989	1.43573	5.6077	0.0736253	0	-0.00748118
4025	16.6849	17626000	13.5836	6.75785	1.69437	1.61765	3.77823	2.13223	21.5	279.84	0.34959	0.788824	0.781706	0.774368	337	0.00296736	0.041543		0.175223	0.219827	0.918416	0.213054	0.174688	0.317563	-0.561979	0.0933358	0.775465	-0.014544	4.68121	1.50333	5.62139	0.208502	0.0342419	-0.0369841
8001	15.8444	7606000	11.6026	8.89651	2.94244	0.600455	7.1393	2.26514	18.4	209.314	4.75275	0.665212	0.848559	0.801338	302	0	0.10596		0.175223	0.219827	1.20907	0.36999	0.0648422	0.600063	-0.597007	0.0798781	0.580029	-0.197729	3.94764	1.6319	5.81718	0.186847	0	-0.0943322
8005	15.0674	3497000	11.8567	8.63497	2.53738	1.17575	3.44706	2.34739	16.5	139.779	3.82776	0.592321	0.818021	0.775993	343	0	0.0553936		0.175223	0.219827	1.17352	0.319057	0.126967	0.289728	-0.618686	0.0716298	0.387342	-0.159247	3.51508	1.57317	5.63319	0.212214	0	-0.0493147
8007	16.05	9342000	12.0504	6.49735	0.57117	3.03584	2.40625	2.34081	22.5	142.949	0.0548881	0.798328	0.613535	0.742223	168	0.0178571	0.00595238		0.175223	0.219827	0.883013	0.0718205	0.327836	0.202247	-0.616952	0.097677	0.396126	-0.00228351	4.7376	1.17991	5.38805	0.103942	0.206063	-0.00529917
8009	17.9349	61524000	13.4356	8.5785	1.82338	3.11751	2.35669	1.84477	28.7	235.658	0.0646467	0.815257	0.637283	0.779922	251	0.0239044	0.0239044		0.175223	0.219827	1.16585	0.229277	0.336655	0.198081	-0.486213	0.124592	0.653031	-0.0026895	4.83807	1.22559	5.66172	0.155294	0.275845	-0.0212811
8014	11.835	138000	9.13727	9.88635	3.60976	1.0173	1	1.66667	37.7	6.99672	1.67981	0.561983	1	0.6475	11	0	0		0.175223	0.219827	1.34359	0.453902	0.109856	0.0840507	-0.439273	0.163663	0.0193886	-0.0698855	3.33504	1.92314	4.70042	0.0068057	0	0
8017	16.8653	21110000	13.0482	8.39197	2.07745	3.54263	2.45161	2.18841	28.3	185.511	0.188722	0.822653	0.580188	0.813149	140	0.00714286	0.0214286		0.175223	0.219827	1.1405	0.261224	0.382564	0.20606	-0.576784	0.122856	0.51407	-0.00785143	4.88196	1.11578	5.90292	0.086618	0.0824252	-0.019077
8021	16.5567	15505000	11.7205	6.93283	0.469295	1.75959	3.62222	2.12992	25.5	122.387	0.0855734	0.833877	0.671045	0.803579	247	0.00404858	0.0404858		0.175223	0.219827	0.942196	0.0590104	0.190015	0.30445	-0.56137	0.110701	0.339146	-0.00356012	4.94857	1.29051	5.83345	0.152819	0.0467188	-0.0360429
8023	14.7787	2620000	11.7136	6.59452	0.387865	2.22508	4.24138	2.22936	23.5	92.354	0.141701	0.807407	0.574664	0.735905	90	0	0.0777778		0.175223	0.219827	0.896218	0.0487712	0.240283	0.356491	-0.587578	0.102018	0.255922	-0.00589521	4.79149	1.10516	5.34218	0.055683	0	-0.0692425
8025	18.3571	93840000	13.0091	6.79573	2.21142	1.46755	3.59615	2.06015	26.7	76.3472	0.149839	0.847857	0.77247	0.791966	140	0.0285714	0.0357143		0.175223	0.219827	0.923563	0.27807	0.158478	0.302259	-0.542981	0.11591	0.211566	-0.00623375	5.03153	1.48557	5.74914	0.086618	0.329701	-0.031795
8027	15.3976	4865000	11.7433	6.53428	0.677449	5.25383	2.15	2.32335	18.7	71.5867	0.186182	0.76036	0.720444	0.758436	133	0	0.0300752		0.175223	0.219827	0.888031	0.0851843	0.567353	0.180709	-0.612351	0.0811804	0.198374	-0.00774577	4.51229	1.38552	5.50574	0.0822871	0	-0.0267748
8029	16.8729	21272000	11.881	7.03944	0.837451	2.71043	4.06542	2.46437	20.8	198.481	0.189489	0.782927	0.765777	0.782245	513	0.0175439	0.0253411		0.175223	0.219827	0.956685	0.105303	0.292695	0.341701	-0.649517	0.090297	0.550011	-0.00788332	4.64621	1.4727	5.67858	0.317393	0.202448	-0.0225602
8033	14.6964	2413000	11.1958	6.49045	1.08824	2.5183	2.65854	1.84375	22.6	32.4209	0.069698	0.781466	0.59437	0.76868	67	0	0		0.175223	0.219827	0.882074	0.136839	0.271947	0.223452	-0.485945	0.0981111	0.0898417	-0.00289965	4.63754	1.14306	5.5801	0.0414529	0	0
8035	15.4535	5145000	11.9849	8.10927	1.06523	1.00477	3.04255	2.21955	16.7	254.019	2.71119	0.554195	0.734271	0.772547	437	0.00228833	0.0183066		0.175223	0.219827	1.10208	0.133945	0.108504	0.255729	-0.584992	0.072498	0.703912	-0.112794	3.28882	1.41211	5.60818	0.270372	0.0264063	-0.0162977
8037	15.3866	4812000	11.5494	6.69377	0.245405	2.28486	3.08333	2.17416	17.6	74.954	1.51688	0.802469	0.791637	0.804569	72	0	0.0277778		0.175223	0.219827	0.909707	0.030858	0.246739	0.259156	-0.573029	0.0764051	0.207705	-0.0631069	4.76218	1.52243	5.84064	0.0445464	0	-0.0247295
8039	17.0403	25148000	13.6032	8.56693	1.63396	1.2822	2.28856	2.34245	18.1	412.992	2.09773	0.717856	0.77426	0.790398	815	0.00245399	0.0306748		0.175223	0.219827	1.16428	0.205459	0.138463	0.192355	-0.617385	0.0785757	1.14444	-0.0872722	4.26005	1.48901	5.73777	0.50424	0.0283179	-0.0273086
8041	16.534	15157000	13.2417	7.24729	1.53349	1.17041	2.84211	2.44177	19.2	192.212	0.449771	0.734241	0.759845	0.793272	545	0.0201835	0.0348624		0.175223	0.219827	0.984931	0.192826	0.126391	0.238881	-0.643561	0.083351	0.53264	-0.0187119	4.35729	1.46129	5.75863	0.337192	0.232908	-0.0310366
8043	15.7044	6612000	12.4287	6.61483	0.777347	1.50266	4.99296	2.24202	18.6	134.245	0.206689	0.667018	0.780806	0.785582	397	0	0.04534		0.175223	0.219827	0.898978	0.0977458	0.16227	0.419662	-0.590914	0.0807463	0.372007	-0.0085989	3.95836	1.5016	5.7028	0.245624	0	-0.0403645
8045	16.8627	21057000	12.7871	6.97591	0.726903	1.80467	4.60265	2.24047	24	234.034	1.59378	0.814344	0.769168	0.780337	258	0	0.0232558		0.175223	0.219827	0.94805	0.0914029	0.194884	0.386856	-0.590506	0.104189	0.648533	-0.0663062	4.83265	1.47922	5.66473	0.159625	0	-0.0207037
8047	11.8277	137000	7.28276	6.57983	0.544931	1.62812	1.5	2.61538	18.3	1.68123	1.22441	0.44898	1	0.769669	7	0	0.285714		0.175223	0.219827	0.894222	0.0685211	0.175819	0.126076	-0.68932	0.079444	0.00465886	-0.0509394	2.66443	1.92314	5.58728	0.0043309	0	-0.25436
8049	16.0703	9533000	12.1788	5.19578	0.73273	3.44738	3.90789	2.10227	22.3	120.937	0.250502	0.79932	0.718821	0.761485	126	0.0396825	0.031746		0.175223	0.219827	0.706125	0.0921356	0.372277	0.328461	-0.554083	0.0968088	0.335127	-0.0104217	4.74349	1.38239	5.52787	0.0779562	0.457918	-0.0282622
8051	16.5768	15821000	12.2528	4.58545	0.626601	3.30492	4.12222	2.61453	22.8	131.392	0.0941838	0.844859	0.6452	0.790291	113	0.0176991	0.0530973		0.175223	0.219827	0.623178	0.0787906	0.356893	0.346476	-0.689094	0.0989794	0.364099	-0.00391834	5.01374	1.24081	5.73699	0.0699131	0.20424	-0.0472705
8057	16.7979	19735000	12.3252	5.73026	0.438836	4.37844	3.47619	2.17647	24.5	95.6352	0.117978	0.795174	0.559188	0.774	59	0.0338983	0		0.175223	0.219827	0.778763	0.0551805	0.472821	0.292176	-0.573638	0.106359	0.265015	-0.00490826	4.71889	1.0754	5.61873	0.0365033	0.391171	0
8059	13.7472	934000	10.8632	7.55217	0.850352	1.20998	5.09009	2.33526	19.5	72.4136	3.47525	0.485618	0.72815	0.803345	157	0.0127389	0.0382166		0.175223	0.219827	1.02637	0.106926	0.130663	0.427826	-0.61549	0.0846534	0.200665	-0.144581	2.88186	1.40034	5.83175	0.0971359	0.147	-0.0340227
8065	13.0669	473000	9.22434	5.01727	2.01996	2.60112	0	3.5	12	7.51277	0.0493392	0.598338	0.321279	0.74974	19	0	0		0.175223	0.219827	0.681865	0.253996	0.280891	0	-0.922473	0.0520944	0.0208186	-0.00205266	3.55078	0.617864	5.44261	0.0117553	0	0
8067	16.2438	11340000	12.7608	7.04238	0.75594	2.14297	2.24409	2.26635	22.1	231.086	0.31496	0.788726	0.686637	0.789491	382	0.0183246	0.0575916		0.175223	0.219827	0.957084	0.095054	0.231416	0.188618	-0.597327	0.0959405	0.640362	-0.0131033	4.68062	1.3205	5.73118	0.236343	0.211457	-0.0512716
8069	17.2688	31604000	12.7647	7.5135	0.715641	1.60983	5.21883	2.41508	19.9	364.477	1.04803	0.718288	0.871666	0.77928	622	0.00643087	0.0401929		0.175223	0.219827	1.02111	0.0899867	0.173843	0.438646	-0.636526	0.0863899	1.01	-0.0436012	4.26261	1.67634	5.65705	0.384831	0.0742092	-0.0357822
8071	16.8543	20879000	14.3298	6.83894	1.22031	2.57924	2.43478	2.41118	24.6	317.596	1.2617	0.823059	0.597946	0.794334	310	0.00322581	0.00967742		0.175223	0.219827	0.929435	0.153445	0.278529	0.204645	-0.6355	0.106794	0.88009	-0.0524904	4.88437	1.14994	5.76633	0.191797	0.0372243	-0.00861542
8073	17.1217	27280000	13.7088	7.63908	1.71704	2.69263	2.44355	2.4633	29.8	297.297	0.796324	0.843978	0.602449	0.81377	252	0.015873	0.0436508		0.175223	0.219827	1.03818	0.215905	0.290773	0.205382	-0.649237	0.129368	0.82384	-0.0331296	5.00851	1.1586	5.90743	0.155912	0.183167	-0.0388606
8075	20.0502	510163000	13.2127	8.97829	2.30739	2.32218	3.22093	2.15143	26.6	345.18	1.69344	0.849519	0.81629	0.799553	388	0.0360825	0.0231959		0.175223	0.219827	1.22018	0.290137	0.250769	0.270721	-0.567038	0.115476	0.956529	-0.0704523	5.0414	1.56984	5.80422	0.240056	0.416375	-0.0206504
8077	17.1473	27989000	12.3564	6.55373	1.18336	1.17846	4.33333	2.26566	19.4	334.02	2.23278	0.668523	0.838598	0.792601	810	0.00740741	0.0382716		0.175223	0.219827	0.890674	0.148799	0.12726	0.36422	-0.597146	0.0842193	0.925603	-0.0928906	3.96729	1.61274	5.75375	0.501147	0.085478	-0.0340717
8081	16.8165	20106000	13.6111	6.27278	1.08738	1.88628	3.02632	2.432	25.6	172.095	0.0943202	0.826947	0.698634	0.789665	196	0.0102041	0.0510204		0.175223	0.219827	0.852493	0.136731	0.203697	0.254364	-0.640987	0.111135	0.476892	-0.00392401	4.90744	1.34357	5.73244	0.121265	0.11775	-0.0454215
8083	16.5458	15337000	13.2212	4.93396	1.57252	1.68365	2.20522	2.12322	21.6	185.087	0.0529357	0.78417	0.729771	0.786911	446	0.00448431	0.0336323		0.175223	0.219827	0.670543	0.197733	0.181815	0.185351	-0.559604	0.0937699	0.512895	-0.00220229	4.65359	1.40345	5.71245	0.27594	0.0517468	-0.0299415
8085	17.3408	33962000	12.3954	6.40146	1.16907	1.78787	3.69903	2.13505	23.1	237.831	0.123966	0.818289	0.7523	0.774164	485	0.0103093	0.014433		0.175223	0.219827	0.869981	0.147003	0.193069	0.310906	-0.562721	0.100282	0.659052	-0.00515737	4.85606	1.44678	5.61991	0.300069	0.118964	-0.0128491
8087	19.6049	326806000	12.6116	8.86146	2.32306	1.85308	6.04808	2.07979	24.1	289.615	3.22859	0.844898	0.807703	0.814321	324	0.0771605	0.0617284		0.175223	0.219827	1.2043	0.292108	0.200111	0.508345	-0.548156	0.104623	0.802554	-0.134319	5.01397	1.55333	5.91143	0.200459	0.890396	-0.0549544
8089	18.3182	90264000	13.3112	6.44582	2.30154	2.37734	4.57273	2.14978	24	142.191	0.116717	0.841938	0.813232	0.795537	217	0.0368664	0.0184332		0.175223	0.219827	0.876009	0.289402	0.256725	0.384341	-0.566604	0.104189	0.394025	-0.00485578	4.9964	1.56396	5.77507	0.134258	0.425421	-0.0164103
8091	15.028	3362000	10.9957	6.19622	0.872892	4.07098	2.52778	2.19355	19.7	68.804	0.0825276	0.787201	0.706683	0.78497	62	0	0.016129		0.175223	0.219827	0.842089	0.10976	0.439619	0.212461	-0.57814	0.0855216	0.190663	-0.0034334	4.67157	1.35905	5.69836	0.0383594	0	-0.014359
8093	15.2709	4286000	12.0555	5.91533	0.624174	2.29077	3	2.07812	19.6	85.0567	0.298532	0.735271	0.725827	0.726919	142	0.00704225	0.0211268		0.175223	0.219827	0.803914	0.0784854	0.247376	0.252152	-0.547718	0.0850875	0.235701	-0.0124198	4.3634	1.39587	5.27695	0.0878554	0.0812643	-0.0188083
8097	14.2905	1608000	9.94789	6.61326	0.420267	4.26366	1.5873	1.86207	24.1	41.6427	0.215505	0.785494	0.598641	0.707696	36	0	0.0555556		0.175223	0.219827	0.898765	0.0528455	0.460426	0.133414	-0.490774	0.104623	0.115396	-0.00896569	4.66144	1.15127	5.1374	0.0222732	0	-0.0494589
8101	17.1194	27217000	13.6055	6.32107	2.13455	1.14748	4.976	2.28913	22.6	204.107	2.28268	0.803574	0.77985	0.791903	348	0.0114943	0.066092		0.175223	0.219827	0.859056	0.268405	0.123915	0.418236	-0.603331	0.0981111	0.565602	-0.0949666	4.76874	1.49976	5.74869	0.215308	0.132638	-0.0588391
8103	16.4852	14436000	12.7644	6.26842	0.888294	2.11603	2.72603	2.31414	22.5	135.198	0.136758	0.846136	0.669814	0.776327	145	0	0.0344828		0.175223	0.219827	0.851901	0.111697	0.228506	0.229125	-0.609922	0.097677	0.374648	-0.00568955	5.02132	1.28815	5.63561	0.0897115	0	-0.0306986
8105	15.732	6797000	10.8815	6.8945	0.593007	3.14983	9.61062	2.4	22.6	115.174	0.0807485	0.817135	0.656121	0.803596	113	0	0.0442478		0.175223	0.219827	0.936987	0.0745664	0.340146	0.807779	-0.632553	0.0981111	0.319158	-0.00335939	4.84922	1.26181	5.83357	0.0699131	0	-0.0393921
8107	16.9788	23648000	12.7723	6.90004	0.477524	2.98457	3.13182	2.18124	20.9	242.01	0.116604	0.815276	0.710036	0.77189	282	0.0319149	0.0390071		0.175223	0.219827	0.937739	0.0600452	0.322299	0.263232	-0.574895	0.0907311	0.670633	-0.0048511	4.83818	1.3655	5.60341	0.174473	0.368283	-0.0347265
8109	16.4455	13873000	12.0044	6.0622	0.56143	2.90143	9.43689	2.33945	24.9	132.662	0.0943223	0.849881	0.663736	0.75151	116	0	0.0517241		0.175223	0.219827	0.823874	0.0705958	0.313321	0.793177	-0.616594	0.108096	0.36762	-0.0039241	5.04354	1.27646	5.45546	0.0717692	0	-0.046048
8117	13.7653	951000	9.75168	3.70459	2.00902	2.28364	3.33333	4.40741	12.6	15.9878	1.91124	0.791111	0.304387	0.794557	15	0	0		0.175223	0.219827	0.503467	0.252619	0.246607	0.280169	-1.16163	0.0546991	0.0443038	-0.0795135	4.69478	0.58538	5.76795	0.0092805	0	0
8119	13.7343	922000	11.0457	6.69827	0.474544	2.55856	0	2.21176	17.2	33.6728	0.390743	0.741916	0.662118	0.756149	71	0.028169	0.253521		0.175223	0.219827	0.910318	0.0596705	0.276296	0	-0.582941	0.0746686	0.0933106	-0.0162561	4.40284	1.27335	5.48914	0.0439277	0.325057	-0.2257
8121	18.1369	75296000	13.1212	8.91977	2.2967	3.07986	2.47257	2.07692	28.3	313.988	0.283703	0.84425	0.731794	0.80676	287	0.0487805	0.00348432		0.175223	0.219827	1.21223	0.288793	0.332589	0.207822	-0.547401	0.122856	0.870092	-0.0118029	5.01012	1.40734	5.85654	0.177567	0.562904	-0.00310195
8123	20.7795	1057898000	13.9294	8.58836	1.9943	1.00357	6.42539	2.28713	21.7	1175.55	0.577858	0.791227	0.883625	0.800603	1572	0.0311705	0.0693384		0.175223	0.219827	1.16719	0.250769	0.108374	0.540059	-0.602804	0.094204	3.25758	-0.0240407	4.69547	1.69934	5.81184	0.972596	0.359693	-0.0617293
8125	20.2406	617147000	13.5248	9.37599	2.24072	2.83059	5.02128	2.225	28	643.634	0.145983	0.848038	0.759574	0.815183	394	0.0583756	0.0329949		0.175223	0.219827	1.27423	0.281755	0.305671	0.422042	-0.586429	0.121554	1.78358	-0.00607334	5.03261	1.46077	5.91769	0.243768	0.673628	-0.0293741
16001	17.0519	25442000	10.6217	9.50184	4.19212	1.14765	6.51557	2.1148	19.2	208.765	2.6462	0.517529	0.929387	0.79052	464	0.012931	0.0474138		0.175223	0.219827	1.29133	0.527129	0.123933	0.547638	-0.557384	0.083351	0.57851	-0.11009	3.07123	1.78734	5.73865	0.287077	0.149218	-0.0422106
16003	16.0384	9234000	11.8401	8.11043	0.686158	2.47188	3.24528	2.60331	21.7	63.9144	0.116799	0.814578	0.721121	0.770374	109	0.00917431	0.0183486		0.175223	0.219827	1.10224	0.0862794	0.266934	0.272768	-0.686137	0.094204	0.177113	-0.0048592	4.83404	1.38682	5.5924	0.0674383	0.105867	-0.0163351
16005	16.3659	12812000	11.6335	8.02581	0.83154	1.00257	3.61272	2.76726	24.5	146.53	4.28709	0.781914	0.733624	0.795221	322	0.015528	0.0590062		0.175223	0.219827	1.09074	0.10456	0.108266	0.303651	-0.72935	0.106359	0.40605	-0.178356	4.6402	1.41086	5.77278	0.199221	0.179185	-0.0525309
16007	16.4803	14365000	12.1256	7.362	0.221823	1.37054	3.02632	2.50556	26.5	140.706	0.142985	0.827977	0.66545	0.794483	230	0.00869565	0.113043		0.175223	0.219827	1.00052	0.0278926	0.148003	0.254364	-0.660373	0.115042	0.389912	-0.0059486	4.91356	1.27976	5.76742	0.142301	0.100344	-0.100638
16011	18.0974	72379000	13.152	7.63051	0.897181	0.771503	8.25837	2.48221	24.6	671.033	1.60994	0.804648	0.79971	0.805804	590	0.00847458	0.0881356		0.175223	0.219827	1.03701	0.112814	0.0833134	0.694122	-0.654219	0.106794	1.8595	-0.0669787	4.77511	1.53796	5.8496	0.365033	0.0977927	-0.0784636
16013	15.7581	6977000	11.9214	7.58419	0.65774	3.06658	3.98864	2.025	22.2	82.3102	0.114962	0.817851	0.674514	0.793196	55	0.0181818	0		0.175223	0.219827	1.03072	0.0827061	0.331155	0.335248	-0.533716	0.0963746	0.22809	-0.00478277	4.85347	1.29719	5.75808	0.0340285	0.20981	0
16015	13.8095	994000	10.7573	8.12489	1.03003	2.15141	4	2.16981	24.1	16.6412	0.249111	0.764061	0.621817	0.694031	37	0	0		0.175223	0.219827	1.1042	0.129519	0.232327	0.336203	-0.571883	0.104623	0.0461143	-0.0103638	4.53425	1.19584	5.03821	0.0228919	0	0
16017	14.6044	2201000	10.1091	7.10217	0.593838	2.08949	3.21769	2.32453	19.9	53.7295	0.163103	0.55287	0.63658	0.80665	260	0	0.0615385		0.175223	0.219827	0.965209	0.0746709	0.225641	0.270449	-0.612663	0.0863899	0.14889	-0.0067856	3.28096	1.22423	5.85574	0.160862	0	-0.0547853
16019	17.8085	54218000	11.8692	7.97803	0.267963	0.867915	3.91319	2.33625	21.9	169.34	2.00875	0.754936	0.885993	0.79393	275	0.0254545	0.0145455		0.175223	0.219827	1.08424	0.0336945	0.0937248	0.328907	-0.615751	0.0950723	0.469259	-0.0835704	4.4801	1.70389	5.76341	0.170143	0.293734	-0.0129492
16021	14.7935	2659000	9.42923	6.72241	0.719093	2.07624	8.17978	2.40782	20.8	63.8782	0.0856365	0.742005	0.676031	0.787924	122	0.0163934	0.139344		0.175223	0.219827	0.913599	0.0904208	0.22421	0.687516	-0.634614	0.090297	0.177013	-0.00356274	4.40336	1.3001	5.7198	0.0754814	0.189173	-0.124053
16023	15.4883	5327000	10.6814	6.24101	0.739662	1.62904	2.68493	1.96386	27.9	62.6868	0.113388	0.815989	0.692426	0.789156	77	0.012987	0.012987		0.175223	0.219827	0.848175	0.0930072	0.175918	0.22567	-0.517601	0.121119	0.173711	-0.00471729	4.84242	1.33163	5.72875	0.0476399	0.149864	-0.0115618
16025	15.2492	4194000	11.3062	7.88762	0.435018	4.36284	4.46341	1.82	21.2	38.5795	0.200034	0.778108	0.535385	0.810017	41	0	0		0.175223	0.219827	1.07196	0.0547004	0.471137	0.375153	-0.479686	0.0920334	0.106908	-0.00832204	4.61761	1.02962	5.88019	0.0253667	0	0
16027	18.0055	66024000	10.597	10.3532	3.62531	0.72032	9.59176	2.42946	20.1	590.259	1.9924	0.570335	0.926324	0.795815	1025	0.00585366	0.0682927		0.175223	0.219827	1.40703	0.455857	0.0777863	0.806194	-0.640318	0.0872581	1.63567	-0.0828901	3.3846	1.78145	5.77709	0.634167	0.0675485	-0.0607983
16029	17.1068	26877000	11.7877	7.85805	0.408813	1.40191	4.7	2.82511	25.3	160.232	0.224727	0.83807	0.644163	0.813184	171	0.0233918	0.0409357		0.175223	0.219827	1.06794	0.0514053	0.15139	0.395038	-0.744597	0.109832	0.444018	-0.00934936	4.97345	1.23882	5.90317	0.105798	0.269931	-0.0364434
16031	19.8116	401873000	12.3619	7.74827	1.06398	1.19663	11.5169	2.26609	25.8	568.913	1.09897	0.823983	0.793671	0.809565	283	0.0424028	0.102473		0.175223	0.219827	1.05302	0.133788	0.129222	0.968	-0.59726	0.112003	1.57651	-0.0457207	4.88986	1.52634	5.87691	0.175092	0.489309	-0.0912281
16037	16.9709	23463000	11.3775	6.96606	0.396903	3.00996	2.87778	2.3121	24.1	119.166	0.0849601	0.829994	0.642599	0.787577	142	0	0.0492958		0.175223	0.219827	0.946712	0.0499077	0.325041	0.241879	-0.609386	0.104623	0.33022	-0.00353461	4.92553	1.23581	5.71729	0.0878554	0	-0.0438861
16041	16.2467	11372000	11.3037	8.13872	0.99122	0.821116	3.96691	2.46011	24.6	132.98	0.356456	0.818357	0.690385	0.813657	331	0.0151057	0.21148		0.175223	0.219827	1.10608	0.124639	0.0886711	0.333422	-0.648394	0.106794	0.3685	-0.0148297	4.85647	1.32771	5.90661	0.20479	0.174313	-0.188273
16043	16.5088	14780000	11.5013	7.55267	0.616768	1.99855	6.22513	2.38462	24.9	124.811	0.209481	0.824171	0.72242	0.814042	144	0.0208333	0.0416667		0.175223	0.219827	1.02643	0.0775541	0.21582	0.523227	-0.628498	0.108096	0.345862	-0.00871507	4.89097	1.38932	5.9094	0.0890928	0.240407	-0.0370942
16045	16.1973	10824000	11.8951	9.53861	2.98142	1.0974	2.97073	2.36681	20.5	141.569	0.478907	0.648537	0.840892	0.794155	423	0	0.0283688		0.175223	0.219827	1.29633	0.374892	0.118507	0.249692	-0.623806	0.0889946	0.392302	-0.019924	3.84868	1.61716	5.76504	0.26171	0	-0.0252556
16047	18.0661	70150000	10.7394	8.85141	2.71757	1.43037	14.2386	2.1674	25.2	348.145	1.19667	0.825711	0.823553	0.780835	291	0.00343643	0.171821		0.175223	0.219827	1.20294	0.341715	0.154464	1.19677	-0.571248	0.109398	0.964745	-0.0497851	4.90011	1.58381	5.66834	0.180042	0.0396548	-0.152966
16049	16.4722	14249000	12.7259	7.86428	0.28458	1.79197	2.65922	2.36446	24.6	255.845	0.0682624	0.810152	0.651822	0.791753	376	0.0132979	0.0824468		0.175223	0.219827	1.06878	0.0357838	0.193512	0.223509	-0.623185	0.106794	0.708972	-0.00283993	4.80777	1.25355	5.7476	0.232631	0.153451	-0.0733991
16051	18.06	69719000	11.476	6.35118	1.10332	0.450744	6.51429	2.22404	23.4	301.234	0.728482	0.800491	0.823625	0.811831	329	0.0243161	0.112462		0.175223	0.219827	0.863148	0.138734	0.0486751	0.54753	-0.586177	0.101584	0.834751	-0.0303071	4.75045	1.58395	5.89335	0.203552	0.280597	-0.10012
16053	19.3075	242741000	9.85577	8.93812	3.69267	0.918425	13.3934	2.19231	27.1	281.885	2.67343	0.785283	0.77793	0.786665	221	0.0135747	0.18552		0.175223	0.219827	1.21472	0.464327	0.0991793	1.12573	-0.577813	0.117647	0.781131	-0.111223	4.66019	1.49607	5.71067	0.136733	0.156645	-0.165161
16055	14.703	2429000	10.0891	7.40595	0.625063	1.30974	2.7512	2.1088	19.5	140.769	1.55978	0.592209	0.662322	0.784636	366	0	0.0737705		0.175223	0.219827	1.00649	0.0785971	0.141436	0.23124	-0.555803	0.0846534	0.390085	-0.0648919	3.51441	1.27374	5.69594	0.226444	0	-0.065675
16057	14.712	2451000	11.0783	8.34104	0.500962	1.67718	3.38739	2.09506	20.4	88.1667	0.10429	0.692407	0.682684	0.807231	180	0.0166667	0.1		0.175223	0.219827	1.13358	0.0629923	0.181116	0.284712	-0.552181	0.0885605	0.244319	-0.00433878	4.10903	1.3129	5.85996	0.111366	0.192326	-0.0890261
16059	17.0389	25112000	11.719	7.47957	0.304647	2.72695	2.69231	2.27136	24.8	123.144	0.122189	0.824568	0.664203	0.711436	180	0.00555556	0.0333333		0.175223	0.219827	1.0165	0.0383072	0.294479	0.22629	-0.598647	0.107662	0.341245	-0.00508345	4.89333	1.27736	5.16455	0.111366	0.0641085	-0.0296754
16063	17.2297	30391000	10.6761	7.99611	1.93994	0.799711	5.05556	1.94444	24.6	165.906	0.302327	0.833499	0.836321	0.789453	165	0.0121212	0.133333		0.175223	0.219827	1.0867	0.243934	0.0863596	0.424923	-0.512485	0.106794	0.459742	-0.0125777	4.94632	1.60836	5.7309	0.102086	0.139873	-0.118701
16065	16.042	9267000	10.3306	7.71007	0.720579	0.250069	7.16822	2.42922	27	187.836	0.337225	0.81358	0.677403	0.808992	180	0.0388889	0.0611111		0.175223	0.219827	1.04783	0.0906077	0.0270046	0.602494	-0.640255	0.117212	0.520512	-0.0140296	4.82812	1.30274	5.87274	0.111366	0.44876	-0.0544048
16067	16.3657	12809000	9.94695	7.64406	2.06626	1.07716	9.21344	2.12195	24.7	292.563	1.43971	0.778492	0.876738	0.771613	259	0	0.0810811		0.175223	0.219827	1.03885	0.259818	0.116321	0.774396	-0.559269	0.107228	0.810722	-0.0598962	4.61989	1.68609	5.6014	0.160243	0	-0.0721833
16069	16.3776	12963000	11.7996	9.84026	2.34758	1.61418	3.64789	2.05851	24	137.641	0.0792219	0.800256	0.702204	0.761682	137	0	0.0364963		0.175223	0.219827	1.33733	0.295192	0.174313	0.306607	-0.542548	0.104189	0.381417	-0.00329588	4.74905	1.35044	5.52931	0.0847619	0	-0.0324913
16071	16.3244	12291000	11.9796	7.64174	1.22178	0.95572	2.74265	2.81095	24.6	128.326	2.21851	0.818762	0.741476	0.783568	184	0	0		0.175223	0.219827	1.03854	0.15363	0.103207	0.230521	-0.740863	0.106794	0.355604	-0.0922969	4.85887	1.42596	5.68818	0.113841	0	0
16073	18.5668	115729000	13.2187	7.43842	1.44793	1.12651	5.3057	2.03162	24	372.618	0.360143	0.837539	0.781391	0.795059	320	0.03125	0.071875		0.175223	0.219827	1.01091	0.182067	0.12165	0.445948	-0.535461	0.104189	1.03256	-0.0149831	4.9703	1.50273	5.7716	0.197984	0.36061	-0.0639875
16075	17.9213	60688000	11.5148	12.9866	9.47463	0.810461	6.16854	2.42345	21.9	151.217	2.16796	0.726811	0.891391	0.78961	293	0.00682594	0.0921502		0.175223	0.219827	1.76493	1.19137	0.0875205	0.51847	-0.638734	0.0950723	0.419038	-0.0901938	4.3132	1.71427	5.73204	0.181279	0.0787682	-0.0820377
16077	16.8537	20867000	11.3698	7.67411	1.14284	0.816468	13.8696	2.432	28.1	202.799	2.06015	0.844444	0.817627	0.806065	90	0.0333333	0.0111111		0.175223	0.219827	1.04294	0.143704	0.0881692	1.16575	-0.640987	0.121988	0.561976	-0.0857087	5.01128	1.57241	5.85149	0.055683	0.384651	-0.00989178
16079	11.3851	88000	9.03782	6.12669	0.831959	2.29561	3.125	2.44444	20.8	5.16994	3.73114	0.548697	0.533048	0.687755	27	0	0.111111		0.175223	0.219827	0.832638	0.104613	0.247899	0.262658	-0.644267	0.090297	0.0143264	-0.155227	3.25619	1.02513	4.99264	0.0167049	0	-0.0989178
16081	14.9714	3177000	10.0059	8.03121	0.28489	1.38852	5.85227	2.344	23.8	87.27	0.133081	0.796741	0.541706	0.809161	94	0	0.12766		0.175223	0.219827	1.09147	0.0358229	0.149944	0.491888	-0.617793	0.103321	0.241834	-0.00553658	4.72819	1.04178	5.87397	0.0581578	0	-0.11365
16083	17.9892	64955000	12.1905	7.71046	1.66139	1.23463	6.68807	2.32325	23	543.472	0.859718	0.82101	0.839365	0.810395	559	0.00536673	0.105546		0.175223	0.219827	1.04788	0.208907	0.133326	0.562137	-0.612325	0.0998476	1.50602	-0.0357669	4.87221	1.61422	5.88293	0.345853	0.0619295	-0.0939631
16087	17.1236	27333000	12.8123	9.11458	2.07015	1.44091	4.01961	2.48511	24.5	145.685	0.474931	0.79941	0.736751	0.807461	221	0.00452489	0.0452489		0.175223	0.219827	1.2387	0.260307	0.155602	0.337851	-0.654984	0.106359	0.403708	-0.0197586	4.74403	1.41688	5.86163	0.136733	0.0522151	-0.0402833
30001	18.1785	78488000	13.8776	7.80068	0.166346	3.70068	4.28649	2.09346	26.2	415.472	1.3673	0.843443	0.684964	0.776796	238	0.012605	0.0168067		0.175223	0.219827	1.06014	0.0209168	0.39963	0.360282	-0.551759	0.113739	1.15131	-0.0568838	5.00534	1.31728	5.63902	0.147251	0.145456	-0.0149624
30003	17.7276	50005000	14.8825	8.65112	1.8354	1.35385	3.6281	2.61224	27.7	385.907	0.833635	0.844688	0.677829	0.796862	205	0.0097561	0		0.175223	0.219827	1.17572	0.230788	0.1462	0.304944	-0.688493	0.120251	1.06939	-0.0346818	5.01272	1.30356	5.78469	0.126834	0.112581	0
30005	17.581	43184000	14.1647	8.29787	0.950968	3.12327	3.18129	2.14835	28.9	323.486	0.0474718	0.819787	0.597075	0.802438	242	0	0.00826446		0.175223	0.219827	1.12771	0.119577	0.337277	0.267389	-0.566227	0.125461	0.896413	-0.00197497	4.86495	1.14826	5.82516	0.149725	0	-0.00735753
30007	16.4896	14499000	12.7152	7.94954	0.552097	2.25374	3.35556	2.21053	23.7	136.761	0.280335	0.835424	0.640902	0.78627	136	0	0.0441176		0.175223	0.219827	1.08037	0.0694223	0.243378	0.282037	-0.582614	0.102886	0.378979	-0.0116628	4.95775	1.23255	5.7078	0.0841432	0	-0.0392762
30009	17.9807	64403000	13.4051	7.83297	0.847887	3.1911	2.81383	2.23457	26.3	341.935	0.277274	0.849636	0.703088	0.782997	375	0.0106667	0.016		0.175223	0.219827	1.06453	0.106616	0.344602	0.236504	-0.588951	0.114174	0.947535	-0.0115354	5.04209	1.35214	5.68404	0.232013	0.123088	-0.0142442
30011	17.9181	60494000	14.2131	8.08017	1.89162	4.03576	2.29054	2.79054	29.6	393.189	0.0951623	0.776177	0.474873	0.789728	245	0.00816326	0.0204082		0.175223	0.219827	1.09812	0.237858	0.435816	0.192522	-0.735485	0.1285	1.08957	-0.00395905	4.60615	0.913249	5.7329	0.151582	0.0942003	-0.0181686
30013	17.4513	37933000	13.6178	8.65587	1.07707	1.90342	3.13636	2.34216	25.5	301.379	1.66673	0.836583	0.682996	0.776079	369	0.0162602	0.0406504		0.175223	0.219827	1.17636	0.135434	0.205548	0.263614	-0.617309	0.110701	0.83515	-0.0693409	4.96463	1.3135	5.63381	0.2283	0.187635	-0.0361895
30015	16.9177	22247000	13.4972	8.25033	1.24392	3.78982	2.79336	2.47755	30.1	289.457	0.116609	0.818547	0.563678	0.793779	170	0.0235294	0.0117647		0.175223	0.219827	1.12125	0.156414	0.409257	0.234784	-0.652992	0.13067	0.802114	-0.00485129	4.85759	1.08403	5.76231	0.105179	0.271518	-0.0104737
30017	17.961	63149000	14.4878	7.97141	1.68076	2.56307	3.30769	2.30638	26.8	367.274	2.43269	0.836372	0.633937	0.806711	271	0.0184502	0.0332103		0.175223	0.219827	1.08334	0.211344	0.276782	0.278014	-0.607879	0.116344	1.01775	-0.101207	4.96338	1.21915	5.85619	0.167668	0.212907	-0.0295659
30019	16.0543	9382000	12.2819	7.86243	1.19427	3.94383	2.29487	1.88991	29.4	83.4217	0.0521749	0.80567	0.481428	0.776028	81	0	0		0.175223	0.219827	1.06853	0.15017	0.425888	0.192886	-0.498111	0.127631	0.23117	-0.00217064	4.78118	0.925853	5.63345	0.0501147	0	0
30021	17.2561	31206000	13.5224	8.30706	1.13264	3.60321	2.5102	2.12844	28.7	214.263	1.52215	0.841596	0.606735	0.775384	246	0.00406504	0.0447154		0.175223	0.219827	1.12896	0.142422	0.389105	0.210984	-0.560979	0.124592	0.593743	-0.063326	4.99437	1.16684	5.62877	0.1522	0.0469087	-0.0398084
30023	15.5264	5534000	11.007	7.58437	0.114402	2.59755	2.57143	2.41935	26.4	32.2377	0.76336	0.835938	0.647076	0.740676	32	0	0		0.175223	0.219827	1.03074	0.0143852	0.280505	0.21613	-0.637654	0.114608	0.0893339	-0.0317581	4.9608	1.24442	5.37681	0.0197984	0	0
30025	17.4503	37895000	13.462	8.1575	1.7694	4.83239	3	2.67089	24.6	185.838	0.151276	0.818077	0.551006	0.813788	179	0	0.0391061		0.175223	0.219827	1.10863	0.222489	0.521843	0.252152	-0.703948	0.106794	0.514975	-0.00629356	4.8548	1.05966	5.90756	0.110747	0	-0.0348147
30027	18.3532	93478000	14.2434	8.50531	1.16585	3.16278	2.61066	2.71154	26	766.648	0.0720881	0.824121	0.535665	0.805124	508	0.00393701	0.0511811		0.175223	0.219827	1.1559	0.146597	0.341544	0.219427	-0.714663	0.112871	2.12446	-0.00299909	4.89067	1.03016	5.84466	0.3143	0.0454312	-0.0455645
30029	15.3468	4624000	11.1444	6.91432	0.500236	2.44332	3.42424	2.29043	25	137.009	0.0815828	0.660053	0.606423	0.787295	254	0.0393701	0.0511811		0.175223	0.219827	0.93968	0.062901	0.26385	0.28781	-0.603674	0.10853	0.379665	-0.0033941	3.91703	1.16624	5.71524	0.15715	0.454312	-0.0455645
30031	16.9712	23469000	13.0661	8.30777	0.197613	2.12546	5.37778	2.27605	24.7	291.025	1.36461	0.805803	0.743398	0.792315	290	0.0241379	0.103448		0.175223	0.219827	1.12905	0.0248484	0.229525	0.452006	-0.599884	0.107228	0.806461	-0.0567719	4.78196	1.42966	5.75168	0.179423	0.27854	-0.0920959
30033	17.5838	43307000	14.44	7.84138	1.36014	2.78775	2.55	2.25	28.9	335.007	0.0902965	0.787526	0.510768	0.806351	182	0.00549451	0.0384615		0.175223	0.219827	1.06567	0.171028	0.301044	0.214329	-0.593018	0.125461	0.928338	-0.00375661	4.6735	0.98228	5.85357	0.112603	0.063404	-0.0342408
30035	17.1969	29413000	13.4181	8.17011	0.476125	1.62106	2.7907	2.52632	25.2	350.82	0.149211	0.817903	0.612609	0.806664	302	0.00993378	0.0496689		0.175223	0.219827	1.11035	0.0598692	0.175056	0.23456	-0.665845	0.109398	0.972158	-0.00620762	4.85377	1.17813	5.85584	0.186847	0.114631	-0.0442182
30037	16.1058	9878000	13.2519	7.60363	1.33981	2.14487	2.23214	2.77273	27.7	106.989	0.154679	0.813469	0.519324	0.76718	70	0.0142857	0.0428571		0.175223	0.219827	1.03336	0.168472	0.231622	0.187613	-0.73079	0.120251	0.296477	-0.00643511	4.82746	0.998734	5.56921	0.043309	0.16485	-0.038154
30039	16.4779	14330000	12.4048	7.6142	0.1699	3.44616	2.72093	2.48052	25.4	137.745	0.406491	0.808004	0.505641	0.782632	86	0	0.0348837		0.175223	0.219827	1.0348	0.0213637	0.372146	0.228696	-0.653775	0.110266	0.381706	-0.0169113	4.79503	0.972419	5.68138	0.0532082	0	-0.0310556
30041	16.7325	18486000	12.8264	8.08282	1.13286	2.45202	2.48918	2.25	27	201.563	0.0646412	0.818077	0.639693	0.783083	179	0.0111732	0.0446927		0.175223	0.219827	1.09848	0.142448	0.26479	0.209217	-0.593018	0.117212	0.55855	-0.00268927	4.8548	1.23022	5.68466	0.110747	0.128933	-0.0397882
30043	16.5358	15184000	12.5628	7.73405	0.341643	2.34203	2.96296	2.31771	24.7	137.485	2.79607	0.827823	0.750908	0.774602	161	0	0.0186335		0.175223	0.219827	1.05108	0.0429591	0.252912	0.249039	-0.610864	0.107228	0.380986	-0.116325	4.91264	1.4441	5.6231	0.0996107	0	-0.0165887
30045	17.942	61958000	13.2628	8.32	0.911873	3.65616	2.94828	2.59067	26.2	309.213	0.104457	0.782496	0.591852	0.786736	251	0.0438247	0.0318725		0.175223	0.219827	1.13072	0.114661	0.394824	0.247805	-0.682807	0.113739	0.856861	-0.00434572	4.64365	1.13822	5.71118	0.155294	0.505717	-0.0283748
30047	17.3978	35954000	12.7041	7.79004	0.572574	2.71228	3.79845	2.35192	23.9	220.712	0.155144	0.816601	0.735432	0.789612	463	0.00215983	0.0539957		0.175223	0.219827	1.05869	0.071997	0.292895	0.319262	-0.61988	0.103755	0.611614	-0.00645448	4.84605	1.41434	5.73206	0.286458	0.0249234	-0.0480702
30049	16.8672	21152000	13.4635	7.92412	0.379166	3.55009	4.13761	2.43056	20.7	193.213	1.64034	0.72727	0.825711	0.788911	248	0.00806452	0.0483871		0.175223	0.219827	1.07692	0.0476774	0.383369	0.347769	-0.640606	0.0898628	0.535411	-0.068243	4.31592	1.58796	5.72697	0.153438	0.0930608	-0.0430771
30051	15.5062	5423000	12.2157	7.89645	1.09843	4.15733	2.9375	2.77215	28.6	99.3398	0.15153	0.788181	0.625095	0.793646	53	0	0.0754717		0.175223	0.219827	1.07316	0.138119	0.448944	0.246899	-0.730638	0.124158	0.27528	-0.0063041	4.67739	1.20215	5.76134	0.0327911	0	-0.0671895
30053	14.2176	1495000	9.97911	7.06586	0.610259	2.98445	2.63333	2.49143	26	38.3044	0.0839407	0.558517	0.645682	0.767939	98	0	0.0204082		0.175223	0.219827	0.960275	0.0767357	0.322286	0.221334	-0.65665	0.112871	0.106145	-0.00349219	3.31447	1.24174	5.57473	0.0606326	0	-0.0181686
30055	17.1069	26881000	13.4839	7.80755	1.31099	4.75625	1.90083	2.41327	28.4	164.32	0.236961	0.827795	0.576697	0.808784	177	0.00564972	0.0112994		0.175223	0.219827	1.06107	0.164848	0.51362	0.159766	-0.636049	0.12329	0.455348	-0.00985832	4.91248	1.10907	5.87123	0.10951	0.0651951	-0.0100594
30057	17.8477	56387000	13.5302	7.99448	0.270269	4.25766	3.73913	2.02113	24.8	415.414	0.116465	0.844737	0.653518	0.785979	301	0.00664452	0.0166113		0.175223	0.219827	1.08648	0.0339843	0.459779	0.314277	-0.532695	0.107662	1.15115	-0.0048453	5.01302	1.25681	5.70568	0.186229	0.0766746	-0.0147884
30059	17.1973	29424000	13.576	8.16175	0.335316	3.73996	3.67164	2.1	24.5	298.443	0.128449	0.806108	0.555374	0.798478	103	0.0194175	0.0194175		0.175223	0.219827	1.10921	0.0421636	0.403873	0.308604	-0.553484	0.106359	0.827016	-0.00534386	4.78378	1.06806	5.79642	0.0637261	0.224069	-0.0172866
30061	12.6443	310000	8.61939	7.20165	0.462948	2.50132	1.84615	2.30909	25	14.4587	4.19936	0.604592	0.647505	0.768076	28	0	0.0357143		0.175223	0.219827	0.978729	0.0582124	0.270113	0.155171	-0.608592	0.10853	0.0400665	-0.174706	3.5879	1.24524	5.57572	0.0173236	0	-0.031795
30063	14.9505	3111000	11.1589	7.7001	0.445726	2.87659	3.58824	2.66914	26.7	88.7453	1.71517	0.716479	0.706919	0.770142	136	0	0.0514706		0.175223	0.219827	1.04647	0.0560469	0.310639	0.301594	-0.703489	0.11591	0.245922	-0.0713563	4.25188	1.35951	5.59072	0.0841432	0	-0.0458222
30065	17.1631	28434000	13.7565	7.95938	1.23656	3.65425	2.42647	2.45509	26.6	203.647	0.166371	0.837084	0.705897	0.774024	187	0.026738	0.0427807		0.175223	0.219827	1.08171	0.155489	0.394617	0.203947	-0.647072	0.115476	0.564327	-0.00692157	4.9676	1.35754	5.6189	0.115697	0.308544	-0.038086
30067	16.9268	22449000	13.254	7.78016	0.257515	3.65508	2.35556	2.66129	25.9	347.915	0.680782	0.838397	0.639542	0.772295	209	0.0143541	0.0430622		0.175223	0.219827	1.05735	0.0323806	0.394707	0.197986	-0.701419	0.112437	0.964106	-0.0283226	4.97539	1.22993	5.60635	0.129308	0.165639	-0.0383366
30069	16.479	14346000	13.1279	7.8971	1.57567	1.24997	3.25714	2.01786	26.5	131.9	0.0878618	0.812781	0.497933	0.755551	65	0	0.0615385		0.175223	0.219827	1.07324	0.198129	0.134982	0.273765	-0.531834	0.115042	0.365507	-0.00365532	4.82338	0.957597	5.4848	0.0402155	0	-0.0547853
30071	17.6864	47987000	14.1559	7.56346	1.12053	3.85294	3.27907	2.30769	26.3	294.788	0.041907	0.808304	0.53541	0.796819	233	0.00858369	0.0257511		0.175223	0.219827	1.0279	0.140899	0.416073	0.275608	-0.608224	0.114174	0.816886	-0.00174346	4.79681	1.02967	5.78437	0.144157	0.0990518	-0.0229252
30073	16.8443	20673000	12.3919	8.1974	0.582742	4.1036	2.57143	2.16402	28.9	219.027	0.575463	0.829069	0.645382	0.791613	193	0.00518135	0.0259067		0.175223	0.219827	1.11406	0.0732756	0.443142	0.21613	-0.570357	0.125461	0.606945	-0.0239411	4.92004	1.24116	5.74659	0.119409	0.0597903	-0.0230637
30075	17.8571	56915000	14.1842	8.20811	1.68629	4.7514	3.10924	2.52381	28.4	370.883	0.103753	0.789407	0.465761	0.792709	249	0.00803213	0.060241		0.175223	0.219827	1.11551	0.212039	0.513096	0.261334	-0.665184	0.12329	1.02775	-0.00431645	4.68466	0.895724	5.75454	0.154056	0.092687	-0.0536302
30077	16.9716	23478000	13.1113	7.81064	0.156045	3.03477	4.94366	2.28682	28.3	180.116	1.38494	0.829503	0.613068	0.79428	118	0.00847458	0.0677966		0.175223	0.219827	1.06149	0.0196215	0.32772	0.415518	-0.602723	0.122856	0.49912	-0.0576177	4.92261	1.17902	5.76594	0.0730066	0.0977927	-0.0603567
30079	17.2911	32316000	13.3268	7.84088	1.44467	5.60244	3.19231	2.34831	28.6	205.544	1.43572	0.777679	0.510998	0.770545	121	0.00826446	0.0413223		0.175223	0.219827	1.0656	0.181657	0.604999	0.268316	-0.61893	0.124158	0.569583	-0.0597304	4.61507	0.982721	5.59364	0.0748627	0.095368	-0.0367876
30081	17.0095	24385000	11.9705	7.94953	0.135657	2.2059	2.90476	1.98998	22.6	226.553	0.179581	0.742925	0.77376	0.758062	486	0.00205761	0.0390947		0.175223	0.219827	1.08037	0.0170579	0.238212	0.244147	-0.524486	0.0981111	0.6278	-0.00747111	4.40882	1.48805	5.50302	0.300688	0.0237439	-0.0348044
30083	17.5916	43645000	13.5368	8.14749	1.18077	3.03791	3.13295	2.45503	27.1	297.811	0.135276	0.831883	0.623395	0.796332	253	0.0513834	0.0158103		0.175223	0.219827	1.10727	0.148474	0.328059	0.263326	-0.647056	0.117647	0.825264	-0.00562792	4.93674	1.19888	5.78084	0.156531	0.59294	-0.0140753
30085	16.7004	17901000	13.1751	7.7059	1.21548	1.59643	2.14286	1.87952	29.2	170.866	0.0815872	0.794035	0.456982	0.777376	159	0.0125786	0		0.175223	0.219827	1.04726	0.152837	0.172396	0.180109	-0.495373	0.126763	0.473487	-0.00339428	4.71213	0.878842	5.64323	0.0983733	0.145151	0
30087	18.0364	68097000	14.752	7.81775	1.52587	3.12985	4.37168	2.63317	25.4	400.145	0.264417	0.84128	0.689837	0.786428	267	0.00749064	0.011236		0.175223	0.219827	1.06246	0.191867	0.337988	0.367443	-0.694007	0.110266	1.10884	-0.0110006	4.9925	1.32666	5.70894	0.165193	0.0864385	-0.0100029
30089	16.2272	11153000	12.5238	7.63172	0.456899	2.75142	2.47727	2.28897	24.5	139.414	0.292722	0.798573	0.698412	0.757742	217	0.0230415	0.0138249		0.175223	0.219827	1.03718	0.0574517	0.297122	0.208217	-0.60329	0.106359	0.38633	-0.0121781	4.73906	1.34315	5.5007	0.134258	0.265888	-0.0123078
30091	16.3012	12009000	12.4547	7.82056	1.14501	6.08258	2.25325	1.95973	28.5	130.249	0.0560381	0.839234	0.60394	0.804912	127	0.00787402	0.015748		0.175223	0.219827	1.06284	0.143977	0.656849	0.189387	-0.516514	0.123724	0.360933	-0.00233136	4.98036	1.16146	5.84313	0.0785749	0.0908625	-0.0140199
30093	14.5275	2038000	10.8917	7.57005	0.240138	1.88819	4.16667	2.40678	25	28.2473	6.18103	0.804209	0.460866	0.801897	56	0.0178571	0		0.175223	0.219827	1.0288	0.0301956	0.203902	0.350211	-0.63434	0.10853	0.078276	-0.25715	4.77251	0.88631	5.82124	0.0346472	0.206063	0
30095	17.2976	32527000	13.2556	8.04929	1.27568	3.2246	2.83193	2.31381	24.8	274.654	0.909119	0.830705	0.676726	0.751491	285	0.0105263	0.0175439		0.175223	0.219827	1.09393	0.160408	0.348219	0.238026	-0.609835	0.107662	0.761092	-0.0378222	4.92974	1.30144	5.45533	0.17633	0.121469	-0.0156186
30097	16.8604	21008000	13.534	7.87251	0.825257	3.86416	2.50704	2.20455	24.4	268.899	1.7004	0.840035	0.627942	0.786817	166	0.0180723	0.0361446		0.175223	0.219827	1.0699	0.10377	0.417285	0.210719	-0.581038	0.105925	0.745147	-0.0707419	4.98511	1.20762	5.71177	0.102704	0.208546	-0.0321781
30099	17.2323	30470000	12.9302	8.29098	0.550629	4.98148	2.64205	2.17445	26	187.834	0.369554	0.841247	0.720319	0.800052	222	0.0315315	0.027027		0.175223	0.219827	1.12677	0.0692377	0.537942	0.222066	-0.573107	0.112871	0.520508	-0.0153746	4.9923	1.38528	5.80785	0.137351	0.363859	-0.0240611
30101	16.1145	9964000	12.7404	7.88971	1.02744	3.26273	2.74138	2.14407	28.9	140.766	1.7674	0.812283	0.606641	0.759905	96	0	0.03125		0.175223	0.219827	1.07224	0.129193	0.352337	0.230415	-0.565098	0.125461	0.390077	-0.0735295	4.82042	1.16666	5.51641	0.0593952	0	-0.0278206
30103	16.6923	17757000	13.2255	7.82908	1.56775	3.38399	4.07273	2.3	31.7	117.89	1.40834	0.801698	0.581693	0.748827	72	0	0.0138889		0.175223	0.219827	1.064	0.197133	0.365432	0.342316	-0.606196	0.137616	0.326685	-0.0585915	4.7576	1.11868	5.43599	0.0445464	0	-0.0123647
30105	17.5641	42460000	13.6226	7.49643	1.14921	4.54627	2.38356	1.93939	27.3	215.707	0.0543779	0.8038	0.58033	0.797718	200	0.025	0.005		0.175223	0.219827	1.01879	0.144505	0.490945	0.20034	-0.511154	0.118515	0.597746	-0.00226229	4.77008	1.11606	5.7909	0.12374	0.288488	-0.0044513
30107	17.0032	24233000	13.4732	8.0284	0.948047	4.07043	3.27586	2.22951	27.6	197.539	0.139786	0.826025	0.625316	0.73367	109	0.00917431	0.0366972		0.175223	0.219827	1.09109	0.11921	0.43956	0.275339	-0.587617	0.119817	0.5474	-0.00581554	4.90197	1.20257	5.32595	0.0674383	0.105867	-0.0326701
30109	16.309	12104000	12.9204	8.53396	1.35049	2.96757	2.39286	2.55385	31.4	115.847	1.4428	0.821398	0.600062	0.791176	91	0.010989	0.010989		0.175223	0.219827	1.1598	0.169814	0.320463	0.201121	-0.673101	0.136314	0.321025	-0.0600249	4.87452	1.154	5.74341	0.0563017	0.126808	-0.00978308
30111	18.2781	86710000	14.0684	8.07624	1.76766	1.74285	3.60386	2.13833	23.2	358.495	2.87525	0.82107	0.796674	0.790326	540	0.0351852	0.0333333		0.175223	0.219827	1.09759	0.222271	0.188208	0.302907	-0.563587	0.100716	0.993426	-0.119619	4.87257	1.53212	5.73724	0.334098	0.406021	-0.0296754
32001	16.9109	22095000	13.1215	4.79165	2.90757	1.27867	4.85981	1.94553	24	110.822	0.391402	0.818322	0.82103	0.790258	210	0.0190476	0.0809524		0.175223	0.219827	0.651201	0.365606	0.138082	0.408471	-0.51277	0.104189	0.307099	-0.0162835	4.85626	1.57896	5.73675	0.129927	0.219801	-0.0720687
32003	13.1001	489000	12.0483	4.91721	3.62687	0.504641	4.09589	2.02752	21	56.8697	0.255113	0.72	0.505049	0.772158	75	0	0.0666667		0.175223	0.219827	0.668267	0.456053	0.0544955	0.344262	-0.534381	0.0911652	0.157592	-0.0106135	4.27278	0.971281	5.60535	0.0464025	0	-0.0593507
32005	16.5603	15562000	12.891	6.96038	0.812938	1.47189	3.22353	1.84211	20.9	66.4419	4.19411	0.823183	0.717602	0.710163	118	0	0		0.175223	0.219827	0.945941	0.102221	0.158947	0.27094	-0.485512	0.0907311	0.184117	-0.174488	4.88511	1.38005	5.15531	0.0730066	0	0
32007	17.8659	57422000	14.4514	6.73616	0.899519	1.15135	4.56618	2.46645	22.5	394.407	0.203383	0.81527	0.74355	0.794168	327	0.00917431	0.030581		0.175223	0.219827	0.915468	0.113108	0.124332	0.38379	-0.650067	0.097677	1.09294	-0.00846136	4.83815	1.42995	5.76513	0.202315	0.105867	-0.0272251
32011	16.1682	10514000	11.5028	6.38024	1.45318	1.91588	5.02222	2.58696	27.8	75.7256	0.0504119	0.8	0.720241	0.730204	40	0.05	0		0.175223	0.219827	0.867096	0.182727	0.206893	0.422121	-0.681828	0.120685	0.209843	-0.00209729	4.74753	1.38513	5.30079	0.024748	0.576977	0
32013	17.2203	30107000	13.5935	6.76716	1.88226	1.59137	4.84496	2.40385	22.4	237.609	0.109845	0.807281	0.698838	0.757628	146	0.0205479	0.0205479		0.175223	0.219827	0.91968	0.236681	0.17185	0.407222	-0.633566	0.0972429	0.658439	-0.00456989	4.79074	1.34396	5.49988	0.0903302	0.237114	-0.018293
32015	16.0913	9736000	12.1534	6.04936	1.92774	2.10951	5.43478	2.2037	22.5	90.6005	0.873419	0.767621	0.731147	0.755111	57	0.0526316	0.0350877		0.175223	0.219827	0.82213	0.242399	0.227803	0.456797	-0.580816	0.097677	0.251063	-0.0363369	4.55538	1.4061	5.4816	0.0352659	0.607344	-0.0312372
32017	15.9882	8782000	12.518	6.13577	1.74412	1.24087	2.92647	3.02913	27.3	72.7753	0.708474	0.842042	0.752275	0.786591	115	0	0.0434783		0.175223	0.219827	0.833872	0.219311	0.134	0.245972	-0.798367	0.118515	0.201668	-0.0294747	4.99702	1.44673	5.71013	0.0711505	0	-0.038707
32027	16.3812	13010000	12.4536	6.04451	2.86169	1.21181	4.63492	2.30556	19.4	77.2172	0.116379	0.830666	0.636335	0.779625	81	0.0123457	0		0.175223	0.219827	0.821469	0.359837	0.130862	0.389568	-0.607661	0.0842193	0.213977	-0.00484173	4.92951	1.22376	5.65955	0.0501147	0.142463	0
32031	15.8353	7537000	13.1118	6.58065	1.55079	0.996525	3.95146	1.9799	21.8	91.9346	0.870139	0.764429	0.806053	0.772173	121	0.00826446	0		0.175223	0.219827	0.894333	0.195001	0.107613	0.332123	-0.521829	0.0946382	0.25476	-0.0362005	4.53643	1.55015	5.60546	0.0748627	0.095368	0
32033	16.4498	13933000	11.5354	5.66046	0.929754	1.28777	2.81967	2.51282	19.6	62.2163	3.144	0.820764	0.675261	0.807459	88	0.0227273	0.0568182		0.175223	0.219827	0.769277	0.11691	0.139064	0.236995	-0.662288	0.0850875	0.172407	-0.1308	4.87075	1.29862	5.86161	0.0544456	0.262262	-0.050583
35001	13.634	834000	12.3615	5.55253	1.08515	1.00684	2.06393	1.97112	21.9	87.861	3.8151	0.451664	0.740356	0.768587	335	0	0.0985075		0.175223	0.219827	0.754608	0.136449	0.108727	0.173475	-0.519517	0.0950723	0.243472	-0.15872	2.68036	1.42381	5.57943	0.207265	0	-0.0876973
35003	15.9939	8832000	14.0385	6.5115	1.04909	3.17526	2.3125	2.46023	21.7	181.304	0.0836067	0.816195	0.741623	0.772463	226	0	0.0132743		0.175223	0.219827	0.884935	0.131915	0.342892	0.194367	-0.648426	0.094204	0.502411	-0.0034783	4.84364	1.42625	5.60756	0.139826	0	-0.0118176
35005	17.6801	47685000	14.6238	6.59437	1.65374	1.20663	7.85714	2.18657	24.1	300.163	0.0567175	0.826506	0.732034	0.782363	283	0	0.137809		0.175223	0.219827	0.896197	0.207946	0.130302	0.660398	-0.5763	0.104623	0.831782	-0.00235962	4.90482	1.40781	5.67943	0.175092	0	-0.122686
35007	16.9746	23549000	14.1466	6.02815	1.32566	3.14081	2.7619	2.39785	24.5	292.176	0.765781	0.831035	0.696709	0.76897	166	0	0.0843373		0.175223	0.219827	0.819247	0.166692	0.339172	0.23214	-0.631986	0.106359	0.809648	-0.0318589	4.9317	1.33987	5.58221	0.102704	0	-0.0750822
35009	18.4747	105555000	13.0301	7.87699	2.10244	1.37175	6.96842	2.03595	26.3	161.516	0.127462	0.833822	0.735737	0.777328	283	0.0212014	0.120141		0.175223	0.219827	1.07051	0.264366	0.148134	0.585701	-0.536602	0.114174	0.447578	-0.00530281	4.94824	1.41493	5.64288	0.175092	0.244654	-0.106957
35011	16.9129	22140000	13.9732	5.4372	1.88801	3.94261	2.83117	2.56	22.6	123.882	0.153042	0.849805	0.720483	0.799743	121	0	0		0.175223	0.219827	0.738935	0.237404	0.425756	0.237962	-0.674723	0.0981111	0.34329	-0.00636702	5.04309	1.38559	5.8056	0.0748627	0	0
35013	15.9807	8716000	12.9646	5.02823	1.97104	0.789769	6.69702	1.91264	22.9	57.4046	2.89285	0.731556	0.870515	0.778183	150	0	0.12		0.175223	0.219827	0.683355	0.247844	0.0852859	0.562889	-0.504103	0.0994135	0.159074	-0.120352	4.34135	1.67412	5.64909	0.092805	0	-0.106831
35015	16.5556	15489000	13.8447	5.63536	2.18766	1.50089	5.67407	2.36905	23.6	165.411	0.0699885	0.822047	0.784976	0.813401	234	0	0.0769231		0.175223	0.219827	0.765865	0.275082	0.162079	0.47691	-0.624395	0.102452	0.458369	-0.00291174	4.87836	1.50962	5.90475	0.144776	0	-0.0684816
35017	16.4418	13822000	13.6831	6.55827	1.36036	1.948	3.54023	2.83544	24.4	156.108	0.166976	0.758431	0.795652	0.780831	274	0	0.0437956		0.175223	0.219827	0.891292	0.171056	0.210361	0.297559	-0.74732	0.105925	0.432591	-0.00694674	4.50084	1.53015	5.66831	0.169524	0	-0.0389895
35019	16.2941	11925000	14.1636	5.32397	1.59311	1.4961	2.54348	2.38095	23.1	155.647	0.948054	0.82058	0.662408	0.721322	198	0	0.0353535		0.175223	0.219827	0.723546	0.200322	0.161562	0.213781	-0.627532	0.100282	0.431313	-0.039442	4.86966	1.27391	5.23631	0.122503	0	-0.0314739
35021	16.408	13363000	13.2111	7.37147	1.51903	4.50945	3.91489	3.66327	27	131.731	0.176769	0.819375	0.725917	0.783459	141	0	0.0141844		0.175223	0.219827	1.00181	0.191007	0.486969	0.32905	-0.965503	0.117212	0.36504	-0.00735412	4.86251	1.39604	5.68739	0.0872367	0	-0.0126278
35025	17.3485	34225000	14.4137	6.52342	2.3673	1.00674	4.36301	2.33865	22.9	208.359	0.0823734	0.837269	0.80484	0.80181	268	0	0.0522388		0.175223	0.219827	0.886556	0.297671	0.108717	0.366714	-0.616382	0.0994135	0.577383	-0.00342699	4.9687	1.54782	5.82061	0.165812	0	-0.0465062
35027	16.4891	14492000	14.1909	6.29764	1.23198	3.36513	2.56842	2.26482	24	231.259	0.0782356	0.816987	0.747119	0.781424	278	0	0.028777		0.175223	0.219827	0.855871	0.154913	0.363395	0.215878	-0.596925	0.104189	0.640842	-0.00325484	4.84834	1.43682	5.67262	0.171999	0	-0.025619
35029	16.1558	10384000	13.2005	5.14695	2.42293	1.13513	9.2809	2.74528	19.8	57.4199	1.24204	0.835804	0.713271	0.768311	73	0.0410959	0.0547945		0.175223	0.219827	0.699489	0.304666	0.122581	0.780066	-0.723557	0.0859558	0.159116	-0.0516728	4.96001	1.37172	5.57743	0.0451651	0.474227	-0.0487814
35031	15.6748	6419000	14.7243	5.61166	0.922911	0.501007	2.60905	2.89343	27.8	265.057	0.589801	0.620685	0.691525	0.776199	1111	0	0.0135014		0.175223	0.219827	0.762644	0.116049	0.054103	0.219293	-0.762603	0.120685	0.7345	-0.0245375	3.6834	1.3299	5.63469	0.687376	0	-0.0120197
35033	16.557	15510000	13.6853	5.36646	1.36705	1.89608	2.20625	2.19391	24.4	142.652	0.308371	0.690617	0.809703	0.78133	364	0	0.043956		0.175223	0.219827	0.72932	0.171897	0.204754	0.185437	-0.578234	0.105925	0.395303	-0.0128292	4.09841	1.55717	5.67193	0.225207	0	-0.0391323
35035	15.9073	8099000	13.8206	5.70035	1.24647	1.49341	2.96774	2.26812	22.8	110.963	0.105227	0.773436	0.753559	0.779271	222	0	0.045045		0.175223	0.219827	0.774698	0.156734	0.161271	0.249441	-0.597793	0.0989794	0.307489	-0.00437779	4.58989	1.4492	5.65699	0.137351	0	-0.0401018
35037	17.3064	32815000	14.111	6.83641	1.87417	3.13981	2.24627	2.48601	27.5	160.504	1.35086	0.840918	0.604825	0.791354	330	0.00909091	0.00606061		0.175223	0.219827	0.929092	0.235663	0.339063	0.1888	-0.655223	0.119383	0.444771	-0.0562	4.99035	1.16316	5.74471	0.204171	0.104905	-0.00539552
35039	15.884	7913000	14.0505	6.62151	0.360995	1.65673	2.58217	2.53988	24.6	258.726	0.229559	0.715589	0.671282	0.766985	599	0	0.00166945		0.175223	0.219827	0.899886	0.0453925	0.178908	0.217033	-0.669421	0.106794	0.716956	-0.00955035	4.2466	1.29097	5.5678	0.370601	0	-0.00148624
35041	17.5228	40742000	13.9691	7.71022	1.97742	1.38607	6.18889	2.19315	26	194.061	0.0947519	0.84224	0.822015	0.78733	373	0.00536193	0.0723861		0.175223	0.219827	1.04785	0.248647	0.14968	0.52018	-0.578034	0.112871	0.537763	-0.00394197	4.9982	1.58085	5.71549	0.230775	0.0618742	-0.0644425
35043	15.205	4013000	13.5305	5.92609	0.694585	0.721619	3.09494	2.64384	24.9	97.3009	0.0723037	0.67984	0.660794	0.768829	434	0	0.0276498		0.175223	0.219827	0.805376	0.0873391	0.0779265	0.260132	-0.696819	0.108096	0.269631	-0.00300806	4.03445	1.2708	5.58118	0.268516	0	-0.0246155
35045	15.2983	4405000	14.6982	5.08844	1.08811	1.08597	3.5825	2.42565	26.9	221.975	1.90993	0.61311	0.590187	0.779376	1153	0	0.019948		0.175223	0.219827	0.691536	0.136821	0.117272	0.301112	-0.639314	0.116778	0.615115	-0.0794591	3.63845	1.13501	5.65775	0.713361	0	-0.0177589
35047	16.6864	17653000	14.6073	6.24716	1.138	1.39967	2.60914	2.36715	22.7	274.09	0.760991	0.723625	0.843868	0.771268	604	0	0.0298013		0.175223	0.219827	0.849011	0.143096	0.151149	0.2193	-0.623895	0.0985452	0.759531	-0.0316596	4.29429	1.62288	5.59889	0.373695	0	-0.0265309
35049	16.1942	10791000	13.3792	6.14898	0.713929	1.95009	3.25	2.34097	22.5	112.732	2.37012	0.675229	0.862495	0.751811	226	0.00442478	0		0.175223	0.219827	0.835668	0.0897714	0.210587	0.273165	-0.616996	0.097677	0.312392	-0.0986042	4.00709	1.6587	5.45765	0.139826	0.0510599	0
35053	16.307	12079000	13.698	6.12912	0.986453	1.35297	3.81507	2.208	24.6	136.272	0.964764	0.713312	0.862678	0.792673	291	0	0.0206186		0.175223	0.219827	0.832969	0.124039	0.146105	0.320659	-0.581948	0.106794	0.377625	-0.0401372	4.23309	1.65905	5.75428	0.180042	0	-0.0183559
35057	16.972	23489000	14.2375	5.74556	0.988848	1.603	2.6875	2.21011	24.8	246.87	0.595842	0.713644	0.85837	0.773054	451	0.00443459	0.0443459		0.175223	0.219827	0.780841	0.124341	0.173106	0.225886	-0.582504	0.107662	0.684101	-0.0247889	4.23506	1.65077	5.61186	0.279034	0.0511731	-0.0394794
35059	18.1316	74898000	14.4219	7.2474	1.5211	2.7573	3.125	2.64641	24.5	312.353	0.0941115	0.842814	0.683082	0.802489	284	0.0316901	0.0316901		0.175223	0.219827	0.984946	0.191268	0.297757	0.262658	-0.697497	0.106359	0.86556	-0.00391533	5.0016	1.31366	5.82553	0.175711	0.365689	-0.0282125
35061	16.4391	13785000	13.1165	6.09592	1.05454	0.907541	2.63158	2.17203	23.6	130.174	1.60635	0.495188	0.908091	0.783634	532	0.0018797	0.0263158		0.175223	0.219827	0.828457	0.132601	0.098004	0.221186	-0.572468	0.102452	0.360724	-0.066829	2.93865	1.74639	5.68866	0.329148	0.0216908	-0.0234279
49001	16.2541	11457000	11.502	6.66524	1.09266	0.956693	6.65574	2.87302	26.3	103.655	0.736471	0.833753	0.729928	0.791913	138	0.00724638	0.0797101		0.175223	0.219827	0.90583	0.137394	0.103312	0.559419	-0.757222	0.114174	0.287238	-0.0306395	4.94784	1.40376	5.74876	0.0853806	0.0836198	-0.0709628
49003	17.4357	37344000	13.6858	7.00107	1.13668	0.350511	4.49476	2.60914	23.9	434.488	2.65302	0.816917	0.777127	0.797829	504	0.0357143	0.047619		0.175223	0.219827	0.95147	0.14293	0.0378511	0.377788	-0.687674	0.103755	1.20401	-0.110374	4.84792	1.49453	5.79171	0.311825	0.412126	-0.0423934
49005	17.1601	28349000	11.5563	7.57267	0.735917	0.206285	4.1357	2.54608	24.7	300.363	0.412396	0.805199	0.741797	0.791492	558	0.0232975	0.202509		0.175223	0.219827	1.02915	0.0925362	0.0222764	0.347608	-0.671054	0.107228	0.832336	-0.017157	4.77838	1.42658	5.7457	0.345235	0.268842	-0.180286
49009	14.5176	2018000	9.75552	6.59997	0.280539	1.39591	2.75	2.70968	23.1	11.9881	0.164313	0.835539	0.597294	0.781867	23	0	0		0.175223	0.219827	0.896959	0.0352758	0.150742	0.231139	-0.714172	0.100282	0.0332202	-0.00683593	4.95843	1.14868	5.67583	0.0142301	0	0
49013	17.1602	28351000	13.7742	6.96185	0.277754	2.34567	2.43038	2.83281	22.5	347.601	0.0909468	0.793868	0.736143	0.811813	649	0.0354391	0.027735		0.175223	0.219827	0.946139	0.0349255	0.253305	0.204275	-0.746625	0.097677	0.963238	-0.00378367	4.71114	1.41571	5.89322	0.401536	0.408951	-0.0246914
49015	15.9434	8397000	11.3326	6.32169	0.772247	0.643656	3.02174	3.18824	24.3	99.8109	0.248973	0.771251	0.716529	0.814214	316	0.00316456	0.0253165		0.175223	0.219827	0.85914	0.0971044	0.0695074	0.253979	-0.840303	0.105491	0.276586	-0.0103581	4.57692	1.37799	5.91065	0.195509	0.0365175	-0.0225382
49019	14.7079	2441000	10.1717	5.79173	1.73534	1.58114	2.48936	3.5082	20.9	34.1378	0.243845	0.82526	0.715776	0.783134	34	0.0882353	0.176471		0.175223	0.219827	0.787116	0.218207	0.170745	0.209233	-0.924633	0.0907311	0.0945993	-0.0101447	4.89743	1.37654	5.68503	0.0210358	1.01819	-0.157105
49023	15.7885	7192000	12.2281	7.02748	1.20908	0	7.13889	2.79866	22.6	90.7618	1.11685	0.808887	0.743745	0.811161	137	0.0291971	0.0145985		0.175223	0.219827	0.95506	0.152033	0	0.600029	-0.737624	0.0981111	0.25151	-0.0464645	4.80027	1.43033	5.88849	0.0847619	0.336921	-0.0129965
49025	15.5054	5419000	11.6912	4.83534	2.3596	2.25647	2.76	3.49541	20.3	82.4568	0.128548	0.77604	0.681821	0.810241	121	0.00826446	0.00826446		0.175223	0.219827	0.657139	0.296703	0.243673	0.23198	-0.921264	0.0881264	0.228496	-0.00534799	4.60534	1.31124	5.88181	0.0748627	0.095368	-0.00735753
49029	15.2085	4027000	12.299	6.8917	1.2793	0.478275	4.48315	2.80709	24.5	114.399	3.26332	0.701956	0.806459	0.793831	152	0	0.0460526		0.175223	0.219827	0.936606	0.160863	0.0516482	0.376812	-0.739846	0.106359	0.317011	-0.135764	4.1657	1.55094	5.76269	0.0940424	0	-0.0409988
49031	15.7314	6793000	10.4196	5.79173	1.73534	1.61707	3.125	2.78723	26.2	49.2071	0.345737	0.834934	0.772519	0.807195	81	0	0.0740741		0.175223	0.219827	0.787116	0.218207	0.174625	0.262658	-0.734613	0.113739	0.136358	-0.0143837	4.95484	1.48566	5.8597	0.0501147	0	-0.0659452
49033	16.6968	17837000	12.5831	7.00268	0.247816	2.35269	4.14286	3.19737	24.9	112.383	0.19125	0.821378	0.624805	0.799024	103	0.00970874	0.00970874		0.175223	0.219827	0.951689	0.0311611	0.254064	0.34821	-0.84271	0.108096	0.311424	-0.00795658	4.8744	1.20159	5.80038	0.0637261	0.112034	-0.00864331
49035	13.443	689000	10.7075	7.95232	1.19904	0.767155	5.93151	2.40882	22	66.6261	3.78432	0.520448	0.757306	0.783261	125	0	0.008		0.175223	0.219827	1.08075	0.150771	0.0828439	0.498547	-0.634878	0.0955064	0.184627	-0.157439	3.08855	1.45641	5.68595	0.0773375	0	-0.00712208
49037	15.6415	6209000	14.2187	4.91377	2.10248	0.427612	3.27368	2.47838	28	120.767	0.0622875	0.711562	0.798125	0.790639	307	0	0.00977199		0.175223	0.219827	0.667798	0.264371	0.0461772	0.275155	-0.65321	0.121554	0.334657	-0.00259135	4.2227	1.53491	5.73951	0.189941	0	-0.00869962
49039	17.213	29889000	12.2046	7.57091	0.662825	0.970684	3.59727	2.40557	22.3	226.995	0.314694	0.763562	0.830713	0.804661	474	0.0274262	0.0485232		0.175223	0.219827	1.02891	0.0833454	0.104823	0.302353	-0.63402	0.0968088	0.629025	-0.0130922	4.53129	1.59758	5.8413	0.293264	0.316485	-0.0431983
49041	17.6973	48512000	10.8835	6.73657	0.895693	0.91162	3.42529	2.35616	20.6	109.558	2.57982	0.711116	0.892349	0.799557	276	0.0108696	0.0507246		0.175223	0.219827	0.915524	0.112627	0.0984445	0.287898	-0.620999	0.0894287	0.303595	-0.107329	4.22006	1.71611	5.80425	0.170761	0.12543	-0.0451581
49043	16.2496	11405000	12.4622	6.66246	0.422104	1.90883	2.96403	3.12147	25.1	222.587	2.23248	0.765517	0.751231	0.787676	276	0.0108696	0.0289855		0.175223	0.219827	0.905451	0.0530765	0.206132	0.249129	-0.822706	0.108964	0.616811	-0.092878	4.54289	1.44472	5.71801	0.170761	0.12543	-0.0258047
49047	16.8003	19782000	14.3329	6.47489	0.708057	0.206909	2.92473	2.82353	20.8	314.972	0.0843977	0.731532	0.794953	0.807048	562	0.019573	0.0409253		0.175223	0.219827	0.87996	0.0890331	0.0223438	0.245826	-0.74418	0.090297	0.87282	-0.00351121	4.34121	1.52881	5.85863	0.347709	0.225863	-0.0364342
49049	16.8057	19890000	12.0692	7.48592	1.32268	0.122005	5.69131	3.0292	21.7	540.244	3.3944	0.622315	0.857767	0.808841	983	0.0203459	0.0752798		0.175223	0.219827	1.01736	0.166318	0.0131751	0.478359	-0.798386	0.094204	1.49707	-0.141218	3.69307	1.64961	5.87165	0.608182	0.234782	-0.0670186
49053	15.9672	8599000	11.6653	6.6578	2.44453	0.582184	3.02419	3.14141	23.7	160.196	1.49265	0.765163	0.698561	0.78445	281	0.00355872	0.0533808		0.175223	0.219827	0.904818	0.307382	0.0628691	0.254186	-0.827962	0.102886	0.443919	-0.062099	4.54079	1.34343	5.69458	0.173855	0.041066	-0.0475228
49055	15.7026	6600000	11.0839	5.87506	1.0861	1.60869	2.80556	2.43448	21.5	67.1814	0.209596	0.828283	0.729305	0.819725	132	0.0151515	0.030303		0.175223	0.219827	0.798441	0.136569	0.17372	0.235809	-0.641641	0.0933358	0.186166	-0.00871983	4.91537	1.40256	5.95066	0.0816684	0.174841	-0.0269776
49057	15.6164	6055000	10.9586	7.98475	1.01107	0.396106	3.91286	2.47485	23.7	171.457	2.59445	0.622517	0.830623	0.775506	453	0.0220751	0.0507726		0.175223	0.219827	1.08516	0.127135	0.0427749	0.328879	-0.652281	0.102886	0.475124	-0.107937	3.69427	1.59741	5.62966	0.280271	0.254736	-0.0452009
56001	17.5745	42905000	14.0635	6.87799	0.805134	3.18614	3.06186	2.34513	22.5	263.685	2.67956	0.825014	0.745306	0.78962	222	0.0135135	0.00900901		0.175223	0.219827	0.934743	0.10124	0.344067	0.257351	-0.618092	0.097677	0.730698	-0.111478	4.89597	1.43333	5.73212	0.137351	0.15594	-0.00802037
56003	17.024	24741000	12.1525	6.02182	0.75491	3.01822	3.43312	2.38571	23.7	131.945	0.113933	0.832326	0.748089	0.79866	255	0.0235294	0.0313725		0.175223	0.219827	0.818387	0.0949246	0.325933	0.288556	-0.628787	0.102886	0.365632	-0.00473996	4.93937	1.43868	5.79774	0.157769	0.271518	-0.0279297
56005	17.8998	59402000	14.81	8.21721	2.08478	2.44744	2.75263	2.52759	22.7	521.528	1.48711	0.842438	0.65462	0.778842	388	0.0103093	0.0515464		0.175223	0.219827	1.11675	0.262146	0.264295	0.231361	-0.66618	0.0985452	1.44521	-0.0618682	4.99937	1.25893	5.65387	0.240056	0.118964	-0.0458897
56007	17.984	64621000	14.7913	6.3649	0.663911	3.65511	4.2459	2.22424	21.6	442.255	0.644265	0.838574	0.665821	0.802036	191	0.0104712	0.078534		0.175223	0.219827	0.865012	0.083482	0.39471	0.356871	-0.586229	0.0937699	1.22553	-0.0268034	4.97644	1.28047	5.82225	0.118172	0.120833	-0.0699158
56009	17.5469	41738000	14.7203	7.93979	1.59422	3.23542	3.11628	2.94737	23.7	418.419	1.96567	0.846142	0.676442	0.775044	224	0.0223214	0.0580357		0.175223	0.219827	1.07905	0.200461	0.349388	0.261925	-0.776819	0.102886	1.15948	-0.0817778	5.02135	1.30089	5.6263	0.138589	0.257579	-0.0516669
56011	17.6515	46337000	14.0534	8.5558	1.3404	3.66292	2.31293	2.61181	23.8	419.637	0.784591	0.849068	0.649461	0.789195	308	0.0162338	0.0324675		0.175223	0.219827	1.16276	0.168546	0.395553	0.194403	-0.688379	0.103321	1.16286	-0.0326414	5.03872	1.24901	5.72903	0.19056	0.18733	-0.0289046
56013	17.5879	43484000	13.8275	6.46491	0.691254	3.18244	3.40753	2.36503	24.7	378.62	0.0677006	0.847373	0.700563	0.79436	537	0.00931099	0.0335196		0.175223	0.219827	0.878604	0.0869203	0.343667	0.286406	-0.623335	0.107228	1.04919	-0.00281655	5.02866	1.34728	5.76653	0.332242	0.107444	-0.0298411
56015	18.8332	151061000	13.8194	8.60725	2.07289	3.42937	3.2402	2.24377	23.7	306.857	0.178796	0.84571	0.725639	0.817161	426	0.056338	0.0234742		0.175223	0.219827	1.16976	0.260651	0.370332	0.272341	-0.591375	0.102886	0.850331	-0.00743848	5.01879	1.39551	5.93205	0.263566	0.650115	-0.0208981
56017	16.2202	11075000	13.1306	7.29174	1.10167	4.23081	2.03226	2.31579	21.1	96.7317	0.0786931	0.835588	0.766552	0.814589	124	0	0.00806452		0.175223	0.219827	0.990973	0.138528	0.456879	0.170813	-0.610358	0.0915993	0.268053	-0.00327388	4.95872	1.47419	5.91337	0.0767188	0	-0.00717952
56019	17.3798	35313000	14.4697	7.86245	1.47397	4.88763	3.8	2.23899	25	388.766	2.63069	0.838303	0.66807	0.788244	247	0.00404858	0.0242915		0.175223	0.219827	1.06853	0.185341	0.527808	0.319393	-0.590117	0.10853	1.07731	-0.109445	4.97483	1.28479	5.72213	0.152819	0.0467188	-0.0216258
56021	17.9937	65246000	14.0213	8.37988	1.46027	2.91698	3.50588	2.40299	22.6	302.98	3.59888	0.8329	0.788882	0.793168	402	0.0373134	0.0273632		0.175223	0.219827	1.13886	0.183619	0.315	0.294672	-0.633339	0.0981111	0.839589	-0.149725	4.94277	1.51713	5.75787	0.248717	0.43058	-0.0243604
56023	17.1384	27741000	12.4765	7.42004	0	2.65552	2.69872	2.42697	23.3	130.275	0.115789	0.828971	0.709614	0.796981	251	0.0119522	0.0717131		0.175223	0.219827	1.00841	0	0.286766	0.226829	-0.63966	0.10115	0.361006	-0.00481719	4.91945	1.36469	5.78555	0.155294	0.137923	-0.0638434
56025	17.3248	33426000	14.4416	7.11107	1.14956	3.15842	4.17476	2.56277	22.8	217.017	2.8559	0.835604	0.704619	0.780382	202	0.0346535	0.0346535		0.175223	0.219827	0.966419	0.144549	0.341073	0.350891	-0.675453	0.0989794	0.601376	-0.118814	4.95882	1.35508	5.66506	0.124977	0.399885	-0.0308506
56027	17.6038	44180000	14.013	8.36192	2.01672	4.28672	2.57143	2.568	25.3	308.388	0.173302	0.786517	0.518788	0.786726	178	0.0224719	0.0337079		0.175223	0.219827	1.13641	0.253588	0.462916	0.21613	-0.676831	0.109832	0.854575	-0.00720988	4.66751	0.997702	5.7111	0.110129	0.259315	-0.0300088
56033	17.6867	47998000	13.9147	8.32275	1.64325	3.70356	3.28378	2.54015	21	377.123	2.3007	0.8082	0.783416	0.784828	400	0.0075	0.035		0.175223	0.219827	1.13109	0.206626	0.399942	0.276004	-0.66949	0.0911652	1.04505	-0.0957162	4.79619	1.50662	5.69733	0.24748	0.0865465	-0.0311591
56035	17.4811	39079000	12.8622	7.25279	0.0607505	3.50659	4.225	2.62209	23.9	194.475	0.0737559	0.821832	0.586543	0.773104	164	0.00609756	0.0914634		0.175223	0.219827	0.98568	0.00763894	0.378671	0.355114	-0.691088	0.103755	0.53891	-0.00306847	4.87709	1.12801	5.61222	0.101467	0.070363	-0.0814263
56037	16.2332	11220000	14.1012	4.95752	1.21804	2.41234	2.25926	2.33043	21.4	129.456	2.85719	0.789945	0.647089	0.783758	132	0.0151515	0.0227273		0.175223	0.219827	0.673744	0.15316	0.260505	0.189892	-0.614218	0.0929017	0.358737	-0.118868	4.68786	1.24444	5.68956	0.0816684	0.174841	-0.0202332
56039	16.3924	13156000	10.6704	7.38997	0.130635	4.89331	4.13235	2.18462	26.6	43.6768	0.0990025	0.808004	0.602489	0.768272	43	0	0.0232558		0.175223	0.219827	1.00432	0.0164264	0.528421	0.347327	-0.575785	0.115476	0.121033	-0.00411881	4.79503	1.15867	5.57714	0.0266041	0	-0.0207037
56041	16.692	17752000	13.2434	6.67297	0.413466	2.21851	3.61364	2.63913	22.5	204.404	2.50672	0.832415	0.672678	0.790234	221	0.00452489	0		0.175223	0.219827	0.906879	0.0519904	0.239574	0.303729	-0.695579	0.097677	0.566424	-0.104287	4.9399	1.29366	5.73657	0.136733	0.0522151	0
56043	16.8091	19957000	12.4613	6.9431	1.16499	3.45743	4.80519	2.13592	23.8	95.8579	0.0997521	0.851881	0.69645	0.812981	112	0.0357143	0.0267857		0.175223	0.219827	0.943592	0.146489	0.373362	0.40388	-0.562951	0.103321	0.265632	-0.00414999	5.05541	1.33937	5.9017	0.0692944	0.412126	-0.0238463
56045	17.3141	33069000	13.985	8.2569	1.51917	3.375	3.15254	2.46154	25.1	224.272	0.198364	0.830769	0.588244	0.734906	130	0.00769231	0.0461538		0.175223	0.219827	1.12214	0.191025	0.364462	0.264973	-0.648772	0.108964	0.621479	-0.00825254	4.93013	1.13128	5.33493	0.080431	0.0887656	-0.041089
		8998055000
	Elasticity at mean value	3.82896e+07		0.981548	0.161589	0.239066	0.32877	-0.632506	0.104252	0.572774	-0.0383037	4.60666	1.35164	5.68813	0.16478	0.139108	-0.0394485		Elasticity at mean value	0.219827	0.981548	0.161589	0.239066	0.32877	-0.632506	0.104252	0.572774	-0.0383037	4.60666	1.35164	5.68813	0.16478	0.139108	-0.0394485
																			Marginal Value	84170.7	375831	61871.7	91537.4	125885	-242184		219313	-14666.3	1.76387e+06	517536	2.17796e+06	63093.4	53263.7	-15104.7

## Sheet: Tables
	Estimate	Std. Error	t value	Pr(>|t|)			Variable	Coefficient	Std. Error	t-value	Signif.		Variable	Elasticity	Marginal value of contribution (USD)
(Intercept)	0.175229	2.17047	0.08073	0.9357			Intercept	0.175229	2.17047	0.08073			Value of assets building, land, machinery	0.572774	219313
XW_Assets_RT	0.0027711	0.0005089	5.44528	1.384e-07	***		Value of assets building, land, machinery	0.0027711	0.0005089	5.44528	***		Area in pastureland and pasture woodland	0.219827	84170.7
Xhighway_inv	-0.0416031	0.0384467	-1.0821	0.2804			Highway density	-0.0416031	0.0384467	-1.0821			Principal Component 1-Annual biomass production	0.981548	375831
XlnTotpast	0.219432	0.0510825	4.29563	2.619e-05	***		Log of area in pastureland and pasture woodland	0.219432	0.0510825	4.29563	***		Principal Component 2-Annual biomass production	0.161589	61871.7
XPC1p	0.135904	0.0349365	3.89002	0.000133	***		Principal Component 1-Annual biomass production	0.135904	0.0349365	3.89002	***		RGF index of social capital	0.239066	91537.4
XPC2p	0.125743	0.0532564	2.36108	0.0191	*		Principal Component 2-Annual biomass production	0.125743	0.0532564	2.36108	**		Average number of paid workers/operation	0.32877	125885
XSKPC1p	0.107989	0.0437084	2.47066	0.01425	*		RGF Index of social capital	0.107989	0.0437084	2.47066	**		Average number of unpaid workers/operation	-0.632506	-242184
XWP_oper	0.0840507	0.0371545	2.2622	0.02467	*		Average number of paid workers/operation	0.0840507	0.0371545	2.2622	*		Diversity in ages of primary producers	5.68813	2.17796e+06
XwF_oper	-0.263564	0.116943	-2.25377	0.0252	*		Average number of unpaid workers/operation	-0.263564	0.116943	-2.25377	*		Diversity of operations of different sizes	4.60666	1.76387e+06
XYearExper	0.0043412	0.0237349	0.1829	0.855			Years of experience primary producer	0.0043412	0.0237349	0.1829			Gini coefficient	1.35164	517536
XAge_Div	7.25933	2.81912	2.57504	0.01068	*		Diversity in ages of primary producers	7.25933	2.81912	2.57504	**
XDiv_R	5.93441	0.715216	8.29737	1.087e-14	***		Diversity of operations of different sizes	5.93441	0.715216	8.29737	***
XGINI	1.92314	0.681826	2.82058	0.005234	**		Gini coefficient	1.92314	0.681826	2.82058	***
XRanches_T	0.0006187	0.0002841	2.17755	0.03051	*		Number of operations with cattle	0.0006187	0.0002841	2.17755	*
XfeedOP_f	11.5395	3.2626	3.53691	0.0004941	***		Share of cattle on feed	11.5395	3.2626	3.53691	***
XmilkcOP_f	-0.890261	1.39436	-0.63847	0.5238			Share of milk cows	-0.890261	1.39436	-0.63847

## Sheet: Sales of cattle
Source:	https://quickstats.nass.usda.gov/results/96A36E07-2991-35D3-8410-95F648679D45
FIPS	Program	Year	Period	Week Ending	Geo Level	State	State ANSI	Ag District	Ag District Code	County	County ANSI	Zip Code	Region	watershed_code	Watershed	Commodity	Data Item	Domain	Domain Category	Value	CV (%)
4001	CENSUS	2017	YEAR		COUNTY	ARIZONA	4	NORTHERN	10	APACHE	1			0		CATTLE	CATTLE, INCL CALVES - OPERATIONS WITH SALES	SALES OF CATTLE, INCL CALVES	SALES OF CATTLE, INCL CALVES: (1 TO 9 HEAD)	548	30.4
4001	CENSUS	2017	YEAR		COUNTY	ARIZONA	4	NORTHERN	10	APACHE	1			0		CATTLE	CATTLE, INCL CALVES - OPERATIONS WITH SALES	SALES OF CATTLE, INCL CALVES	SALES OF CATTLE, INCL CALVES: (10 TO 19 HEAD)	140	33.5
4001	CENSUS	2017	YEAR		COUNTY	ARIZONA	4	NORTHERN	10	APACHE	1			0		CATTLE	CATTLE, INCL CALVES - OPERATIONS WITH SALES	SALES OF CATTLE, INCL CALVES	SALES OF CATTLE, INCL CALVES: (100 TO 199 HEAD)	11	43.1
4001	CENSUS	2017	YEAR		COUNTY	ARIZONA	4	NORTHERN	10	APACHE	1			0		CATTLE	CATTLE, INCL CALVES - OPERATIONS WITH SALES	SALES OF CATTLE, INCL CALVES	SALES OF CATTLE, INCL CALVES: (20 TO 49 HEAD)	36	30.6
4001	CENSUS	2017	YEAR		COUNTY	ARIZONA	4	NORTHERN	10	APACHE	1			0		CATTLE	CATTLE, INCL CALVES - OPERATIONS WITH SALES	SALES OF CATTLE, INCL CALVES	SALES OF CATTLE, INCL CALVES: (200 TO 499 HEAD)	9	28.2
4001	CENSUS	2017	YEAR		COUNTY	ARIZONA	4	NORTHERN	10	APACHE	1			0		CATTLE	CATTLE, INCL CALVES - OPERATIONS WITH SALES	SALES OF CATTLE, INCL CALVES	SALES OF CATTLE, INCL CALVES: (50 TO 99 HEAD)	16	42.5
4001	CENSUS	2017	YEAR		COUNTY	ARIZONA	4	NORTHERN	10	APACHE	1			0		CATTLE	CATTLE, INCL CALVES - OPERATIONS WITH SALES	SALES OF CATTLE, INCL CALVES	SALES OF CATTLE, INCL CALVES: (500 OR MORE HEAD)	7	22.9
4001	CENSUS	2017	YEAR		COUNTY	ARIZONA	4	NORTHERN	10	APACHE	1			0		CATTLE	CATTLE, INCL CALVES - OPERATIONS WITH SALES	TOTAL	NOT SPECIFIED	767	23.5
4001	CENSUS	2017	YEAR		COUNTY	ARIZONA	4	NORTHERN	10	APACHE	1			0		CATTLE	CATTLE, INCL CALVES - SALES, MEASURED IN $	TOTAL	NOT SPECIFIED	11826000	3.5
4001	CENSUS	2017	YEAR		COUNTY	ARIZONA	4	NORTHERN	10	APACHE	1			0		CATTLE	CATTLE, INCL CALVES - SALES, MEASURED IN HEAD	SALES OF CATTLE, INCL CALVES	SALES OF CATTLE, INCL CALVES: (1 TO 9 HEAD)	2076	32.5
4001	CENSUS	2017	YEAR		COUNTY	ARIZONA	4	NORTHERN	10	APACHE	1			0		CATTLE	CATTLE, INCL CALVES - SALES, MEASURED IN HEAD	SALES OF CATTLE, INCL CALVES	SALES OF CATTLE, INCL CALVES: (10 TO 19 HEAD)	1791	32.5
4001	CENSUS	2017	YEAR		COUNTY	ARIZONA	4	NORTHERN	10	APACHE	1			0		CATTLE	CATTLE, INCL CALVES - SALES, MEASURED IN HEAD	SALES OF CATTLE, INCL CALVES	SALES OF CATTLE, INCL CALVES: (100 TO 199 HEAD)	1437	43.9
4001	CENSUS	2017	YEAR		COUNTY	ARIZONA	4	NORTHERN	10	APACHE	1			0		CATTLE	CATTLE, INCL CALVES - SALES, MEASURED IN HEAD	SALES OF CATTLE, INCL CALVES	SALES OF CATTLE, INCL CALVES: (20 TO 49 HEAD)	1022	27.3
4001	CENSUS	2017	YEAR		COUNTY	ARIZONA	4	NORTHERN	10	APACHE	1			0		CATTLE	CATTLE, INCL CALVES - SALES, MEASURED IN HEAD	SALES OF CATTLE, INCL CALVES	SALES OF CATTLE, INCL CALVES: (200 TO 499 HEAD)	2920	28.7
4001	CENSUS	2017	YEAR		COUNTY	ARIZONA	4	NORTHERN	10	APACHE	1			0		CATTLE	CATTLE, INCL CALVES - SALES, MEASURED IN HEAD	SALES OF CATTLE, INCL CALVES	SALES OF CATTLE, INCL CALVES: (50 TO 99 HEAD)	1043	39.1
4001	CENSUS	2017	YEAR		COUNTY	ARIZONA	4	NORTHERN	10	APACHE	1			0		CATTLE	CATTLE, INCL CALVES - SALES, MEASURED IN HEAD	SALES OF CATTLE, INCL CALVES	SALES OF CATTLE, INCL CALVES: (500 OR MORE HEAD)	7202	4.9
4001	CENSUS	2017	YEAR		COUNTY	ARIZONA	4	NORTHERN	10	APACHE	1			0		CATTLE	CATTLE, INCL CALVES - SALES, MEASURED IN HEAD	TOTAL	NOT SPECIFIED	17491	5.9
4005	CENSUS	2017	YEAR		COUNTY	ARIZONA	4	NORTHERN	10	COCONINO	5			0		CATTLE	CATTLE, INCL CALVES - OPERATIONS WITH SALES	SALES OF CATTLE, INCL CALVES	SALES OF CATTLE, INCL CALVES: (1 TO 9 HEAD)	433	30.4
4005	CENSUS	2017	YEAR		COUNTY	ARIZONA	4	NORTHERN	10	COCONINO	5			0		CATTLE	CATTLE, INCL CALVES - OPERATIONS WITH SALES	SALES OF CATTLE, INCL CALVES	SALES OF CATTLE, INCL CALVES: (10 TO 19 HEAD)	89	33.5
4005	CENSUS	2017	YEAR		COUNTY	ARIZONA	4	NORTHERN	10	COCONINO	5			0		CATTLE	CATTLE, INCL CALVES - OPERATIONS WITH SALES	SALES OF CATTLE, INCL CALVES	SALES OF CATTLE, INCL CALVES: (100 TO 199 HEAD)	11	43.1
4005	CENSUS	2017	YEAR		COUNTY	ARIZONA	4	NORTHERN	10	COCONINO	5			0		CATTLE	CATTLE, INCL CALVES - OPERATIONS WITH SALES	SALES OF CATTLE, INCL CALVES	SALES OF CATTLE, INCL CALVES: (20 TO 49 HEAD)	32	30.6
4005	CENSUS	2017	YEAR		COUNTY	ARIZONA	4	NORTHERN	10	COCONINO	5			0		CATTLE	CATTLE, INCL CALVES - OPERATIONS WITH SALES	SALES OF CATTLE, INCL CALVES	SALES OF CATTLE, INCL CALVES: (200 TO 499 HEAD)	16	28.2
4005	CENSUS	2017	YEAR		COUNTY	ARIZONA	4	NORTHERN	10	COCONINO	5			0		CATTLE	CATTLE, INCL CALVES - OPERATIONS WITH SALES	SALES OF CATTLE, INCL CALVES	SALES OF CATTLE, INCL CALVES: (50 TO 99 HEAD)	10	42.5
4005	CENSUS	2017	YEAR		COUNTY	ARIZONA	4	NORTHERN	10	COCONINO	5			0		CATTLE	CATTLE, INCL CALVES - OPERATIONS WITH SALES	SALES OF CATTLE, INCL CALVES	SALES OF CATTLE, INCL CALVES: (500 OR MORE HEAD)	8	22.9
4005	CENSUS	2017	YEAR		COUNTY	ARIZONA	4	NORTHERN	10	COCONINO	5			0		CATTLE	CATTLE, INCL CALVES - OPERATIONS WITH SALES	TOTAL	NOT SPECIFIED	599	23.5
4005	CENSUS	2017	YEAR		COUNTY	ARIZONA	4	NORTHERN	10	COCONINO	5			0		CATTLE	CATTLE, INCL CALVES - SALES, MEASURED IN $	TOTAL	NOT SPECIFIED	20180000	3.5
4005	CENSUS	2017	YEAR		COUNTY	ARIZONA	4	NORTHERN	10	COCONINO	5			0		CATTLE	CATTLE, INCL CALVES - SALES, MEASURED IN HEAD	SALES OF CATTLE, INCL CALVES	SALES OF CATTLE, INCL CALVES: (1 TO 9 HEAD)	1728	32.5
4005	CENSUS	2017	YEAR		COUNTY	ARIZONA	4	NORTHERN	10	COCONINO	5			0		CATTLE	CATTLE, INCL CALVES - SALES, MEASURED IN HEAD	SALES OF CATTLE, INCL CALVES	SALES OF CATTLE, INCL CALVES: (10 TO 19 HEAD)	1158	32.5
4005	CENSUS	2017	YEAR		COUNTY	ARIZONA	4	NORTHERN	10	COCONINO	5			0		CATTLE	CATTLE, INCL CALVES - SALES, MEASURED IN HEAD	SALES OF CATTLE, INCL CALVES	SALES OF CATTLE, INCL CALVES: (100 TO 199 HEAD)	1572	43.9
4005	CENSUS	2017	YEAR		COUNTY	ARIZONA	4	NORTHERN	10	COCONINO	5			0		CATTLE	CATTLE, INCL CALVES - SALES, MEASURED IN HEAD	SALES OF CATTLE, INCL CALVES	SALES OF CATTLE, INCL CALVES: (20 TO 49 HEAD)	860	27.3
4005	CENSUS	2017	YEAR		COUNTY	ARIZONA	4	NORTHERN	10	COCONINO	5			0		CATTLE	CATTLE, INCL CALVES - SALES, MEASURED IN HEAD	SALES OF CATTLE, INCL CALVES	SALES OF CATTLE, INCL CALVES: (200 TO 499 HEAD)	4724	28.7
4005	CENSUS	2017	YEAR		COUNTY	ARIZONA	4	NORTHERN	10	COCONINO	5			0		CATTLE	CATTLE, INCL CALVES - SALES, MEASURED IN HEAD	SALES OF CATTLE, INCL CALVES	SALES OF CATTLE, INCL CALVES: (50 TO 99 HEAD)	738	39.1
4005	CENSUS	2017	YEAR		COUNTY	ARIZONA	4	NORTHERN	10	COCONINO	5			0		CATTLE	CATTLE, INCL CALVES - SALES, MEASURED IN HEAD	SALES OF CATTLE, INCL CALVES	SALES OF CATTLE, INCL CALVES: (500 OR MORE HEAD)	13816	4.9
4005	CENSUS	2017	YEAR		COUNTY	ARIZONA	4	NORTHERN	10	COCONINO	5			0		CATTLE	CATTLE, INCL CALVES - SALES, MEASURED IN HEAD	TOTAL	NOT SPECIFIED	24596	5.9
4007	CENSUS	2017	YEAR		COUNTY	ARIZONA	4	NORTHERN	10	GILA	7			0		CATTLE	CATTLE, INCL CALVES - OPERATIONS WITH SALES	SALES OF CATTLE, INCL CALVES	SALES OF CATTLE, INCL CALVES: (1 TO 9 HEAD)	44	30.4
4007	CENSUS	2017	YEAR		COUNTY	ARIZONA	4	NORTHERN	10	GILA	7			0		CATTLE	CATTLE, INCL CALVES - OPERATIONS WITH SALES	SALES OF CATTLE, INCL CALVES	SALES OF CATTLE, INCL CALVES: (10 TO 19 HEAD)	12	33.5
4007	CENSUS	2017	YEAR		COUNTY	ARIZONA	4	NORTHERN	10	GILA	7			0		CATTLE	CATTLE, INCL CALVES - OPERATIONS WITH SALES	SALES OF CATTLE, INCL CALVES	SALES OF CATTLE, INCL CALVES: (100 TO 199 HEAD)	10	43.1
4007	CENSUS	2017	YEAR		COUNTY	ARIZONA	4	NORTHERN	10	GILA	7			0		CATTLE	CATTLE, INCL CALVES - OPERATIONS WITH SALES	SALES OF CATTLE, INCL CALVES	SALES OF CATTLE, INCL CALVES: (20 TO 49 HEAD)	11	30.6
4007	CENSUS	2017	YEAR		COUNTY	ARIZONA	4	NORTHERN	10	GILA	7			0		CATTLE	CATTLE, INCL CALVES - OPERATIONS WITH SALES	SALES OF CATTLE, INCL CALVES	SALES OF CATTLE, INCL CALVES: (200 TO 499 HEAD)	12	28.2
4007	CENSUS	2017	YEAR		COUNTY	ARIZONA	4	NORTHERN	10	GILA	7			0		CATTLE	CATTLE, INCL CALVES - OPERATIONS WITH SALES	SALES OF CATTLE, INCL CALVES	SALES OF CATTLE, INCL CALVES: (50 TO 99 HEAD)	15	42.5
4007	CENSUS	2017	YEAR		COUNTY	ARIZONA	4	NORTHERN	10	GILA	7			0		CATTLE	CATTLE, INCL CALVES - OPERATIONS WITH SALES	SALES OF CATTLE, INCL CALVES	SALES OF CATTLE, INCL CALVES: (500 OR MORE HEAD)	1	(L)
4007	CENSUS	2017	YEAR		COUNTY	ARIZONA	4	NORTHERN	10	GILA	7			0		CATTLE	CATTLE, INCL CALVES - OPERATIONS WITH SALES	TOTAL	NOT SPECIFIED	105	23.5
4007	CENSUS	2017	YEAR		COUNTY	ARIZONA	4	NORTHERN	10	GILA	7			0		CATTLE	CATTLE, INCL CALVES - SALES, MEASURED IN $	TOTAL	NOT SPECIFIED	5817000	3.5
4007	CENSUS	2017	YEAR		COUNTY	ARIZONA	4	NORTHERN	10	GILA	7			0		CATTLE	CATTLE, INCL CALVES - SALES, MEASURED IN HEAD	SALES OF CATTLE, INCL CALVES	SALES OF CATTLE, INCL CALVES: (1 TO 9 HEAD)	141	32.5
4007	CENSUS	2017	YEAR		COUNTY	ARIZONA	4	NORTHERN	10	GILA	7			0		CATTLE	CATTLE, INCL CALVES - SALES, MEASURED IN HEAD	SALES OF CATTLE, INCL CALVES	SALES OF CATTLE, INCL CALVES: (10 TO 19 HEAD)	(D)	(D)
4007	CENSUS	2017	YEAR		COUNTY	ARIZONA	4	NORTHERN	10	GILA	7			0		CATTLE	CATTLE, INCL CALVES - SALES, MEASURED IN HEAD	SALES OF CATTLE, INCL CALVES	SALES OF CATTLE, INCL CALVES: (100 TO 199 HEAD)	1148	43.9
4007	CENSUS	2017	YEAR		COUNTY	ARIZONA	4	NORTHERN	10	GILA	7			0		CATTLE	CATTLE, INCL CALVES - SALES, MEASURED IN HEAD	SALES OF CATTLE, INCL CALVES	SALES OF CATTLE, INCL CALVES: (20 TO 49 HEAD)	368	27.3
4007	CENSUS	2017	YEAR		COUNTY	ARIZONA	4	NORTHERN	10	GILA	7			0		CATTLE	CATTLE, INCL CALVES - SALES, MEASURED IN HEAD	SALES OF CATTLE, INCL CALVES	SALES OF CATTLE, INCL CALVES: (200 TO 499 HEAD)	4052	28.7
4007	CENSUS	2017	YEAR		COUNTY	ARIZONA	4	NORTHERN	10	GILA	7			0		CATTLE	CATTLE, INCL CALVES - SALES, MEASURED IN HEAD	SALES OF CATTLE, INCL CALVES	SALES OF CATTLE, INCL CALVES: (50 TO 99 HEAD)	1000	39.1
4007	CENSUS	2017	YEAR		COUNTY	ARIZONA	4	NORTHERN	10	GILA	7			0		CATTLE	CATTLE, INCL CALVES - SALES, MEASURED IN HEAD	SALES OF CATTLE, INCL CALVES	SALES OF CATTLE, INCL CALVES: (500 OR MORE HEAD)	(D)	(D)
4007	CENSUS	2017	YEAR		COUNTY	ARIZONA	4	NORTHERN	10	GILA	7			0		CATTLE	CATTLE, INCL CALVES - SALES, MEASURED IN HEAD	TOTAL	NOT SPECIFIED	7558	5.9
4015	CENSUS	2017	YEAR		COUNTY	ARIZONA	4	NORTHERN	10	MOHAVE	15			0		CATTLE	CATTLE, INCL CALVES - OPERATIONS WITH SALES	SALES OF CATTLE, INCL CALVES	SALES OF CATTLE, INCL CALVES: (1 TO 9 HEAD)	23	30.4
4015	CENSUS	2017	YEAR		COUNTY	ARIZONA	4	NORTHERN	10	MOHAVE	15			0		CATTLE	CATTLE, INCL CALVES - OPERATIONS WITH SALES	SALES OF CATTLE, INCL CALVES	SALES OF CATTLE, INCL CALVES: (10 TO 19 HEAD)	12	33.5
4015	CENSUS	2017	YEAR		COUNTY	ARIZONA	4	NORTHERN	10	MOHAVE	15			0		CATTLE	CATTLE, INCL CALVES - OPERATIONS WITH SALES	SALES OF CATTLE, INCL CALVES	SALES OF CATTLE, INCL CALVES: (100 TO 199 HEAD)	15	43.1
4015	CENSUS	2017	YEAR		COUNTY	ARIZONA	4	NORTHERN	10	MOHAVE	15			0		CATTLE	CATTLE, INCL CALVES - OPERATIONS WITH SALES	SALES OF CATTLE, INCL CALVES	SALES OF CATTLE, INCL CALVES: (20 TO 49 HEAD)	32	30.6
4015	CENSUS	2017	YEAR		COUNTY	ARIZONA	4	NORTHERN	10	MOHAVE	15			0		CATTLE	CATTLE, INCL CALVES - OPERATIONS WITH SALES	SALES OF CATTLE, INCL CALVES	SALES OF CATTLE, INCL CALVES: (200 TO 499 HEAD)	13	28.2
4015	CENSUS	2017	YEAR		COUNTY	ARIZONA	4	NORTHERN	10	MOHAVE	15			0		CATTLE	CATTLE, INCL CALVES - OPERATIONS WITH SALES	SALES OF CATTLE, INCL CALVES	SALES OF CATTLE, INCL CALVES: (50 TO 99 HEAD)	18	42.5
4015	CENSUS	2017	YEAR		COUNTY	ARIZONA	4	NORTHERN	10	MOHAVE	15			0		CATTLE	CATTLE, INCL CALVES - OPERATIONS WITH SALES	SALES OF CATTLE, INCL CALVES	SALES OF CATTLE, INCL CALVES: (500 OR MORE HEAD)	5	22.9
4015	CENSUS	2017	YEAR		COUNTY	ARIZONA	4	NORTHERN	10	MOHAVE	15			0		CATTLE	CATTLE, INCL CALVES - OPERATIONS WITH SALES	TOTAL	NOT SPECIFIED	118	23.5
4015	CENSUS	2017	YEAR		COUNTY	ARIZONA	4	NORTHERN	10	MOHAVE	15			0		CATTLE	CATTLE, INCL CALVES - SALES, MEASURED IN $	TOTAL	NOT SPECIFIED	8484000	3.5
4015	CENSUS	2017	YEAR		COUNTY	ARIZONA	4	NORTHERN	10	MOHAVE	15			0		CATTLE	CATTLE, INCL CALVES - SALES, MEASURED IN HEAD	SALES OF CATTLE, INCL CALVES	SALES OF CATTLE, INCL CALVES: (1 TO 9 HEAD)	118	32.5
4015	CENSUS	2017	YEAR		COUNTY	ARIZONA	4	NORTHERN	10	MOHAVE	15			0		CATTLE	CATTLE, INCL CALVES - SALES, MEASURED IN HEAD	SALES OF CATTLE, INCL CALVES	SALES OF CATTLE, INCL CALVES: (10 TO 19 HEAD)	164	32.5
4015	CENSUS	2017	YEAR		COUNTY	ARIZONA	4	NORTHERN	10	MOHAVE	15			0		CATTLE	CATTLE, INCL CALVES - SALES, MEASURED IN HEAD	SALES OF CATTLE, INCL CALVES	SALES OF CATTLE, INCL CALVES: (100 TO 199 HEAD)	1988	43.9
4015	CENSUS	2017	YEAR		COUNTY	ARIZONA	4	NORTHERN	10	MOHAVE	15			0		CATTLE	CATTLE, INCL CALVES - SALES, MEASURED IN HEAD	SALES OF CATTLE, INCL CALVES	SALES OF CATTLE, INCL CALVES: (20 TO 49 HEAD)	938	27.3
4015	CENSUS	2017	YEAR		COUNTY	ARIZONA	4	NORTHERN	10	MOHAVE	15			0		CATTLE	CATTLE, INCL CALVES - SALES, MEASURED IN HEAD	SALES OF CATTLE, INCL CALVES	SALES OF CATTLE, INCL CALVES: (200 TO 499 HEAD)	3540	28.7
4015	CENSUS	2017	YEAR		COUNTY	ARIZONA	4	NORTHERN	10	MOHAVE	15			0		CATTLE	CATTLE, INCL CALVES - SALES, MEASURED IN HEAD	SALES OF CATTLE, INCL CALVES	SALES OF CATTLE, INCL CALVES: (50 TO 99 HEAD)	1261	39.1
4015	CENSUS	2017	YEAR		COUNTY	ARIZONA	4	NORTHERN	10	MOHAVE	15			0		CATTLE	CATTLE, INCL CALVES - SALES, MEASURED IN HEAD	SALES OF CATTLE, INCL CALVES	SALES OF CATTLE, INCL CALVES: (500 OR MORE HEAD)	3935	4.9
4015	CENSUS	2017	YEAR		COUNTY	ARIZONA	4	NORTHERN	10	MOHAVE	15			0		CATTLE	CATTLE, INCL CALVES - SALES, MEASURED IN HEAD	TOTAL	NOT SPECIFIED	11944	5.9
4017	CENSUS	2017	YEAR		COUNTY	ARIZONA	4	NORTHERN	10	NAVAJO	17			0		CATTLE	CATTLE, INCL CALVES - OPERATIONS WITH SALES	SALES OF CATTLE, INCL CALVES	SALES OF CATTLE, INCL CALVES: (1 TO 9 HEAD)	447	30.4
4017	CENSUS	2017	YEAR		COUNTY	ARIZONA	4	NORTHERN	10	NAVAJO	17			0		CATTLE	CATTLE, INCL CALVES - OPERATIONS WITH SALES	SALES OF CATTLE, INCL CALVES	SALES OF CATTLE, INCL CALVES: (10 TO 19 HEAD)	113	33.5
4017	CENSUS	2017	YEAR		COUNTY	ARIZONA	4	NORTHERN	10	NAVAJO	17			0		CATTLE	CATTLE, INCL CALVES - OPERATIONS WITH SALES	SALES OF CATTLE, INCL CALVES	SALES OF CATTLE, INCL CALVES: (100 TO 199 HEAD)	12	43.1
4017	CENSUS	2017	YEAR		COUNTY	ARIZONA	4	NORTHERN	10	NAVAJO	17			0		CATTLE	CATTLE, INCL CALVES - OPERATIONS WITH SALES	SALES OF CATTLE, INCL CALVES	SALES OF CATTLE, INCL CALVES: (20 TO 49 HEAD)	64	30.6
4017	CENSUS	2017	YEAR		COUNTY	ARIZONA	4	NORTHERN	10	NAVAJO	17			0		CATTLE	CATTLE, INCL CALVES - OPERATIONS WITH SALES	SALES OF CATTLE, INCL CALVES	SALES OF CATTLE, INCL CALVES: (200 TO 499 HEAD)	5	28.2
4017	CENSUS	2017	YEAR		COUNTY	ARIZONA	4	NORTHERN	10	NAVAJO	17			0		CATTLE	CATTLE, INCL CALVES - OPERATIONS WITH SALES	SALES OF CATTLE, INCL CALVES	SALES OF CATTLE, INCL CALVES: (50 TO 99 HEAD)	23	42.5
4017	CENSUS	2017	YEAR		COUNTY	ARIZONA	4	NORTHERN	10	NAVAJO	17			0		CATTLE	CATTLE, INCL CALVES - OPERATIONS WITH SALES	SALES OF CATTLE, INCL CALVES	SALES OF CATTLE, INCL CALVES: (500 OR MORE HEAD)	4	22.9
4017	CENSUS	2017	YEAR		COUNTY	ARIZONA	4	NORTHERN	10	NAVAJO	17			0		CATTLE	CATTLE, INCL CALVES - OPERATIONS WITH SALES	TOTAL	NOT SPECIFIED	668	23.5
4017	CENSUS	2017	YEAR		COUNTY	ARIZONA	4	NORTHERN	10	NAVAJO	17			0		CATTLE	CATTLE, INCL CALVES - SALES, MEASURED IN $	TOTAL	NOT SPECIFIED	(D)	(D)
4017	CENSUS	2017	YEAR		COUNTY	ARIZONA	4	NORTHERN	10	NAVAJO	17			0		CATTLE	CATTLE, INCL CALVES - SALES, MEASURED IN HEAD	SALES OF CATTLE, INCL CALVES	SALES OF CATTLE, INCL CALVES: (1 TO 9 HEAD)	1627	32.5
4017	CENSUS	2017	YEAR		COUNTY	ARIZONA	4	NORTHERN	10	NAVAJO	17			0		CATTLE	CATTLE, INCL CALVES - SALES, MEASURED IN HEAD	SALES OF CATTLE, INCL CALVES	SALES OF CATTLE, INCL CALVES: (10 TO 19 HEAD)	1500	32.5
4017	CENSUS	2017	YEAR		COUNTY	ARIZONA	4	NORTHERN	10	NAVAJO	17			0		CATTLE	CATTLE, INCL CALVES - SALES, MEASURED IN HEAD	SALES OF CATTLE, INCL CALVES	SALES OF CATTLE, INCL CALVES: (100 TO 199 HEAD)	1662	43.9
4017	CENSUS	2017	YEAR		COUNTY	ARIZONA	4	NORTHERN	10	NAVAJO	17			0		CATTLE	CATTLE, INCL CALVES - SALES, MEASURED IN HEAD	SALES OF CATTLE, INCL CALVES	SALES OF CATTLE, INCL CALVES: (20 TO 49 HEAD)	1813	27.3
4017	CENSUS	2017	YEAR		COUNTY	ARIZONA	4	NORTHERN	10	NAVAJO	17			0		CATTLE	CATTLE, INCL CALVES - SALES, MEASURED IN HEAD	SALES OF CATTLE, INCL CALVES	SALES OF CATTLE, INCL CALVES: (200 TO 499 HEAD)	1619	28.7
4017	CENSUS	2017	YEAR		COUNTY	ARIZONA	4	NORTHERN	10	NAVAJO	17			0		CATTLE	CATTLE, INCL CALVES - SALES, MEASURED IN HEAD	SALES OF CATTLE, INCL CALVES	SALES OF CATTLE, INCL CALVES: (50 TO 99 HEAD)	1568	39.1
4017	CENSUS	2017	YEAR		COUNTY	ARIZONA	4	NORTHERN	10	NAVAJO	17			0		CATTLE	CATTLE, INCL CALVES - SALES, MEASURED IN HEAD	SALES OF CATTLE, INCL CALVES	SALES OF CATTLE, INCL CALVES: (500 OR MORE HEAD)	2093	4.9
4017	CENSUS	2017	YEAR		COUNTY	ARIZONA	4	NORTHERN	10	NAVAJO	17			0		CATTLE	CATTLE, INCL CALVES - SALES, MEASURED IN HEAD	TOTAL	NOT SPECIFIED	11882	5.9
4025	CENSUS	2017	YEAR		COUNTY	ARIZONA	4	NORTHERN	10	YAVAPAI	25			0		CATTLE	CATTLE, INCL CALVES - OPERATIONS WITH SALES	SALES OF CATTLE, INCL CALVES	SALES OF CATTLE, INCL CALVES: (1 TO 9 HEAD)	94	30.4
4025	CENSUS	2017	YEAR		COUNTY	ARIZONA	4	NORTHERN	10	YAVAPAI	25			0		CATTLE	CATTLE, INCL CALVES - OPERATIONS WITH SALES	SALES OF CATTLE, INCL CALVES	SALES OF CATTLE, INCL CALVES: (10 TO 19 HEAD)	34	33.5
4025	CENSUS	2017	YEAR		COUNTY	ARIZONA	4	NORTHERN	10	YAVAPAI	25			0		CATTLE	CATTLE, INCL CALVES - OPERATIONS WITH SALES	SALES OF CATTLE, INCL CALVES	SALES OF CATTLE, INCL CALVES: (100 TO 199 HEAD)	29	43.1
4025	CENSUS	2017	YEAR		COUNTY	ARIZONA	4	NORTHERN	10	YAVAPAI	25			0		CATTLE	CATTLE, INCL CALVES - OPERATIONS WITH SALES	SALES OF CATTLE, INCL CALVES	SALES OF CATTLE, INCL CALVES: (20 TO 49 HEAD)	35	30.6
4025	CENSUS	2017	YEAR		COUNTY	ARIZONA	4	NORTHERN	10	YAVAPAI	25			0		CATTLE	CATTLE, INCL CALVES - OPERATIONS WITH SALES	SALES OF CATTLE, INCL CALVES	SALES OF CATTLE, INCL CALVES: (200 TO 499 HEAD)	25	28.2
4025	CENSUS	2017	YEAR		COUNTY	ARIZONA	4	NORTHERN	10	YAVAPAI	25			0		CATTLE	CATTLE, INCL CALVES - OPERATIONS WITH SALES	SALES OF CATTLE, INCL CALVES	SALES OF CATTLE, INCL CALVES: (50 TO 99 HEAD)	25	42.5
4025	CENSUS	2017	YEAR		COUNTY	ARIZONA	4	NORTHERN	10	YAVAPAI	25			0		CATTLE	CATTLE, INCL CALVES - OPERATIONS WITH SALES	SALES OF CATTLE, INCL CALVES	SALES OF CATTLE, INCL CALVES: (500 OR MORE HEAD)	9	22.9
4025	CENSUS	2017	YEAR		COUNTY	ARIZONA	4	NORTHERN	10	YAVAPAI	25			0		CATTLE	CATTLE, INCL CALVES - OPERATIONS WITH SALES	TOTAL	NOT SPECIFIED	251	23.5
4025	CENSUS	2017	YEAR		COUNTY	ARIZONA	4	NORTHERN	10	YAVAPAI	25			0		CATTLE	CATTLE, INCL CALVES - SALES, MEASURED IN $	TOTAL	NOT SPECIFIED	17626000	3.5
4025	CENSUS	2017	YEAR		COUNTY	ARIZONA	4	NORTHERN	10	YAVAPAI	25			0		CATTLE	CATTLE, INCL CALVES - SALES, MEASURED IN HEAD	SALES OF CATTLE, INCL CALVES	SALES OF CATTLE, INCL CALVES: (1 TO 9 HEAD)	360	32.5
4025	CENSUS	2017	YEAR		COUNTY	ARIZONA	4	NORTHERN	10	YAVAPAI	25			0		CATTLE	CATTLE, INCL CALVES - SALES, MEASURED IN HEAD	SALES OF CATTLE, INCL CALVES	SALES OF CATTLE, INCL CALVES: (10 TO 19 HEAD)	449	32.5
4025	CENSUS	2017	YEAR		COUNTY	ARIZONA	4	NORTHERN	10	YAVAPAI	25			0		CATTLE	CATTLE, INCL CALVES - SALES, MEASURED IN HEAD	SALES OF CATTLE, INCL CALVES	SALES OF CATTLE, INCL CALVES: (100 TO 199 HEAD)	4278	43.9
4025	CENSUS	2017	YEAR		COUNTY	ARIZONA	4	NORTHERN	10	YAVAPAI	25			0		CATTLE	CATTLE, INCL CALVES - SALES, MEASURED IN HEAD	SALES OF CATTLE, INCL CALVES	SALES OF CATTLE, INCL CALVES: (20 TO 49 HEAD)	990	27.3
4025	CENSUS	2017	YEAR		COUNTY	ARIZONA	4	NORTHERN	10	YAVAPAI	25			0		CATTLE	CATTLE, INCL CALVES - SALES, MEASURED IN HEAD	SALES OF CATTLE, INCL CALVES	SALES OF CATTLE, INCL CALVES: (200 TO 499 HEAD)	7947	28.7
4025	CENSUS	2017	YEAR		COUNTY	ARIZONA	4	NORTHERN	10	YAVAPAI	25			0		CATTLE	CATTLE, INCL CALVES - SALES, MEASURED IN HEAD	SALES OF CATTLE, INCL CALVES	SALES OF CATTLE, INCL CALVES: (50 TO 99 HEAD)	1715	39.1
4025	CENSUS	2017	YEAR		COUNTY	ARIZONA	4	NORTHERN	10	YAVAPAI	25			0		CATTLE	CATTLE, INCL CALVES - SALES, MEASURED IN HEAD	SALES OF CATTLE, INCL CALVES	SALES OF CATTLE, INCL CALVES: (500 OR MORE HEAD)	8039	4.9
4025	CENSUS	2017	YEAR		COUNTY	ARIZONA	4	NORTHERN	10	YAVAPAI	25			0		CATTLE	CATTLE, INCL CALVES - SALES, MEASURED IN HEAD	TOTAL	NOT SPECIFIED	23778	5.9
4003	CENSUS	2017	YEAR		COUNTY	ARIZONA	4	SOUTHERN	80	COCHISE	3			0		CATTLE	CATTLE, INCL CALVES - OPERATIONS WITH SALES	SALES OF CATTLE, INCL CALVES	SALES OF CATTLE, INCL CALVES: (1 TO 9 HEAD)	125	30.4
4003	CENSUS	2017	YEAR		COUNTY	ARIZONA	4	SOUTHERN	80	COCHISE	3			0		CATTLE	CATTLE, INCL CALVES - OPERATIONS WITH SALES	SALES OF CATTLE, INCL CALVES	SALES OF CATTLE, INCL CALVES: (10 TO 19 HEAD)	33	33.5
4003	CENSUS	2017	YEAR		COUNTY	ARIZONA	4	SOUTHERN	80	COCHISE	3			0		CATTLE	CATTLE, INCL CALVES - OPERATIONS WITH SALES	SALES OF CATTLE, INCL CALVES	SALES OF CATTLE, INCL CALVES: (100 TO 199 HEAD)	34	43.1
4003	CENSUS	2017	YEAR		COUNTY	ARIZONA	4	SOUTHERN	80	COCHISE	3			0		CATTLE	CATTLE, INCL CALVES - OPERATIONS WITH SALES	SALES OF CATTLE, INCL CALVES	SALES OF CATTLE, INCL CALVES: (20 TO 49 HEAD)	69	30.6
4003	CENSUS	2017	YEAR		COUNTY	ARIZONA	4	SOUTHERN	80	COCHISE	3			0		CATTLE	CATTLE, INCL CALVES - OPERATIONS WITH SALES	SALES OF CATTLE, INCL CALVES	SALES OF CATTLE, INCL CALVES: (200 TO 499 HEAD)	40	28.2
4003	CENSUS	2017	YEAR		COUNTY	ARIZONA	4	SOUTHERN	80	COCHISE	3			0		CATTLE	CATTLE, INCL CALVES - OPERATIONS WITH SALES	SALES OF CATTLE, INCL CALVES	SALES OF CATTLE, INCL CALVES: (50 TO 99 HEAD)	43	42.5
4003	CENSUS	2017	YEAR		COUNTY	ARIZONA	4	SOUTHERN	80	COCHISE	3			0		CATTLE	CATTLE, INCL CALVES - OPERATIONS WITH SALES	SALES OF CATTLE, INCL CALVES	SALES OF CATTLE, INCL CALVES: (500 OR MORE HEAD)	14	22.9
4003	CENSUS	2017	YEAR		COUNTY	ARIZONA	4	SOUTHERN	80	COCHISE	3			0		CATTLE	CATTLE, INCL CALVES - OPERATIONS WITH SALES	TOTAL	NOT SPECIFIED	358	23.5
4003	CENSUS	2017	YEAR		COUNTY	ARIZONA	4	SOUTHERN	80	COCHISE	3			0		CATTLE	CATTLE, INCL CALVES - SALES, MEASURED IN $	TOTAL	NOT SPECIFIED	29125000	3.5
4003	CENSUS	2017	YEAR		COUNTY	ARIZONA	4	SOUTHERN	80	COCHISE	3			0		CATTLE	CATTLE, INCL CALVES - SALES, MEASURED IN HEAD	SALES OF CATTLE, INCL CALVES	SALES OF CATTLE, INCL CALVES: (1 TO 9 HEAD)	576	32.5
4003	CENSUS	2017	YEAR		COUNTY	ARIZONA	4	SOUTHERN	80	COCHISE	3			0		CATTLE	CATTLE, INCL CALVES - SALES, MEASURED IN HEAD	SALES OF CATTLE, INCL CALVES	SALES OF CATTLE, INCL CALVES: (10 TO 19 HEAD)	454	32.5
4003	CENSUS	2017	YEAR		COUNTY	ARIZONA	4	SOUTHERN	80	COCHISE	3			0		CATTLE	CATTLE, INCL CALVES - SALES, MEASURED IN HEAD	SALES OF CATTLE, INCL CALVES	SALES OF CATTLE, INCL CALVES: (100 TO 199 HEAD)	4725	43.9
4003	CENSUS	2017	YEAR		COUNTY	ARIZONA	4	SOUTHERN	80	COCHISE	3			0		CATTLE	CATTLE, INCL CALVES - SALES, MEASURED IN HEAD	SALES OF CATTLE, INCL CALVES	SALES OF CATTLE, INCL CALVES: (20 TO 49 HEAD)	2301	27.3
4003	CENSUS	2017	YEAR		COUNTY	ARIZONA	4	SOUTHERN	80	COCHISE	3			0		CATTLE	CATTLE, INCL CALVES - SALES, MEASURED IN HEAD	SALES OF CATTLE, INCL CALVES	SALES OF CATTLE, INCL CALVES: (200 TO 499 HEAD)	10291	28.7
4003	CENSUS	2017	YEAR		COUNTY	ARIZONA	4	SOUTHERN	80	COCHISE	3			0		CATTLE	CATTLE, INCL CALVES - SALES, MEASURED IN HEAD	SALES OF CATTLE, INCL CALVES	SALES OF CATTLE, INCL CALVES: (50 TO 99 HEAD)	3163	39.1
4003	CENSUS	2017	YEAR		COUNTY	ARIZONA	4	SOUTHERN	80	COCHISE	3			0		CATTLE	CATTLE, INCL CALVES - SALES, MEASURED IN HEAD	SALES OF CATTLE, INCL CALVES	SALES OF CATTLE, INCL CALVES: (500 OR MORE HEAD)	19766	4.9
4003	CENSUS	2017	YEAR		COUNTY	ARIZONA	4	SOUTHERN	80	COCHISE	3			0		CATTLE	CATTLE, INCL CALVES - SALES, MEASURED IN HEAD	TOTAL	NOT SPECIFIED	41276	5.9
4009	CENSUS	2017	YEAR		COUNTY	ARIZONA	4	SOUTHERN	80	GRAHAM	9			0		CATTLE	CATTLE, INCL CALVES - OPERATIONS WITH SALES	SALES OF CATTLE, INCL CALVES	SALES OF CATTLE, INCL CALVES: (1 TO 9 HEAD)	93	30.4
4009	CENSUS	2017	YEAR		COUNTY	ARIZONA	4	SOUTHERN	80	GRAHAM	9			0		CATTLE	CATTLE, INCL CALVES - OPERATIONS WITH SALES	SALES OF CATTLE, INCL CALVES	SALES OF CATTLE, INCL CALVES: (10 TO 19 HEAD)	15	33.5
4009	CENSUS	2017	YEAR		COUNTY	ARIZONA	4	SOUTHERN	80	GRAHAM	9			0		CATTLE	CATTLE, INCL CALVES - OPERATIONS WITH SALES	SALES OF CATTLE, INCL CALVES	SALES OF CATTLE, INCL CALVES: (100 TO 199 HEAD)	13	43.1
4009	CENSUS	2017	YEAR		COUNTY	ARIZONA	4	SOUTHERN	80	GRAHAM	9			0		CATTLE	CATTLE, INCL CALVES - OPERATIONS WITH SALES	SALES OF CATTLE, INCL CALVES	SALES OF CATTLE, INCL CALVES: (20 TO 49 HEAD)	14	30.6
4009	CENSUS	2017	YEAR		COUNTY	ARIZONA	4	SOUTHERN	80	GRAHAM	9			0		CATTLE	CATTLE, INCL CALVES - OPERATIONS WITH SALES	SALES OF CATTLE, INCL CALVES	SALES OF CATTLE, INCL CALVES: (200 TO 499 HEAD)	6	28.2
4009	CENSUS	2017	YEAR		COUNTY	ARIZONA	4	SOUTHERN	80	GRAHAM	9			0		CATTLE	CATTLE, INCL CALVES - OPERATIONS WITH SALES	SALES OF CATTLE, INCL CALVES	SALES OF CATTLE, INCL CALVES: (50 TO 99 HEAD)	9	42.5
4009	CENSUS	2017	YEAR		COUNTY	ARIZONA	4	SOUTHERN	80	GRAHAM	9			0		CATTLE	CATTLE, INCL CALVES - OPERATIONS WITH SALES	SALES OF CATTLE, INCL CALVES	SALES OF CATTLE, INCL CALVES: (500 OR MORE HEAD)	3	22.9
4009	CENSUS	2017	YEAR		COUNTY	ARIZONA	4	SOUTHERN	80	GRAHAM	9			0		CATTLE	CATTLE, INCL CALVES - OPERATIONS WITH SALES	TOTAL	NOT SPECIFIED	153	23.5
4009	CENSUS	2017	YEAR		COUNTY	ARIZONA	4	SOUTHERN	80	GRAHAM	9			0		CATTLE	CATTLE, INCL CALVES - SALES, MEASURED IN $	TOTAL	NOT SPECIFIED	6759000	3.5
4009	CENSUS	2017	YEAR		COUNTY	ARIZONA	4	SOUTHERN	80	GRAHAM	9			0		CATTLE	CATTLE, INCL CALVES - SALES, MEASURED IN HEAD	SALES OF CATTLE, INCL CALVES	SALES OF CATTLE, INCL CALVES: (1 TO 9 HEAD)	282	32.5
4009	CENSUS	2017	YEAR		COUNTY	ARIZONA	4	SOUTHERN	80	GRAHAM	9			0		CATTLE	CATTLE, INCL CALVES - SALES, MEASURED IN HEAD	SALES OF CATTLE, INCL CALVES	SALES OF CATTLE, INCL CALVES: (10 TO 19 HEAD)	211	32.5
4009	CENSUS	2017	YEAR		COUNTY	ARIZONA	4	SOUTHERN	80	GRAHAM	9			0		CATTLE	CATTLE, INCL CALVES - SALES, MEASURED IN HEAD	SALES OF CATTLE, INCL CALVES	SALES OF CATTLE, INCL CALVES: (100 TO 199 HEAD)	1752	43.9
4009	CENSUS	2017	YEAR		COUNTY	ARIZONA	4	SOUTHERN	80	GRAHAM	9			0		CATTLE	CATTLE, INCL CALVES - SALES, MEASURED IN HEAD	SALES OF CATTLE, INCL CALVES	SALES OF CATTLE, INCL CALVES: (20 TO 49 HEAD)	416	27.3
4009	CENSUS	2017	YEAR		COUNTY	ARIZONA	4	SOUTHERN	80	GRAHAM	9			0		CATTLE	CATTLE, INCL CALVES - SALES, MEASURED IN HEAD	SALES OF CATTLE, INCL CALVES	SALES OF CATTLE, INCL CALVES: (200 TO 499 HEAD)	1949	28.7
4009	CENSUS	2017	YEAR		COUNTY	ARIZONA	4	SOUTHERN	80	GRAHAM	9			0		CATTLE	CATTLE, INCL CALVES - SALES, MEASURED IN HEAD	SALES OF CATTLE, INCL CALVES	SALES OF CATTLE, INCL CALVES: (50 TO 99 HEAD)	635	39.1
4009	CENSUS	2017	YEAR		COUNTY	ARIZONA	4	SOUTHERN	80	GRAHAM	9			0		CATTLE	CATTLE, INCL CALVES - SALES, MEASURED IN HEAD	SALES OF CATTLE, INCL CALVES	SALES OF CATTLE, INCL CALVES: (500 OR MORE HEAD)	2555	4.9
4009	CENSUS	2017	YEAR		COUNTY	ARIZONA	4	SOUTHERN	80	GRAHAM	9			0		CATTLE	CATTLE, INCL CALVES - SALES, MEASURED IN HEAD	TOTAL	NOT SPECIFIED	7800	5.9
4011	CENSUS	2017	YEAR		COUNTY	ARIZONA	4	SOUTHERN	80	GREENLEE	11			0		CATTLE	CATTLE, INCL CALVES - OPERATIONS WITH SALES	SALES OF CATTLE, INCL CALVES	SALES OF CATTLE, INCL CALVES: (1 TO 9 HEAD)	23	30.4
4011	CENSUS	2017	YEAR		COUNTY	ARIZONA	4	SOUTHERN	80	GREENLEE	11			0		CATTLE	CATTLE, INCL CALVES - OPERATIONS WITH SALES	SALES OF CATTLE, INCL CALVES	SALES OF CATTLE, INCL CALVES: (10 TO 19 HEAD)	6	33.5
4011	CENSUS	2017	YEAR		COUNTY	ARIZONA	4	SOUTHERN	80	GREENLEE	11			0		CATTLE	CATTLE, INCL CALVES - OPERATIONS WITH SALES	SALES OF CATTLE, INCL CALVES	SALES OF CATTLE, INCL CALVES: (100 TO 199 HEAD)	3	43.1
4011	CENSUS	2017	YEAR		COUNTY	ARIZONA	4	SOUTHERN	80	GREENLEE	11			0		CATTLE	CATTLE, INCL CALVES - OPERATIONS WITH SALES	SALES OF CATTLE, INCL CALVES	SALES OF CATTLE, INCL CALVES: (20 TO 49 HEAD)	17	30.6
4011	CENSUS	2017	YEAR		COUNTY	ARIZONA	4	SOUTHERN	80	GREENLEE	11			0		CATTLE	CATTLE, INCL CALVES - OPERATIONS WITH SALES	SALES OF CATTLE, INCL CALVES	SALES OF CATTLE, INCL CALVES: (200 TO 499 HEAD)	5	28.2
4011	CENSUS	2017	YEAR		COUNTY	ARIZONA	4	SOUTHERN	80	GREENLEE	11			0		CATTLE	CATTLE, INCL CALVES - OPERATIONS WITH SALES	SALES OF CATTLE, INCL CALVES	SALES OF CATTLE, INCL CALVES: (50 TO 99 HEAD)	6	42.5
4011	CENSUS	2017	YEAR		COUNTY	ARIZONA	4	SOUTHERN	80	GREENLEE	11			0		CATTLE	CATTLE, INCL CALVES - OPERATIONS WITH SALES	SALES OF CATTLE, INCL CALVES	SALES OF CATTLE, INCL CALVES: (500 OR MORE HEAD)	1	22.9
4011	CENSUS	2017	YEAR		COUNTY	ARIZONA	4	SOUTHERN	80	GREENLEE	11			0		CATTLE	CATTLE, INCL CALVES - OPERATIONS WITH SALES	TOTAL	NOT SPECIFIED	61	23.5
4011	CENSUS	2017	YEAR		COUNTY	ARIZONA	4	SOUTHERN	80	GREENLEE	11			0		CATTLE	CATTLE, INCL CALVES - SALES, MEASURED IN $	TOTAL	NOT SPECIFIED	(D)	(D)
4011	CENSUS	2017	YEAR		COUNTY	ARIZONA	4	SOUTHERN	80	GREENLEE	11			0		CATTLE	CATTLE, INCL CALVES - SALES, MEASURED IN HEAD	SALES OF CATTLE, INCL CALVES	SALES OF CATTLE, INCL CALVES: (1 TO 9 HEAD)	106	32.5
4011	CENSUS	2017	YEAR		COUNTY	ARIZONA	4	SOUTHERN	80	GREENLEE	11			0		CATTLE	CATTLE, INCL CALVES - SALES, MEASURED IN HEAD	SALES OF CATTLE, INCL CALVES	SALES OF CATTLE, INCL CALVES: (10 TO 19 HEAD)	79	32.5
4011	CENSUS	2017	YEAR		COUNTY	ARIZONA	4	SOUTHERN	80	GREENLEE	11			0		CATTLE	CATTLE, INCL CALVES - SALES, MEASURED IN HEAD	SALES OF CATTLE, INCL CALVES	SALES OF CATTLE, INCL CALVES: (100 TO 199 HEAD)	(D)	(D)
4011	CENSUS	2017	YEAR		COUNTY	ARIZONA	4	SOUTHERN	80	GREENLEE	11			0		CATTLE	CATTLE, INCL CALVES - SALES, MEASURED IN HEAD	SALES OF CATTLE, INCL CALVES	SALES OF CATTLE, INCL CALVES: (20 TO 49 HEAD)	496	27.3
4011	CENSUS	2017	YEAR		COUNTY	ARIZONA	4	SOUTHERN	80	GREENLEE	11			0		CATTLE	CATTLE, INCL CALVES - SALES, MEASURED IN HEAD	SALES OF CATTLE, INCL CALVES	SALES OF CATTLE, INCL CALVES: (200 TO 499 HEAD)	1477	28.7
4011	CENSUS	2017	YEAR		COUNTY	ARIZONA	4	SOUTHERN	80	GREENLEE	11			0		CATTLE	CATTLE, INCL CALVES - SALES, MEASURED IN HEAD	SALES OF CATTLE, INCL CALVES	SALES OF CATTLE, INCL CALVES: (50 TO 99 HEAD)	449	39.1
4011	CENSUS	2017	YEAR		COUNTY	ARIZONA	4	SOUTHERN	80	GREENLEE	11			0		CATTLE	CATTLE, INCL CALVES - SALES, MEASURED IN HEAD	SALES OF CATTLE, INCL CALVES	SALES OF CATTLE, INCL CALVES: (500 OR MORE HEAD)	(D)	(D)
4011	CENSUS	2017	YEAR		COUNTY	ARIZONA	4	SOUTHERN	80	GREENLEE	11			0		CATTLE	CATTLE, INCL CALVES - SALES, MEASURED IN HEAD	TOTAL	NOT SPECIFIED	4324	5.9
4012	CENSUS	2017	YEAR		COUNTY	ARIZONA	4	SOUTHERN	80	LAPAZ	12			0		CATTLE	CATTLE, INCL CALVES - OPERATIONS WITH SALES	SALES OF CATTLE, INCL CALVES	SALES OF CATTLE, INCL CALVES: (1 TO 9 HEAD)	15	30.4
4012	CENSUS	2017	YEAR		COUNTY	ARIZONA	4	SOUTHERN	80	LAPAZ	12			0		CATTLE	CATTLE, INCL CALVES - OPERATIONS WITH SALES	SALES OF CATTLE, INCL CALVES	SALES OF CATTLE, INCL CALVES: (10 TO 19 HEAD)	2	33.5
4012	CENSUS	2017	YEAR		COUNTY	ARIZONA	4	SOUTHERN	80	LAPAZ	12			0		CATTLE	CATTLE, INCL CALVES - OPERATIONS WITH SALES	SALES OF CATTLE, INCL CALVES	SALES OF CATTLE, INCL CALVES: (100 TO 199 HEAD)	2	43.1
4012	CENSUS	2017	YEAR		COUNTY	ARIZONA	4	SOUTHERN	80	LAPAZ	12			0		CATTLE	CATTLE, INCL CALVES - OPERATIONS WITH SALES	SALES OF CATTLE, INCL CALVES	SALES OF CATTLE, INCL CALVES: (20 TO 49 HEAD)	3	30.6
4012	CENSUS	2017	YEAR		COUNTY	ARIZONA	4	SOUTHERN	80	LAPAZ	12			0		CATTLE	CATTLE, INCL CALVES - OPERATIONS WITH SALES	SALES OF CATTLE, INCL CALVES	SALES OF CATTLE, INCL CALVES: (50 TO 99 HEAD)	4	42.5
4012	CENSUS	2017	YEAR		COUNTY	ARIZONA	4	SOUTHERN	80	LAPAZ	12			0		CATTLE	CATTLE, INCL CALVES - OPERATIONS WITH SALES	SALES OF CATTLE, INCL CALVES	SALES OF CATTLE, INCL CALVES: (500 OR MORE HEAD)	1	22.9
4012	CENSUS	2017	YEAR		COUNTY	ARIZONA	4	SOUTHERN	80	LAPAZ	12			0		CATTLE	CATTLE, INCL CALVES - OPERATIONS WITH SALES	TOTAL	NOT SPECIFIED	27	23.5
4012	CENSUS	2017	YEAR		COUNTY	ARIZONA	4	SOUTHERN	80	LAPAZ	12			0		CATTLE	CATTLE, INCL CALVES - SALES, MEASURED IN $	TOTAL	NOT SPECIFIED	2869000	3.5
4012	CENSUS	2017	YEAR		COUNTY	ARIZONA	4	SOUTHERN	80	LAPAZ	12			0		CATTLE	CATTLE, INCL CALVES - SALES, MEASURED IN HEAD	SALES OF CATTLE, INCL CALVES	SALES OF CATTLE, INCL CALVES: (1 TO 9 HEAD)	64	32.5
4012	CENSUS	2017	YEAR		COUNTY	ARIZONA	4	SOUTHERN	80	LAPAZ	12			0		CATTLE	CATTLE, INCL CALVES - SALES, MEASURED IN HEAD	SALES OF CATTLE, INCL CALVES	SALES OF CATTLE, INCL CALVES: (10 TO 19 HEAD)	(D)	(D)
4012	CENSUS	2017	YEAR		COUNTY	ARIZONA	4	SOUTHERN	80	LAPAZ	12			0		CATTLE	CATTLE, INCL CALVES - SALES, MEASURED IN HEAD	SALES OF CATTLE, INCL CALVES	SALES OF CATTLE, INCL CALVES: (100 TO 199 HEAD)	(D)	(D)
4012	CENSUS	2017	YEAR		COUNTY	ARIZONA	4	SOUTHERN	80	LAPAZ	12			0		CATTLE	CATTLE, INCL CALVES - SALES, MEASURED IN HEAD	SALES OF CATTLE, INCL CALVES	SALES OF CATTLE, INCL CALVES: (20 TO 49 HEAD)	(D)	(D)
4012	CENSUS	2017	YEAR		COUNTY	ARIZONA	4	SOUTHERN	80	LAPAZ	12			0		CATTLE	CATTLE, INCL CALVES - SALES, MEASURED IN HEAD	SALES OF CATTLE, INCL CALVES	SALES OF CATTLE, INCL CALVES: (50 TO 99 HEAD)	(D)	(D)
4012	CENSUS	2017	YEAR		COUNTY	ARIZONA	4	SOUTHERN	80	LAPAZ	12			0		CATTLE	CATTLE, INCL CALVES - SALES, MEASURED IN HEAD	SALES OF CATTLE, INCL CALVES	SALES OF CATTLE, INCL CALVES: (500 OR MORE HEAD)	(D)	(D)
4012	CENSUS	2017	YEAR		COUNTY	ARIZONA	4	SOUTHERN	80	LAPAZ	12			0		CATTLE	CATTLE, INCL CALVES - SALES, MEASURED IN HEAD	TOTAL	NOT SPECIFIED	3760	5.9
4013	CENSUS	2017	YEAR		COUNTY	ARIZONA	4	SOUTHERN	80	MARICOPA	13			0		CATTLE	CATTLE, INCL CALVES - OPERATIONS WITH SALES	SALES OF CATTLE, INCL CALVES	SALES OF CATTLE, INCL CALVES: (1 TO 9 HEAD)	163	30.4
4013	CENSUS	2017	YEAR		COUNTY	ARIZONA	4	SOUTHERN	80	MARICOPA	13			0		CATTLE	CATTLE, INCL CALVES - OPERATIONS WITH SALES	SALES OF CATTLE, INCL CALVES	SALES OF CATTLE, INCL CALVES: (10 TO 19 HEAD)	17	33.5
4013	CENSUS	2017	YEAR		COUNTY	ARIZONA	4	SOUTHERN	80	MARICOPA	13			0		CATTLE	CATTLE, INCL CALVES - OPERATIONS WITH SALES	SALES OF CATTLE, INCL CALVES	SALES OF CATTLE, INCL CALVES: (100 TO 199 HEAD)	7	43.1
4013	CENSUS	2017	YEAR		COUNTY	ARIZONA	4	SOUTHERN	80	MARICOPA	13			0		CATTLE	CATTLE, INCL CALVES - OPERATIONS WITH SALES	SALES OF CATTLE, INCL CALVES	SALES OF CATTLE, INCL CALVES: (20 TO 49 HEAD)	22	30.6
4013	CENSUS	2017	YEAR		COUNTY	ARIZONA	4	SOUTHERN	80	MARICOPA	13			0		CATTLE	CATTLE, INCL CALVES - OPERATIONS WITH SALES	SALES OF CATTLE, INCL CALVES	SALES OF CATTLE, INCL CALVES: (200 TO 499 HEAD)	8	28.2
4013	CENSUS	2017	YEAR		COUNTY	ARIZONA	4	SOUTHERN	80	MARICOPA	13			0		CATTLE	CATTLE, INCL CALVES - OPERATIONS WITH SALES	SALES OF CATTLE, INCL CALVES	SALES OF CATTLE, INCL CALVES: (50 TO 99 HEAD)	20	42.5
4013	CENSUS	2017	YEAR		COUNTY	ARIZONA	4	SOUTHERN	80	MARICOPA	13			0		CATTLE	CATTLE, INCL CALVES - OPERATIONS WITH SALES	SALES OF CATTLE, INCL CALVES	SALES OF CATTLE, INCL CALVES: (500 OR MORE HEAD)	40	22.9
4013	CENSUS	2017	YEAR		COUNTY	ARIZONA	4	SOUTHERN	80	MARICOPA	13			0		CATTLE	CATTLE, INCL CALVES - OPERATIONS WITH SALES	TOTAL	NOT SPECIFIED	277	23.5
4013	CENSUS	2017	YEAR		COUNTY	ARIZONA	4	SOUTHERN	80	MARICOPA	13			0		CATTLE	CATTLE, INCL CALVES - SALES, MEASURED IN $	TOTAL	NOT SPECIFIED	(D)	(D)
4013	CENSUS	2017	YEAR		COUNTY	ARIZONA	4	SOUTHERN	80	MARICOPA	13			0		CATTLE	CATTLE, INCL CALVES - SALES, MEASURED IN HEAD	SALES OF CATTLE, INCL CALVES	SALES OF CATTLE, INCL CALVES: (1 TO 9 HEAD)	536	32.5
4013	CENSUS	2017	YEAR		COUNTY	ARIZONA	4	SOUTHERN	80	MARICOPA	13			0		CATTLE	CATTLE, INCL CALVES - SALES, MEASURED IN HEAD	SALES OF CATTLE, INCL CALVES	SALES OF CATTLE, INCL CALVES: (10 TO 19 HEAD)	203	32.5
4013	CENSUS	2017	YEAR		COUNTY	ARIZONA	4	SOUTHERN	80	MARICOPA	13			0		CATTLE	CATTLE, INCL CALVES - SALES, MEASURED IN HEAD	SALES OF CATTLE, INCL CALVES	SALES OF CATTLE, INCL CALVES: (100 TO 199 HEAD)	1006	43.9
4013	CENSUS	2017	YEAR		COUNTY	ARIZONA	4	SOUTHERN	80	MARICOPA	13			0		CATTLE	CATTLE, INCL CALVES - SALES, MEASURED IN HEAD	SALES OF CATTLE, INCL CALVES	SALES OF CATTLE, INCL CALVES: (20 TO 49 HEAD)	619	27.3
4013	CENSUS	2017	YEAR		COUNTY	ARIZONA	4	SOUTHERN	80	MARICOPA	13			0		CATTLE	CATTLE, INCL CALVES - SALES, MEASURED IN HEAD	SALES OF CATTLE, INCL CALVES	SALES OF CATTLE, INCL CALVES: (200 TO 499 HEAD)	2717	28.7
4013	CENSUS	2017	YEAR		COUNTY	ARIZONA	4	SOUTHERN	80	MARICOPA	13			0		CATTLE	CATTLE, INCL CALVES - SALES, MEASURED IN HEAD	SALES OF CATTLE, INCL CALVES	SALES OF CATTLE, INCL CALVES: (50 TO 99 HEAD)	1363	39.1
4013	CENSUS	2017	YEAR		COUNTY	ARIZONA	4	SOUTHERN	80	MARICOPA	13			0		CATTLE	CATTLE, INCL CALVES - SALES, MEASURED IN HEAD	SALES OF CATTLE, INCL CALVES	SALES OF CATTLE, INCL CALVES: (500 OR MORE HEAD)	95483	4.9
4013	CENSUS	2017	YEAR		COUNTY	ARIZONA	4	SOUTHERN	80	MARICOPA	13			0		CATTLE	CATTLE, INCL CALVES - SALES, MEASURED IN HEAD	TOTAL	NOT SPECIFIED	101927	5.9
4019	CENSUS	2017	YEAR		COUNTY	ARIZONA	4	SOUTHERN	80	PIMA	19			0		CATTLE	CATTLE, INCL CALVES - OPERATIONS WITH SALES	SALES OF CATTLE, INCL CALVES	SALES OF CATTLE, INCL CALVES: (1 TO 9 HEAD)	68	30.4
4019	CENSUS	2017	YEAR		COUNTY	ARIZONA	4	SOUTHERN	80	PIMA	19			0		CATTLE	CATTLE, INCL CALVES - OPERATIONS WITH SALES	SALES OF CATTLE, INCL CALVES	SALES OF CATTLE, INCL CALVES: (10 TO 19 HEAD)	16	33.5
4019	CENSUS	2017	YEAR		COUNTY	ARIZONA	4	SOUTHERN	80	PIMA	19			0		CATTLE	CATTLE, INCL CALVES - OPERATIONS WITH SALES	SALES OF CATTLE, INCL CALVES	SALES OF CATTLE, INCL CALVES: (100 TO 199 HEAD)	4	43.1
4019	CENSUS	2017	YEAR		COUNTY	ARIZONA	4	SOUTHERN	80	PIMA	19			0		CATTLE	CATTLE, INCL CALVES - OPERATIONS WITH SALES	SALES OF CATTLE, INCL CALVES	SALES OF CATTLE, INCL CALVES: (20 TO 49 HEAD)	20	30.6
4019	CENSUS	2017	YEAR		COUNTY	ARIZONA	4	SOUTHERN	80	PIMA	19			0		CATTLE	CATTLE, INCL CALVES - OPERATIONS WITH SALES	SALES OF CATTLE, INCL CALVES	SALES OF CATTLE, INCL CALVES: (200 TO 499 HEAD)	8	28.2
4019	CENSUS	2017	YEAR		COUNTY	ARIZONA	4	SOUTHERN	80	PIMA	19			0		CATTLE	CATTLE, INCL CALVES - OPERATIONS WITH SALES	SALES OF CATTLE, INCL CALVES	SALES OF CATTLE, INCL CALVES: (50 TO 99 HEAD)	14	42.5
4019	CENSUS	2017	YEAR		COUNTY	ARIZONA	4	SOUTHERN	80	PIMA	19			0		CATTLE	CATTLE, INCL CALVES - OPERATIONS WITH SALES	SALES OF CATTLE, INCL CALVES	SALES OF CATTLE, INCL CALVES: (500 OR MORE HEAD)	4	22.9
4019	CENSUS	2017	YEAR		COUNTY	ARIZONA	4	SOUTHERN	80	PIMA	19			0		CATTLE	CATTLE, INCL CALVES - OPERATIONS WITH SALES	TOTAL	NOT SPECIFIED	134	23.5
4019	CENSUS	2017	YEAR		COUNTY	ARIZONA	4	SOUTHERN	80	PIMA	19			0		CATTLE	CATTLE, INCL CALVES - SALES, MEASURED IN $	TOTAL	NOT SPECIFIED	8348000	3.5
4019	CENSUS	2017	YEAR		COUNTY	ARIZONA	4	SOUTHERN	80	PIMA	19			0		CATTLE	CATTLE, INCL CALVES - SALES, MEASURED IN HEAD	SALES OF CATTLE, INCL CALVES	SALES OF CATTLE, INCL CALVES: (1 TO 9 HEAD)	265	32.5
4019	CENSUS	2017	YEAR		COUNTY	ARIZONA	4	SOUTHERN	80	PIMA	19			0		CATTLE	CATTLE, INCL CALVES - SALES, MEASURED IN HEAD	SALES OF CATTLE, INCL CALVES	SALES OF CATTLE, INCL CALVES: (10 TO 19 HEAD)	202	32.5
4019	CENSUS	2017	YEAR		COUNTY	ARIZONA	4	SOUTHERN	80	PIMA	19			0		CATTLE	CATTLE, INCL CALVES - SALES, MEASURED IN HEAD	SALES OF CATTLE, INCL CALVES	SALES OF CATTLE, INCL CALVES: (100 TO 199 HEAD)	483	43.9
4019	CENSUS	2017	YEAR		COUNTY	ARIZONA	4	SOUTHERN	80	PIMA	19			0		CATTLE	CATTLE, INCL CALVES - SALES, MEASURED IN HEAD	SALES OF CATTLE, INCL CALVES	SALES OF CATTLE, INCL CALVES: (20 TO 49 HEAD)	592	27.3
4019	CENSUS	2017	YEAR		COUNTY	ARIZONA	4	SOUTHERN	80	PIMA	19			0		CATTLE	CATTLE, INCL CALVES - SALES, MEASURED IN HEAD	SALES OF CATTLE, INCL CALVES	SALES OF CATTLE, INCL CALVES: (200 TO 499 HEAD)	3232	28.7
4019	CENSUS	2017	YEAR		COUNTY	ARIZONA	4	SOUTHERN	80	PIMA	19			0		CATTLE	CATTLE, INCL CALVES - SALES, MEASURED IN HEAD	SALES OF CATTLE, INCL CALVES	SALES OF CATTLE, INCL CALVES: (50 TO 99 HEAD)	918	39.1
4019	CENSUS	2017	YEAR		COUNTY	ARIZONA	4	SOUTHERN	80	PIMA	19			0		CATTLE	CATTLE, INCL CALVES - SALES, MEASURED IN HEAD	SALES OF CATTLE, INCL CALVES	SALES OF CATTLE, INCL CALVES: (500 OR MORE HEAD)	(D)	(D)
4019	CENSUS	2017	YEAR		COUNTY	ARIZONA	4	SOUTHERN	80	PIMA	19			0		CATTLE	CATTLE, INCL CALVES - SALES, MEASURED IN HEAD	TOTAL	NOT SPECIFIED	(D)	(D)
4021	CENSUS	2017	YEAR		COUNTY	ARIZONA	4	SOUTHERN	80	PINAL	21			0		CATTLE	CATTLE, INCL CALVES - OPERATIONS WITH SALES	SALES OF CATTLE, INCL CALVES	SALES OF CATTLE, INCL CALVES: (1 TO 9 HEAD)	69	30.4
4021	CENSUS	2017	YEAR		COUNTY	ARIZONA	4	SOUTHERN	80	PINAL	21			0		CATTLE	CATTLE, INCL CALVES - OPERATIONS WITH SALES	SALES OF CATTLE, INCL CALVES	SALES OF CATTLE, INCL CALVES: (10 TO 19 HEAD)	18	33.5
4021	CENSUS	2017	YEAR		COUNTY	ARIZONA	4	SOUTHERN	80	PINAL	21			0		CATTLE	CATTLE, INCL CALVES - OPERATIONS WITH SALES	SALES OF CATTLE, INCL CALVES	SALES OF CATTLE, INCL CALVES: (100 TO 199 HEAD)	15	43.1
4021	CENSUS	2017	YEAR		COUNTY	ARIZONA	4	SOUTHERN	80	PINAL	21			0		CATTLE	CATTLE, INCL CALVES - OPERATIONS WITH SALES	SALES OF CATTLE, INCL CALVES	SALES OF CATTLE, INCL CALVES: (20 TO 49 HEAD)	24	30.6
4021	CENSUS	2017	YEAR		COUNTY	ARIZONA	4	SOUTHERN	80	PINAL	21			0		CATTLE	CATTLE, INCL CALVES - OPERATIONS WITH SALES	SALES OF CATTLE, INCL CALVES	SALES OF CATTLE, INCL CALVES: (200 TO 499 HEAD)	16	28.2
4021	CENSUS	2017	YEAR		COUNTY	ARIZONA	4	SOUTHERN	80	PINAL	21			0		CATTLE	CATTLE, INCL CALVES - OPERATIONS WITH SALES	SALES OF CATTLE, INCL CALVES	SALES OF CATTLE, INCL CALVES: (50 TO 99 HEAD)	17	42.5
4021	CENSUS	2017	YEAR		COUNTY	ARIZONA	4	SOUTHERN	80	PINAL	21			0		CATTLE	CATTLE, INCL CALVES - OPERATIONS WITH SALES	SALES OF CATTLE, INCL CALVES	SALES OF CATTLE, INCL CALVES: (500 OR MORE HEAD)	25	22.9
4021	CENSUS	2017	YEAR		COUNTY	ARIZONA	4	SOUTHERN	80	PINAL	21			0		CATTLE	CATTLE, INCL CALVES - OPERATIONS WITH SALES	TOTAL	NOT SPECIFIED	184	23.5
4021	CENSUS	2017	YEAR		COUNTY	ARIZONA	4	SOUTHERN	80	PINAL	21			0		CATTLE	CATTLE, INCL CALVES - SALES, MEASURED IN $	TOTAL	NOT SPECIFIED	283233000	3.5
4021	CENSUS	2017	YEAR		COUNTY	ARIZONA	4	SOUTHERN	80	PINAL	21			0		CATTLE	CATTLE, INCL CALVES - SALES, MEASURED IN HEAD	SALES OF CATTLE, INCL CALVES	SALES OF CATTLE, INCL CALVES: (1 TO 9 HEAD)	243	32.5
4021	CENSUS	2017	YEAR		COUNTY	ARIZONA	4	SOUTHERN	80	PINAL	21			0		CATTLE	CATTLE, INCL CALVES - SALES, MEASURED IN HEAD	SALES OF CATTLE, INCL CALVES	SALES OF CATTLE, INCL CALVES: (10 TO 19 HEAD)	231	32.5
4021	CENSUS	2017	YEAR		COUNTY	ARIZONA	4	SOUTHERN	80	PINAL	21			0		CATTLE	CATTLE, INCL CALVES - SALES, MEASURED IN HEAD	SALES OF CATTLE, INCL CALVES	SALES OF CATTLE, INCL CALVES: (100 TO 199 HEAD)	1685	43.9
4021	CENSUS	2017	YEAR		COUNTY	ARIZONA	4	SOUTHERN	80	PINAL	21			0		CATTLE	CATTLE, INCL CALVES - SALES, MEASURED IN HEAD	SALES OF CATTLE, INCL CALVES	SALES OF CATTLE, INCL CALVES: (20 TO 49 HEAD)	805	27.3
4021	CENSUS	2017	YEAR		COUNTY	ARIZONA	4	SOUTHERN	80	PINAL	21			0		CATTLE	CATTLE, INCL CALVES - SALES, MEASURED IN HEAD	SALES OF CATTLE, INCL CALVES	SALES OF CATTLE, INCL CALVES: (200 TO 499 HEAD)	4625	28.7
4021	CENSUS	2017	YEAR		COUNTY	ARIZONA	4	SOUTHERN	80	PINAL	21			0		CATTLE	CATTLE, INCL CALVES - SALES, MEASURED IN HEAD	SALES OF CATTLE, INCL CALVES	SALES OF CATTLE, INCL CALVES: (50 TO 99 HEAD)	1004	39.1
4021	CENSUS	2017	YEAR		COUNTY	ARIZONA	4	SOUTHERN	80	PINAL	21			0		CATTLE	CATTLE, INCL CALVES - SALES, MEASURED IN HEAD	SALES OF CATTLE, INCL CALVES	SALES OF CATTLE, INCL CALVES: (500 OR MORE HEAD)	208046	4.9
4021	CENSUS	2017	YEAR		COUNTY	ARIZONA	4	SOUTHERN	80	PINAL	21			0		CATTLE	CATTLE, INCL CALVES - SALES, MEASURED IN HEAD	TOTAL	NOT SPECIFIED	216639	5.9
4023	CENSUS	2017	YEAR		COUNTY	ARIZONA	4	SOUTHERN	80	SANTA CRUZ	23			0		CATTLE	CATTLE, INCL CALVES - OPERATIONS WITH SALES	SALES OF CATTLE, INCL CALVES	SALES OF CATTLE, INCL CALVES: (1 TO 9 HEAD)	27	30.4
4023	CENSUS	2017	YEAR		COUNTY	ARIZONA	4	SOUTHERN	80	SANTA CRUZ	23			0		CATTLE	CATTLE, INCL CALVES - OPERATIONS WITH SALES	SALES OF CATTLE, INCL CALVES	SALES OF CATTLE, INCL CALVES: (10 TO 19 HEAD)	11	33.5
4023	CENSUS	2017	YEAR		COUNTY	ARIZONA	4	SOUTHERN	80	SANTA CRUZ	23			0		CATTLE	CATTLE, INCL CALVES - OPERATIONS WITH SALES	SALES OF CATTLE, INCL CALVES	SALES OF CATTLE, INCL CALVES: (100 TO 199 HEAD)	15	43.1
4023	CENSUS	2017	YEAR		COUNTY	ARIZONA	4	SOUTHERN	80	SANTA CRUZ	23			0		CATTLE	CATTLE, INCL CALVES - OPERATIONS WITH SALES	SALES OF CATTLE, INCL CALVES	SALES OF CATTLE, INCL CALVES: (20 TO 49 HEAD)	17	30.6
4023	CENSUS	2017	YEAR		COUNTY	ARIZONA	4	SOUTHERN	80	SANTA CRUZ	23			0		CATTLE	CATTLE, INCL CALVES - OPERATIONS WITH SALES	SALES OF CATTLE, INCL CALVES	SALES OF CATTLE, INCL CALVES: (200 TO 499 HEAD)	7	28.2
4023	CENSUS	2017	YEAR		COUNTY	ARIZONA	4	SOUTHERN	80	SANTA CRUZ	23			0		CATTLE	CATTLE, INCL CALVES - OPERATIONS WITH SALES	SALES OF CATTLE, INCL CALVES	SALES OF CATTLE, INCL CALVES: (50 TO 99 HEAD)	13	42.5
4023	CENSUS	2017	YEAR		COUNTY	ARIZONA	4	SOUTHERN	80	SANTA CRUZ	23			0		CATTLE	CATTLE, INCL CALVES - OPERATIONS WITH SALES	SALES OF CATTLE, INCL CALVES	SALES OF CATTLE, INCL CALVES: (500 OR MORE HEAD)	4	22.9
4023	CENSUS	2017	YEAR		COUNTY	ARIZONA	4	SOUTHERN	80	SANTA CRUZ	23			0		CATTLE	CATTLE, INCL CALVES - OPERATIONS WITH SALES	TOTAL	NOT SPECIFIED	94	23.5
4023	CENSUS	2017	YEAR		COUNTY	ARIZONA	4	SOUTHERN	80	SANTA CRUZ	23			0		CATTLE	CATTLE, INCL CALVES - SALES, MEASURED IN $	TOTAL	NOT SPECIFIED	9590000	3.5
4023	CENSUS	2017	YEAR		COUNTY	ARIZONA	4	SOUTHERN	80	SANTA CRUZ	23			0		CATTLE	CATTLE, INCL CALVES - SALES, MEASURED IN HEAD	SALES OF CATTLE, INCL CALVES	SALES OF CATTLE, INCL CALVES: (1 TO 9 HEAD)	121	32.5
4023	CENSUS	2017	YEAR		COUNTY	ARIZONA	4	SOUTHERN	80	SANTA CRUZ	23			0		CATTLE	CATTLE, INCL CALVES - SALES, MEASURED IN HEAD	SALES OF CATTLE, INCL CALVES	SALES OF CATTLE, INCL CALVES: (10 TO 19 HEAD)	141	32.5
4023	CENSUS	2017	YEAR		COUNTY	ARIZONA	4	SOUTHERN	80	SANTA CRUZ	23			0		CATTLE	CATTLE, INCL CALVES - SALES, MEASURED IN HEAD	SALES OF CATTLE, INCL CALVES	SALES OF CATTLE, INCL CALVES: (100 TO 199 HEAD)	2211	43.9
4023	CENSUS	2017	YEAR		COUNTY	ARIZONA	4	SOUTHERN	80	SANTA CRUZ	23			0		CATTLE	CATTLE, INCL CALVES - SALES, MEASURED IN HEAD	SALES OF CATTLE, INCL CALVES	SALES OF CATTLE, INCL CALVES: (20 TO 49 HEAD)	457	27.3
4023	CENSUS	2017	YEAR		COUNTY	ARIZONA	4	SOUTHERN	80	SANTA CRUZ	23			0		CATTLE	CATTLE, INCL CALVES - SALES, MEASURED IN HEAD	SALES OF CATTLE, INCL CALVES	SALES OF CATTLE, INCL CALVES: (200 TO 499 HEAD)	2172	28.7
4023	CENSUS	2017	YEAR		COUNTY	ARIZONA	4	SOUTHERN	80	SANTA CRUZ	23			0		CATTLE	CATTLE, INCL CALVES - SALES, MEASURED IN HEAD	SALES OF CATTLE, INCL CALVES	SALES OF CATTLE, INCL CALVES: (50 TO 99 HEAD)	940	39.1
4023	CENSUS	2017	YEAR		COUNTY	ARIZONA	4	SOUTHERN	80	SANTA CRUZ	23			0		CATTLE	CATTLE, INCL CALVES - SALES, MEASURED IN HEAD	SALES OF CATTLE, INCL CALVES	SALES OF CATTLE, INCL CALVES: (500 OR MORE HEAD)	5441	4.9
4023	CENSUS	2017	YEAR		COUNTY	ARIZONA	4	SOUTHERN	80	SANTA CRUZ	23			0		CATTLE	CATTLE, INCL CALVES - SALES, MEASURED IN HEAD	TOTAL	NOT SPECIFIED	11483	5.9
4027	CENSUS	2017	YEAR		COUNTY	ARIZONA	4	SOUTHERN	80	YUMA	27			0		CATTLE	CATTLE, INCL CALVES - OPERATIONS WITH SALES	SALES OF CATTLE, INCL CALVES	SALES OF CATTLE, INCL CALVES: (1 TO 9 HEAD)	8	30.4
4027	CENSUS	2017	YEAR		COUNTY	ARIZONA	4	SOUTHERN	80	YUMA	27			0		CATTLE	CATTLE, INCL CALVES - OPERATIONS WITH SALES	SALES OF CATTLE, INCL CALVES	SALES OF CATTLE, INCL CALVES: (10 TO 19 HEAD)	1	33.5
4027	CENSUS	2017	YEAR		COUNTY	ARIZONA	4	SOUTHERN	80	YUMA	27			0		CATTLE	CATTLE, INCL CALVES - OPERATIONS WITH SALES	SALES OF CATTLE, INCL CALVES	SALES OF CATTLE, INCL CALVES: (20 TO 49 HEAD)	1	30.6
4027	CENSUS	2017	YEAR		COUNTY	ARIZONA	4	SOUTHERN	80	YUMA	27			0		CATTLE	CATTLE, INCL CALVES - OPERATIONS WITH SALES	SALES OF CATTLE, INCL CALVES	SALES OF CATTLE, INCL CALVES: (50 TO 99 HEAD)	1	42.5
4027	CENSUS	2017	YEAR		COUNTY	ARIZONA	4	SOUTHERN	80	YUMA	27			0		CATTLE	CATTLE, INCL CALVES - OPERATIONS WITH SALES	SALES OF CATTLE, INCL CALVES	SALES OF CATTLE, INCL CALVES: (500 OR MORE HEAD)	5	22.9
4027	CENSUS	2017	YEAR		COUNTY	ARIZONA	4	SOUTHERN	80	YUMA	27			0		CATTLE	CATTLE, INCL CALVES - OPERATIONS WITH SALES	TOTAL	NOT SPECIFIED	16	23.5
4027	CENSUS	2017	YEAR		COUNTY	ARIZONA	4	SOUTHERN	80	YUMA	27			0		CATTLE	CATTLE, INCL CALVES - SALES, MEASURED IN $	TOTAL	NOT SPECIFIED	(D)	(D)
4027	CENSUS	2017	YEAR		COUNTY	ARIZONA	4	SOUTHERN	80	YUMA	27			0		CATTLE	CATTLE, INCL CALVES - SALES, MEASURED IN HEAD	SALES OF CATTLE, INCL CALVES	SALES OF CATTLE, INCL CALVES: (1 TO 9 HEAD)	10	32.5
4027	CENSUS	2017	YEAR		COUNTY	ARIZONA	4	SOUTHERN	80	YUMA	27			0		CATTLE	CATTLE, INCL CALVES - SALES, MEASURED IN HEAD	SALES OF CATTLE, INCL CALVES	SALES OF CATTLE, INCL CALVES: (10 TO 19 HEAD)	(D)	(D)
4027	CENSUS	2017	YEAR		COUNTY	ARIZONA	4	SOUTHERN	80	YUMA	27			0		CATTLE	CATTLE, INCL CALVES - SALES, MEASURED IN HEAD	SALES OF CATTLE, INCL CALVES	SALES OF CATTLE, INCL CALVES: (20 TO 49 HEAD)	(D)	(D)
4027	CENSUS	2017	YEAR		COUNTY	ARIZONA	4	SOUTHERN	80	YUMA	27			0		CATTLE	CATTLE, INCL CALVES - SALES, MEASURED IN HEAD	SALES OF CATTLE, INCL CALVES	SALES OF CATTLE, INCL CALVES: (50 TO 99 HEAD)	(D)	(D)
4027	CENSUS	2017	YEAR		COUNTY	ARIZONA	4	SOUTHERN	80	YUMA	27			0		CATTLE	CATTLE, INCL CALVES - SALES, MEASURED IN HEAD	SALES OF CATTLE, INCL CALVES	SALES OF CATTLE, INCL CALVES: (500 OR MORE HEAD)	(D)	(D)
4027	CENSUS	2017	YEAR		COUNTY	ARIZONA	4	SOUTHERN	80	YUMA	27			0		CATTLE	CATTLE, INCL CALVES - SALES, MEASURED IN HEAD	TOTAL	NOT SPECIFIED	(D)	(D)
8001	CENSUS	2017	YEAR		COUNTY	COLORADO	8	EAST CENTRAL	60	ADAMS	1			0		CATTLE	CATTLE, INCL CALVES - OPERATIONS WITH SALES	SALES OF CATTLE, INCL CALVES	SALES OF CATTLE, INCL CALVES: (1 TO 9 HEAD)	142	36.4
8001	CENSUS	2017	YEAR		COUNTY	COLORADO	8	EAST CENTRAL	60	ADAMS	1			0		CATTLE	CATTLE, INCL CALVES - OPERATIONS WITH SALES	SALES OF CATTLE, INCL CALVES	SALES OF CATTLE, INCL CALVES: (10 TO 19 HEAD)	32	42.7
8001	CENSUS	2017	YEAR		COUNTY	COLORADO	8	EAST CENTRAL	60	ADAMS	1			0		CATTLE	CATTLE, INCL CALVES - OPERATIONS WITH SALES	SALES OF CATTLE, INCL CALVES	SALES OF CATTLE, INCL CALVES: (100 TO 199 HEAD)	4	50.7
8001	CENSUS	2017	YEAR		COUNTY	COLORADO	8	EAST CENTRAL	60	ADAMS	1			0		CATTLE	CATTLE, INCL CALVES - OPERATIONS WITH SALES	SALES OF CATTLE, INCL CALVES	SALES OF CATTLE, INCL CALVES: (20 TO 49 HEAD)	26	51.3
8001	CENSUS	2017	YEAR		COUNTY	COLORADO	8	EAST CENTRAL	60	ADAMS	1			0		CATTLE	CATTLE, INCL CALVES - OPERATIONS WITH SALES	SALES OF CATTLE, INCL CALVES	SALES OF CATTLE, INCL CALVES: (200 TO 499 HEAD)	4	70.2
8001	CENSUS	2017	YEAR		COUNTY	COLORADO	8	EAST CENTRAL	60	ADAMS	1			0		CATTLE	CATTLE, INCL CALVES - OPERATIONS WITH SALES	SALES OF CATTLE, INCL CALVES	SALES OF CATTLE, INCL CALVES: (50 TO 99 HEAD)	10	51.4
8001	CENSUS	2017	YEAR		COUNTY	COLORADO	8	EAST CENTRAL	60	ADAMS	1			0		CATTLE	CATTLE, INCL CALVES - OPERATIONS WITH SALES	SALES OF CATTLE, INCL CALVES	SALES OF CATTLE, INCL CALVES: (500 OR MORE HEAD)	4	18.4
8001	CENSUS	2017	YEAR		COUNTY	COLORADO	8	EAST CENTRAL	60	ADAMS	1			0		CATTLE	CATTLE, INCL CALVES - OPERATIONS WITH SALES	TOTAL	NOT SPECIFIED	222	24
8001	CENSUS	2017	YEAR		COUNTY	COLORADO	8	EAST CENTRAL	60	ADAMS	1			0		CATTLE	CATTLE, INCL CALVES - SALES, MEASURED IN $	TOTAL	NOT SPECIFIED	7606000	5.8
8001	CENSUS	2017	YEAR		COUNTY	COLORADO	8	EAST CENTRAL	60	ADAMS	1			0		CATTLE	CATTLE, INCL CALVES - SALES, MEASURED IN HEAD	SALES OF CATTLE, INCL CALVES	SALES OF CATTLE, INCL CALVES: (1 TO 9 HEAD)	490	41.7
8001	CENSUS	2017	YEAR		COUNTY	COLORADO	8	EAST CENTRAL	60	ADAMS	1			0		CATTLE	CATTLE, INCL CALVES - SALES, MEASURED IN HEAD	SALES OF CATTLE, INCL CALVES	SALES OF CATTLE, INCL CALVES: (10 TO 19 HEAD)	419	42.7
8001	CENSUS	2017	YEAR		COUNTY	COLORADO	8	EAST CENTRAL	60	ADAMS	1			0		CATTLE	CATTLE, INCL CALVES - SALES, MEASURED IN HEAD	SALES OF CATTLE, INCL CALVES	SALES OF CATTLE, INCL CALVES: (100 TO 199 HEAD)	540	51.6
8001	CENSUS	2017	YEAR		COUNTY	COLORADO	8	EAST CENTRAL	60	ADAMS	1			0		CATTLE	CATTLE, INCL CALVES - SALES, MEASURED IN HEAD	SALES OF CATTLE, INCL CALVES	SALES OF CATTLE, INCL CALVES: (20 TO 49 HEAD)	718	53.1
8001	CENSUS	2017	YEAR		COUNTY	COLORADO	8	EAST CENTRAL	60	ADAMS	1			0		CATTLE	CATTLE, INCL CALVES - SALES, MEASURED IN HEAD	SALES OF CATTLE, INCL CALVES	SALES OF CATTLE, INCL CALVES: (200 TO 499 HEAD)	1402	71.5
8001	CENSUS	2017	YEAR		COUNTY	COLORADO	8	EAST CENTRAL	60	ADAMS	1			0		CATTLE	CATTLE, INCL CALVES - SALES, MEASURED IN HEAD	SALES OF CATTLE, INCL CALVES	SALES OF CATTLE, INCL CALVES: (50 TO 99 HEAD)	684	49.7
8001	CENSUS	2017	YEAR		COUNTY	COLORADO	8	EAST CENTRAL	60	ADAMS	1			0		CATTLE	CATTLE, INCL CALVES - SALES, MEASURED IN HEAD	SALES OF CATTLE, INCL CALVES	SALES OF CATTLE, INCL CALVES: (500 OR MORE HEAD)	2400	5.7
8001	CENSUS	2017	YEAR		COUNTY	COLORADO	8	EAST CENTRAL	60	ADAMS	1			0		CATTLE	CATTLE, INCL CALVES - SALES, MEASURED IN HEAD	TOTAL	NOT SPECIFIED	6653	6.4
8005	CENSUS	2017	YEAR		COUNTY	COLORADO	8	EAST CENTRAL	60	ARAPAHOE	5			0		CATTLE	CATTLE, INCL CALVES - OPERATIONS WITH SALES	SALES OF CATTLE, INCL CALVES	SALES OF CATTLE, INCL CALVES: (1 TO 9 HEAD)	159	36.4
8005	CENSUS	2017	YEAR		COUNTY	COLORADO	8	EAST CENTRAL	60	ARAPAHOE	5			0		CATTLE	CATTLE, INCL CALVES - OPERATIONS WITH SALES	SALES OF CATTLE, INCL CALVES	SALES OF CATTLE, INCL CALVES: (10 TO 19 HEAD)	33	42.7
8005	CENSUS	2017	YEAR		COUNTY	COLORADO	8	EAST CENTRAL	60	ARAPAHOE	5			0		CATTLE	CATTLE, INCL CALVES - OPERATIONS WITH SALES	SALES OF CATTLE, INCL CALVES	SALES OF CATTLE, INCL CALVES: (100 TO 199 HEAD)	9	50.7
8005	CENSUS	2017	YEAR		COUNTY	COLORADO	8	EAST CENTRAL	60	ARAPAHOE	5			0		CATTLE	CATTLE, INCL CALVES - OPERATIONS WITH SALES	SALES OF CATTLE, INCL CALVES	SALES OF CATTLE, INCL CALVES: (20 TO 49 HEAD)	18	51.3
8005	CENSUS	2017	YEAR		COUNTY	COLORADO	8	EAST CENTRAL	60	ARAPAHOE	5			0		CATTLE	CATTLE, INCL CALVES - OPERATIONS WITH SALES	SALES OF CATTLE, INCL CALVES	SALES OF CATTLE, INCL CALVES: (200 TO 499 HEAD)	3	70.2
8005	CENSUS	2017	YEAR		COUNTY	COLORADO	8	EAST CENTRAL	60	ARAPAHOE	5			0		CATTLE	CATTLE, INCL CALVES - OPERATIONS WITH SALES	SALES OF CATTLE, INCL CALVES	SALES OF CATTLE, INCL CALVES: (50 TO 99 HEAD)	5	51.4
8005	CENSUS	2017	YEAR		COUNTY	COLORADO	8	EAST CENTRAL	60	ARAPAHOE	5			0		CATTLE	CATTLE, INCL CALVES - OPERATIONS WITH SALES	TOTAL	NOT SPECIFIED	227	24
8005	CENSUS	2017	YEAR		COUNTY	COLORADO	8	EAST CENTRAL	60	ARAPAHOE	5			0		CATTLE	CATTLE, INCL CALVES - SALES, MEASURED IN $	TOTAL	NOT SPECIFIED	3497000	5.8
8005	CENSUS	2017	YEAR		COUNTY	COLORADO	8	EAST CENTRAL	60	ARAPAHOE	5			0		CATTLE	CATTLE, INCL CALVES - SALES, MEASURED IN HEAD	SALES OF CATTLE, INCL CALVES	SALES OF CATTLE, INCL CALVES: (1 TO 9 HEAD)	578	41.7
8005	CENSUS	2017	YEAR		COUNTY	COLORADO	8	EAST CENTRAL	60	ARAPAHOE	5			0		CATTLE	CATTLE, INCL CALVES - SALES, MEASURED IN HEAD	SALES OF CATTLE, INCL CALVES	SALES OF CATTLE, INCL CALVES: (10 TO 19 HEAD)	416	42.7
8005	CENSUS	2017	YEAR		COUNTY	COLORADO	8	EAST CENTRAL	60	ARAPAHOE	5			0		CATTLE	CATTLE, INCL CALVES - SALES, MEASURED IN HEAD	SALES OF CATTLE, INCL CALVES	SALES OF CATTLE, INCL CALVES: (100 TO 199 HEAD)	1439	51.6
8005	CENSUS	2017	YEAR		COUNTY	COLORADO	8	EAST CENTRAL	60	ARAPAHOE	5			0		CATTLE	CATTLE, INCL CALVES - SALES, MEASURED IN HEAD	SALES OF CATTLE, INCL CALVES	SALES OF CATTLE, INCL CALVES: (20 TO 49 HEAD)	609	53.1
8005	CENSUS	2017	YEAR		COUNTY	COLORADO	8	EAST CENTRAL	60	ARAPAHOE	5			0		CATTLE	CATTLE, INCL CALVES - SALES, MEASURED IN HEAD	SALES OF CATTLE, INCL CALVES	SALES OF CATTLE, INCL CALVES: (200 TO 499 HEAD)	875	71.5
8005	CENSUS	2017	YEAR		COUNTY	COLORADO	8	EAST CENTRAL	60	ARAPAHOE	5			0		CATTLE	CATTLE, INCL CALVES - SALES, MEASURED IN HEAD	SALES OF CATTLE, INCL CALVES	SALES OF CATTLE, INCL CALVES: (50 TO 99 HEAD)	306	49.7
8005	CENSUS	2017	YEAR		COUNTY	COLORADO	8	EAST CENTRAL	60	ARAPAHOE	5			0		CATTLE	CATTLE, INCL CALVES - SALES, MEASURED IN HEAD	TOTAL	NOT SPECIFIED	4223	6.4
8017	CENSUS	2017	YEAR		COUNTY	COLORADO	8	EAST CENTRAL	60	CHEYENNE	17			0		CATTLE	CATTLE, INCL CALVES - OPERATIONS WITH SALES	SALES OF CATTLE, INCL CALVES	SALES OF CATTLE, INCL CALVES: (1 TO 9 HEAD)	25	36.4
8017	CENSUS	2017	YEAR		COUNTY	COLORADO	8	EAST CENTRAL	60	CHEYENNE	17			0		CATTLE	CATTLE, INCL CALVES - OPERATIONS WITH SALES	SALES OF CATTLE, INCL CALVES	SALES OF CATTLE, INCL CALVES: (10 TO 19 HEAD)	10	42.7
8017	CENSUS	2017	YEAR		COUNTY	COLORADO	8	EAST CENTRAL	60	CHEYENNE	17			0		CATTLE	CATTLE, INCL CALVES - OPERATIONS WITH SALES	SALES OF CATTLE, INCL CALVES	SALES OF CATTLE, INCL CALVES: (100 TO 199 HEAD)	33	50.7
8017	CENSUS	2017	YEAR		COUNTY	COLORADO	8	EAST CENTRAL	60	CHEYENNE	17			0		CATTLE	CATTLE, INCL CALVES - OPERATIONS WITH SALES	SALES OF CATTLE, INCL CALVES	SALES OF CATTLE, INCL CALVES: (20 TO 49 HEAD)	7	51.3
8017	CENSUS	2017	YEAR		COUNTY	COLORADO	8	EAST CENTRAL	60	CHEYENNE	17			0		CATTLE	CATTLE, INCL CALVES - OPERATIONS WITH SALES	SALES OF CATTLE, INCL CALVES	SALES OF CATTLE, INCL CALVES: (200 TO 499 HEAD)	23	70.2
8017	CENSUS	2017	YEAR		COUNTY	COLORADO	8	EAST CENTRAL	60	CHEYENNE	17			0		CATTLE	CATTLE, INCL CALVES - OPERATIONS WITH SALES	SALES OF CATTLE, INCL CALVES	SALES OF CATTLE, INCL CALVES: (50 TO 99 HEAD)	39	51.4
8017	CENSUS	2017	YEAR		COUNTY	COLORADO	8	EAST CENTRAL	60	CHEYENNE	17			0		CATTLE	CATTLE, INCL CALVES - OPERATIONS WITH SALES	SALES OF CATTLE, INCL CALVES	SALES OF CATTLE, INCL CALVES: (500 OR MORE HEAD)	8	18.4
8017	CENSUS	2017	YEAR		COUNTY	COLORADO	8	EAST CENTRAL	60	CHEYENNE	17			0		CATTLE	CATTLE, INCL CALVES - OPERATIONS WITH SALES	TOTAL	NOT SPECIFIED	145	24
8017	CENSUS	2017	YEAR		COUNTY	COLORADO	8	EAST CENTRAL	60	CHEYENNE	17			0		CATTLE	CATTLE, INCL CALVES - SALES, MEASURED IN $	TOTAL	NOT SPECIFIED	21110000	5.8
8017	CENSUS	2017	YEAR		COUNTY	COLORADO	8	EAST CENTRAL	60	CHEYENNE	17			0		CATTLE	CATTLE, INCL CALVES - SALES, MEASURED IN HEAD	SALES OF CATTLE, INCL CALVES	SALES OF CATTLE, INCL CALVES: (1 TO 9 HEAD)	152	41.7
8017	CENSUS	2017	YEAR		COUNTY	COLORADO	8	EAST CENTRAL	60	CHEYENNE	17			0		CATTLE	CATTLE, INCL CALVES - SALES, MEASURED IN HEAD	SALES OF CATTLE, INCL CALVES	SALES OF CATTLE, INCL CALVES: (10 TO 19 HEAD)	147	42.7
8017	CENSUS	2017	YEAR		COUNTY	COLORADO	8	EAST CENTRAL	60	CHEYENNE	17			0		CATTLE	CATTLE, INCL CALVES - SALES, MEASURED IN HEAD	SALES OF CATTLE, INCL CALVES	SALES OF CATTLE, INCL CALVES: (100 TO 199 HEAD)	3968	51.6
8017	CENSUS	2017	YEAR		COUNTY	COLORADO	8	EAST CENTRAL	60	CHEYENNE	17			0		CATTLE	CATTLE, INCL CALVES - SALES, MEASURED IN HEAD	SALES OF CATTLE, INCL CALVES	SALES OF CATTLE, INCL CALVES: (20 TO 49 HEAD)	209	53.1
8017	CENSUS	2017	YEAR		COUNTY	COLORADO	8	EAST CENTRAL	60	CHEYENNE	17			0		CATTLE	CATTLE, INCL CALVES - SALES, MEASURED IN HEAD	SALES OF CATTLE, INCL CALVES	SALES OF CATTLE, INCL CALVES: (200 TO 499 HEAD)	7619	71.5
8017	CENSUS	2017	YEAR		COUNTY	COLORADO	8	EAST CENTRAL	60	CHEYENNE	17			0		CATTLE	CATTLE, INCL CALVES - SALES, MEASURED IN HEAD	SALES OF CATTLE, INCL CALVES	SALES OF CATTLE, INCL CALVES: (50 TO 99 HEAD)	2653	49.7
8017	CENSUS	2017	YEAR		COUNTY	COLORADO	8	EAST CENTRAL	60	CHEYENNE	17			0		CATTLE	CATTLE, INCL CALVES - SALES, MEASURED IN HEAD	SALES OF CATTLE, INCL CALVES	SALES OF CATTLE, INCL CALVES: (500 OR MORE HEAD)	10412	5.7
8017	CENSUS	2017	YEAR		COUNTY	COLORADO	8	EAST CENTRAL	60	CHEYENNE	17			0		CATTLE	CATTLE, INCL CALVES - SALES, MEASURED IN HEAD	TOTAL	NOT SPECIFIED	25160	6.4
8035	CENSUS	2017	YEAR		COUNTY	COLORADO	8	EAST CENTRAL	60	DOUGLAS	35			0		CATTLE	CATTLE, INCL CALVES - OPERATIONS WITH SALES	SALES OF CATTLE, INCL CALVES	SALES OF CATTLE, INCL CALVES: (1 TO 9 HEAD)	223	36.4
8035	CENSUS	2017	YEAR		COUNTY	COLORADO	8	EAST CENTRAL	60	DOUGLAS	35			0		CATTLE	CATTLE, INCL CALVES - OPERATIONS WITH SALES	SALES OF CATTLE, INCL CALVES	SALES OF CATTLE, INCL CALVES: (10 TO 19 HEAD)	35	42.7
8035	CENSUS	2017	YEAR		COUNTY	COLORADO	8	EAST CENTRAL	60	DOUGLAS	35			0		CATTLE	CATTLE, INCL CALVES - OPERATIONS WITH SALES	SALES OF CATTLE, INCL CALVES	SALES OF CATTLE, INCL CALVES: (100 TO 199 HEAD)	10	50.7
8035	CENSUS	2017	YEAR		COUNTY	COLORADO	8	EAST CENTRAL	60	DOUGLAS	35			0		CATTLE	CATTLE, INCL CALVES - OPERATIONS WITH SALES	SALES OF CATTLE, INCL CALVES	SALES OF CATTLE, INCL CALVES: (20 TO 49 HEAD)	36	51.3
8035	CENSUS	2017	YEAR		COUNTY	COLORADO	8	EAST CENTRAL	60	DOUGLAS	35			0		CATTLE	CATTLE, INCL CALVES - OPERATIONS WITH SALES	SALES OF CATTLE, INCL CALVES	SALES OF CATTLE, INCL CALVES: (200 TO 499 HEAD)	2	70.2
8035	CENSUS	2017	YEAR		COUNTY	COLORADO	8	EAST CENTRAL	60	DOUGLAS	35			0		CATTLE	CATTLE, INCL CALVES - OPERATIONS WITH SALES	SALES OF CATTLE, INCL CALVES	SALES OF CATTLE, INCL CALVES: (50 TO 99 HEAD)	15	51.4
8035	CENSUS	2017	YEAR		COUNTY	COLORADO	8	EAST CENTRAL	60	DOUGLAS	35			0		CATTLE	CATTLE, INCL CALVES - OPERATIONS WITH SALES	SALES OF CATTLE, INCL CALVES	SALES OF CATTLE, INCL CALVES: (500 OR MORE HEAD)	1	18.4
8035	CENSUS	2017	YEAR		COUNTY	COLORADO	8	EAST CENTRAL	60	DOUGLAS	35			0		CATTLE	CATTLE, INCL CALVES - OPERATIONS WITH SALES	TOTAL	NOT SPECIFIED	322	24
8035	CENSUS	2017	YEAR		COUNTY	COLORADO	8	EAST CENTRAL	60	DOUGLAS	35			0		CATTLE	CATTLE, INCL CALVES - SALES, MEASURED IN $	TOTAL	NOT SPECIFIED	5145000	5.8
8035	CENSUS	2017	YEAR		COUNTY	COLORADO	8	EAST CENTRAL	60	DOUGLAS	35			0		CATTLE	CATTLE, INCL CALVES - SALES, MEASURED IN HEAD	SALES OF CATTLE, INCL CALVES	SALES OF CATTLE, INCL CALVES: (1 TO 9 HEAD)	737	41.7
8035	CENSUS	2017	YEAR		COUNTY	COLORADO	8	EAST CENTRAL	60	DOUGLAS	35			0		CATTLE	CATTLE, INCL CALVES - SALES, MEASURED IN HEAD	SALES OF CATTLE, INCL CALVES	SALES OF CATTLE, INCL CALVES: (10 TO 19 HEAD)	458	42.7
8035	CENSUS	2017	YEAR		COUNTY	COLORADO	8	EAST CENTRAL	60	DOUGLAS	35			0		CATTLE	CATTLE, INCL CALVES - SALES, MEASURED IN HEAD	SALES OF CATTLE, INCL CALVES	SALES OF CATTLE, INCL CALVES: (100 TO 199 HEAD)	1227	51.6
8035	CENSUS	2017	YEAR		COUNTY	COLORADO	8	EAST CENTRAL	60	DOUGLAS	35			0		CATTLE	CATTLE, INCL CALVES - SALES, MEASURED IN HEAD	SALES OF CATTLE, INCL CALVES	SALES OF CATTLE, INCL CALVES: (20 TO 49 HEAD)	1036	53.1
8035	CENSUS	2017	YEAR		COUNTY	COLORADO	8	EAST CENTRAL	60	DOUGLAS	35			0		CATTLE	CATTLE, INCL CALVES - SALES, MEASURED IN HEAD	SALES OF CATTLE, INCL CALVES	SALES OF CATTLE, INCL CALVES: (200 TO 499 HEAD)	(D)	(D)
8035	CENSUS	2017	YEAR		COUNTY	COLORADO	8	EAST CENTRAL	60	DOUGLAS	35			0		CATTLE	CATTLE, INCL CALVES - SALES, MEASURED IN HEAD	SALES OF CATTLE, INCL CALVES	SALES OF CATTLE, INCL CALVES: (50 TO 99 HEAD)	1045	49.7
8035	CENSUS	2017	YEAR		COUNTY	COLORADO	8	EAST CENTRAL	60	DOUGLAS	35			0		CATTLE	CATTLE, INCL CALVES - SALES, MEASURED IN HEAD	SALES OF CATTLE, INCL CALVES	SALES OF CATTLE, INCL CALVES: (500 OR MORE HEAD)	(D)	(D)
8035	CENSUS	2017	YEAR		COUNTY	COLORADO	8	EAST CENTRAL	60	DOUGLAS	35			0		CATTLE	CATTLE, INCL CALVES - SALES, MEASURED IN HEAD	TOTAL	NOT SPECIFIED	5680	6.4
8041	CENSUS	2017	YEAR		COUNTY	COLORADO	8	EAST CENTRAL	60	EL PASO	41			0		CATTLE	CATTLE, INCL CALVES - OPERATIONS WITH SALES	SALES OF CATTLE, INCL CALVES	SALES OF CATTLE, INCL CALVES: (1 TO 9 HEAD)	207	36.4
8041	CENSUS	2017	YEAR		COUNTY	COLORADO	8	EAST CENTRAL	60	EL PASO	41			0		CATTLE	CATTLE, INCL CALVES - OPERATIONS WITH SALES	SALES OF CATTLE, INCL CALVES	SALES OF CATTLE, INCL CALVES: (10 TO 19 HEAD)	66	42.7
8041	CENSUS	2017	YEAR		COUNTY	COLORADO	8	EAST CENTRAL	60	EL PASO	41			0		CATTLE	CATTLE, INCL CALVES - OPERATIONS WITH SALES	SALES OF CATTLE, INCL CALVES	SALES OF CATTLE, INCL CALVES: (100 TO 199 HEAD)	22	50.7
8041	CENSUS	2017	YEAR		COUNTY	COLORADO	8	EAST CENTRAL	60	EL PASO	41			0		CATTLE	CATTLE, INCL CALVES - OPERATIONS WITH SALES	SALES OF CATTLE, INCL CALVES	SALES OF CATTLE, INCL CALVES: (20 TO 49 HEAD)	62	51.3
8041	CENSUS	2017	YEAR		COUNTY	COLORADO	8	EAST CENTRAL	60	EL PASO	41			0		CATTLE	CATTLE, INCL CALVES - OPERATIONS WITH SALES	SALES OF CATTLE, INCL CALVES	SALES OF CATTLE, INCL CALVES: (200 TO 499 HEAD)	11	70.2
8041	CENSUS	2017	YEAR		COUNTY	COLORADO	8	EAST CENTRAL	60	EL PASO	41			0		CATTLE	CATTLE, INCL CALVES - OPERATIONS WITH SALES	SALES OF CATTLE, INCL CALVES	SALES OF CATTLE, INCL CALVES: (50 TO 99 HEAD)	41	51.4
8041	CENSUS	2017	YEAR		COUNTY	COLORADO	8	EAST CENTRAL	60	EL PASO	41			0		CATTLE	CATTLE, INCL CALVES - OPERATIONS WITH SALES	SALES OF CATTLE, INCL CALVES	SALES OF CATTLE, INCL CALVES: (500 OR MORE HEAD)	3	18.4
8041	CENSUS	2017	YEAR		COUNTY	COLORADO	8	EAST CENTRAL	60	EL PASO	41			0		CATTLE	CATTLE, INCL CALVES - OPERATIONS WITH SALES	TOTAL	NOT SPECIFIED	412	24
8041	CENSUS	2017	YEAR		COUNTY	COLORADO	8	EAST CENTRAL	60	EL PASO	41			0		CATTLE	CATTLE, INCL CALVES - SALES, MEASURED IN $	TOTAL	NOT SPECIFIED	15157000	5.8
8041	CENSUS	2017	YEAR		COUNTY	COLORADO	8	EAST CENTRAL	60	EL PASO	41			0		CATTLE	CATTLE, INCL CALVES - SALES, MEASURED IN HEAD	SALES OF CATTLE, INCL CALVES	SALES OF CATTLE, INCL CALVES: (1 TO 9 HEAD)	702	41.7
8041	CENSUS	2017	YEAR		COUNTY	COLORADO	8	EAST CENTRAL	60	EL PASO	41			0		CATTLE	CATTLE, INCL CALVES - SALES, MEASURED IN HEAD	SALES OF CATTLE, INCL CALVES	SALES OF CATTLE, INCL CALVES: (10 TO 19 HEAD)	871	42.7
8041	CENSUS	2017	YEAR		COUNTY	COLORADO	8	EAST CENTRAL	60	EL PASO	41			0		CATTLE	CATTLE, INCL CALVES - SALES, MEASURED IN HEAD	SALES OF CATTLE, INCL CALVES	SALES OF CATTLE, INCL CALVES: (100 TO 199 HEAD)	2886	51.6
8041	CENSUS	2017	YEAR		COUNTY	COLORADO	8	EAST CENTRAL	60	EL PASO	41			0		CATTLE	CATTLE, INCL CALVES - SALES, MEASURED IN HEAD	SALES OF CATTLE, INCL CALVES	SALES OF CATTLE, INCL CALVES: (20 TO 49 HEAD)	1926	53.1
8041	CENSUS	2017	YEAR		COUNTY	COLORADO	8	EAST CENTRAL	60	EL PASO	41			0		CATTLE	CATTLE, INCL CALVES - SALES, MEASURED IN HEAD	SALES OF CATTLE, INCL CALVES	SALES OF CATTLE, INCL CALVES: (200 TO 499 HEAD)	4110	71.5
8041	CENSUS	2017	YEAR		COUNTY	COLORADO	8	EAST CENTRAL	60	EL PASO	41			0		CATTLE	CATTLE, INCL CALVES - SALES, MEASURED IN HEAD	SALES OF CATTLE, INCL CALVES	SALES OF CATTLE, INCL CALVES: (50 TO 99 HEAD)	2788	49.7
8041	CENSUS	2017	YEAR		COUNTY	COLORADO	8	EAST CENTRAL	60	EL PASO	41			0		CATTLE	CATTLE, INCL CALVES - SALES, MEASURED IN HEAD	SALES OF CATTLE, INCL CALVES	SALES OF CATTLE, INCL CALVES: (500 OR MORE HEAD)	2496	5.7
8041	CENSUS	2017	YEAR		COUNTY	COLORADO	8	EAST CENTRAL	60	EL PASO	41			0		CATTLE	CATTLE, INCL CALVES - SALES, MEASURED IN HEAD	TOTAL	NOT SPECIFIED	15779	6.4
8039	CENSUS	2017	YEAR		COUNTY	COLORADO	8	EAST CENTRAL	60	ELBERT	39			0		CATTLE	CATTLE, INCL CALVES - OPERATIONS WITH SALES	SALES OF CATTLE, INCL CALVES	SALES OF CATTLE, INCL CALVES: (1 TO 9 HEAD)	334	36.4
8039	CENSUS	2017	YEAR		COUNTY	COLORADO	8	EAST CENTRAL	60	ELBERT	39			0		CATTLE	CATTLE, INCL CALVES - OPERATIONS WITH SALES	SALES OF CATTLE, INCL CALVES	SALES OF CATTLE, INCL CALVES: (10 TO 19 HEAD)	94	42.7
8039	CENSUS	2017	YEAR		COUNTY	COLORADO	8	EAST CENTRAL	60	ELBERT	39			0		CATTLE	CATTLE, INCL CALVES - OPERATIONS WITH SALES	SALES OF CATTLE, INCL CALVES	SALES OF CATTLE, INCL CALVES: (100 TO 199 HEAD)	37	50.7
8039	CENSUS	2017	YEAR		COUNTY	COLORADO	8	EAST CENTRAL	60	ELBERT	39			0		CATTLE	CATTLE, INCL CALVES - OPERATIONS WITH SALES	SALES OF CATTLE, INCL CALVES	SALES OF CATTLE, INCL CALVES: (20 TO 49 HEAD)	80	51.3
8039	CENSUS	2017	YEAR		COUNTY	COLORADO	8	EAST CENTRAL	60	ELBERT	39			0		CATTLE	CATTLE, INCL CALVES - OPERATIONS WITH SALES	SALES OF CATTLE, INCL CALVES	SALES OF CATTLE, INCL CALVES: (200 TO 499 HEAD)	23	70.2
8039	CENSUS	2017	YEAR		COUNTY	COLORADO	8	EAST CENTRAL	60	ELBERT	39			0		CATTLE	CATTLE, INCL CALVES - OPERATIONS WITH SALES	SALES OF CATTLE, INCL CALVES	SALES OF CATTLE, INCL CALVES: (50 TO 99 HEAD)	44	51.4
8039	CENSUS	2017	YEAR		COUNTY	COLORADO	8	EAST CENTRAL	60	ELBERT	39			0		CATTLE	CATTLE, INCL CALVES - OPERATIONS WITH SALES	SALES OF CATTLE, INCL CALVES	SALES OF CATTLE, INCL CALVES: (500 OR MORE HEAD)	10	18.4
8039	CENSUS	2017	YEAR		COUNTY	COLORADO	8	EAST CENTRAL	60	ELBERT	39			0		CATTLE	CATTLE, INCL CALVES - OPERATIONS WITH SALES	TOTAL	NOT SPECIFIED	622	24
8039	CENSUS	2017	YEAR		COUNTY	COLORADO	8	EAST CENTRAL	60	ELBERT	39			0		CATTLE	CATTLE, INCL CALVES - SALES, MEASURED IN $	TOTAL	NOT SPECIFIED	25148000	5.8
8039	CENSUS	2017	YEAR		COUNTY	COLORADO	8	EAST CENTRAL	60	ELBERT	39			0		CATTLE	CATTLE, INCL CALVES - SALES, MEASURED IN HEAD	SALES OF CATTLE, INCL CALVES	SALES OF CATTLE, INCL CALVES: (1 TO 9 HEAD)	1272	41.7
8039	CENSUS	2017	YEAR		COUNTY	COLORADO	8	EAST CENTRAL	60	ELBERT	39			0		CATTLE	CATTLE, INCL CALVES - SALES, MEASURED IN HEAD	SALES OF CATTLE, INCL CALVES	SALES OF CATTLE, INCL CALVES: (10 TO 19 HEAD)	1310	42.7
8039	CENSUS	2017	YEAR		COUNTY	COLORADO	8	EAST CENTRAL	60	ELBERT	39			0		CATTLE	CATTLE, INCL CALVES - SALES, MEASURED IN HEAD	SALES OF CATTLE, INCL CALVES	SALES OF CATTLE, INCL CALVES: (100 TO 199 HEAD)	4686	51.6
8039	CENSUS	2017	YEAR		COUNTY	COLORADO	8	EAST CENTRAL	60	ELBERT	39			0		CATTLE	CATTLE, INCL CALVES - SALES, MEASURED IN HEAD	SALES OF CATTLE, INCL CALVES	SALES OF CATTLE, INCL CALVES: (20 TO 49 HEAD)	2429	53.1
8039	CENSUS	2017	YEAR		COUNTY	COLORADO	8	EAST CENTRAL	60	ELBERT	39			0		CATTLE	CATTLE, INCL CALVES - SALES, MEASURED IN HEAD	SALES OF CATTLE, INCL CALVES	SALES OF CATTLE, INCL CALVES: (200 TO 499 HEAD)	6531	71.5
8039	CENSUS	2017	YEAR		COUNTY	COLORADO	8	EAST CENTRAL	60	ELBERT	39			0		CATTLE	CATTLE, INCL CALVES - SALES, MEASURED IN HEAD	SALES OF CATTLE, INCL CALVES	SALES OF CATTLE, INCL CALVES: (50 TO 99 HEAD)	3030	49.7
8039	CENSUS	2017	YEAR		COUNTY	COLORADO	8	EAST CENTRAL	60	ELBERT	39			0		CATTLE	CATTLE, INCL CALVES - SALES, MEASURED IN HEAD	SALES OF CATTLE, INCL CALVES	SALES OF CATTLE, INCL CALVES: (500 OR MORE HEAD)	9446	5.7
8039	CENSUS	2017	YEAR		COUNTY	COLORADO	8	EAST CENTRAL	60	ELBERT	39			0		CATTLE	CATTLE, INCL CALVES - SALES, MEASURED IN HEAD	TOTAL	NOT SPECIFIED	28704	6.4
8061	CENSUS	2017	YEAR		COUNTY	COLORADO	8	EAST CENTRAL	60	KIOWA	61			0		CATTLE	CATTLE, INCL CALVES - OPERATIONS WITH SALES	SALES OF CATTLE, INCL CALVES	SALES OF CATTLE, INCL CALVES: (1 TO 9 HEAD)	5	36.4
8061	CENSUS	2017	YEAR		COUNTY	COLORADO	8	EAST CENTRAL	60	KIOWA	61			0		CATTLE	CATTLE, INCL CALVES - OPERATIONS WITH SALES	SALES OF CATTLE, INCL CALVES	SALES OF CATTLE, INCL CALVES: (10 TO 19 HEAD)	13	42.7
8061	CENSUS	2017	YEAR		COUNTY	COLORADO	8	EAST CENTRAL	60	KIOWA	61			0		CATTLE	CATTLE, INCL CALVES - OPERATIONS WITH SALES	SALES OF CATTLE, INCL CALVES	SALES OF CATTLE, INCL CALVES: (100 TO 199 HEAD)	16	50.7
8061	CENSUS	2017	YEAR		COUNTY	COLORADO	8	EAST CENTRAL	60	KIOWA	61			0		CATTLE	CATTLE, INCL CALVES - OPERATIONS WITH SALES	SALES OF CATTLE, INCL CALVES	SALES OF CATTLE, INCL CALVES: (20 TO 49 HEAD)	25	51.3
8061	CENSUS	2017	YEAR		COUNTY	COLORADO	8	EAST CENTRAL	60	KIOWA	61			0		CATTLE	CATTLE, INCL CALVES - OPERATIONS WITH SALES	SALES OF CATTLE, INCL CALVES	SALES OF CATTLE, INCL CALVES: (200 TO 499 HEAD)	21	70.2
8061	CENSUS	2017	YEAR		COUNTY	COLORADO	8	EAST CENTRAL	60	KIOWA	61			0		CATTLE	CATTLE, INCL CALVES - OPERATIONS WITH SALES	SALES OF CATTLE, INCL CALVES	SALES OF CATTLE, INCL CALVES: (50 TO 99 HEAD)	27	51.4
8061	CENSUS	2017	YEAR		COUNTY	COLORADO	8	EAST CENTRAL	60	KIOWA	61			0		CATTLE	CATTLE, INCL CALVES - OPERATIONS WITH SALES	SALES OF CATTLE, INCL CALVES	SALES OF CATTLE, INCL CALVES: (500 OR MORE HEAD)	2	18.4
8061	CENSUS	2017	YEAR		COUNTY	COLORADO	8	EAST CENTRAL	60	KIOWA	61			0		CATTLE	CATTLE, INCL CALVES - OPERATIONS WITH SALES	TOTAL	NOT SPECIFIED	109	24
8061	CENSUS	2017	YEAR		COUNTY	COLORADO	8	EAST CENTRAL	60	KIOWA	61			0		CATTLE	CATTLE, INCL CALVES - SALES, MEASURED IN $	TOTAL	NOT SPECIFIED	(D)	(D)
8061	CENSUS	2017	YEAR		COUNTY	COLORADO	8	EAST CENTRAL	60	KIOWA	61			0		CATTLE	CATTLE, INCL CALVES - SALES, MEASURED IN HEAD	SALES OF CATTLE, INCL CALVES	SALES OF CATTLE, INCL CALVES: (1 TO 9 HEAD)	(D)	(D)
8061	CENSUS	2017	YEAR		COUNTY	COLORADO	8	EAST CENTRAL	60	KIOWA	61			0		CATTLE	CATTLE, INCL CALVES - SALES, MEASURED IN HEAD	SALES OF CATTLE, INCL CALVES	SALES OF CATTLE, INCL CALVES: (10 TO 19 HEAD)	185	42.7
8061	CENSUS	2017	YEAR		COUNTY	COLORADO	8	EAST CENTRAL	60	KIOWA	61			0		CATTLE	CATTLE, INCL CALVES - SALES, MEASURED IN HEAD	SALES OF CATTLE, INCL CALVES	SALES OF CATTLE, INCL CALVES: (100 TO 199 HEAD)	2196	51.6
8061	CENSUS	2017	YEAR		COUNTY	COLORADO	8	EAST CENTRAL	60	KIOWA	61			0		CATTLE	CATTLE, INCL CALVES - SALES, MEASURED IN HEAD	SALES OF CATTLE, INCL CALVES	SALES OF CATTLE, INCL CALVES: (20 TO 49 HEAD)	866	53.1
8061	CENSUS	2017	YEAR		COUNTY	COLORADO	8	EAST CENTRAL	60	KIOWA	61			0		CATTLE	CATTLE, INCL CALVES - SALES, MEASURED IN HEAD	SALES OF CATTLE, INCL CALVES	SALES OF CATTLE, INCL CALVES: (200 TO 499 HEAD)	6361	71.5
8061	CENSUS	2017	YEAR		COUNTY	COLORADO	8	EAST CENTRAL	60	KIOWA	61			0		CATTLE	CATTLE, INCL CALVES - SALES, MEASURED IN HEAD	SALES OF CATTLE, INCL CALVES	SALES OF CATTLE, INCL CALVES: (50 TO 99 HEAD)	1791	49.7
8061	CENSUS	2017	YEAR		COUNTY	COLORADO	8	EAST CENTRAL	60	KIOWA	61			0		CATTLE	CATTLE, INCL CALVES - SALES, MEASURED IN HEAD	SALES OF CATTLE, INCL CALVES	SALES OF CATTLE, INCL CALVES: (500 OR MORE HEAD)	(D)	(D)
8061	CENSUS	2017	YEAR		COUNTY	COLORADO	8	EAST CENTRAL	60	KIOWA	61			0		CATTLE	CATTLE, INCL CALVES - SALES, MEASURED IN HEAD	TOTAL	NOT SPECIFIED	13153	6.4
8063	CENSUS	2017	YEAR		COUNTY	COLORADO	8	EAST CENTRAL	60	KIT CARSON	63			0		CATTLE	CATTLE, INCL CALVES - OPERATIONS WITH SALES	SALES OF CATTLE, INCL CALVES	SALES OF CATTLE, INCL CALVES: (1 TO 9 HEAD)	27	36.4
8063	CENSUS	2017	YEAR		COUNTY	COLORADO	8	EAST CENTRAL	60	KIT CARSON	63			0		CATTLE	CATTLE, INCL CALVES - OPERATIONS WITH SALES	SALES OF CATTLE, INCL CALVES	SALES OF CATTLE, INCL CALVES: (10 TO 19 HEAD)	21	42.7
8063	CENSUS	2017	YEAR		COUNTY	COLORADO	8	EAST CENTRAL	60	KIT CARSON	63			0		CATTLE	CATTLE, INCL CALVES - OPERATIONS WITH SALES	SALES OF CATTLE, INCL CALVES	SALES OF CATTLE, INCL CALVES: (100 TO 199 HEAD)	38	50.7
8063	CENSUS	2017	YEAR		COUNTY	COLORADO	8	EAST CENTRAL	60	KIT CARSON	63			0		CATTLE	CATTLE, INCL CALVES - OPERATIONS WITH SALES	SALES OF CATTLE, INCL CALVES	SALES OF CATTLE, INCL CALVES: (20 TO 49 HEAD)	22	51.3
8063	CENSUS	2017	YEAR		COUNTY	COLORADO	8	EAST CENTRAL	60	KIT CARSON	63			0		CATTLE	CATTLE, INCL CALVES - OPERATIONS WITH SALES	SALES OF CATTLE, INCL CALVES	SALES OF CATTLE, INCL CALVES: (200 TO 499 HEAD)	29	70.2
8063	CENSUS	2017	YEAR		COUNTY	COLORADO	8	EAST CENTRAL	60	KIT CARSON	63			0		CATTLE	CATTLE, INCL CALVES - OPERATIONS WITH SALES	SALES OF CATTLE, INCL CALVES	SALES OF CATTLE, INCL CALVES: (50 TO 99 HEAD)	27	51.4
8063	CENSUS	2017	YEAR		COUNTY	COLORADO	8	EAST CENTRAL	60	KIT CARSON	63			0		CATTLE	CATTLE, INCL CALVES - OPERATIONS WITH SALES	SALES OF CATTLE, INCL CALVES	SALES OF CATTLE, INCL CALVES: (500 OR MORE HEAD)	25	18.4
8063	CENSUS	2017	YEAR		COUNTY	COLORADO	8	EAST CENTRAL	60	KIT CARSON	63			0		CATTLE	CATTLE, INCL CALVES - OPERATIONS WITH SALES	TOTAL	NOT SPECIFIED	189	24
8063	CENSUS	2017	YEAR		COUNTY	COLORADO	8	EAST CENTRAL	60	KIT CARSON	63			0		CATTLE	CATTLE, INCL CALVES - SALES, MEASURED IN $	TOTAL	NOT SPECIFIED	(D)	(D)
8063	CENSUS	2017	YEAR		COUNTY	COLORADO	8	EAST CENTRAL	60	KIT CARSON	63			0		CATTLE	CATTLE, INCL CALVES - SALES, MEASURED IN HEAD	SALES OF CATTLE, INCL CALVES	SALES OF CATTLE, INCL CALVES: (1 TO 9 HEAD)	112	41.7
8063	CENSUS	2017	YEAR		COUNTY	COLORADO	8	EAST CENTRAL	60	KIT CARSON	63			0		CATTLE	CATTLE, INCL CALVES - SALES, MEASURED IN HEAD	SALES OF CATTLE, INCL CALVES	SALES OF CATTLE, INCL CALVES: (10 TO 19 HEAD)	256	42.7
8063	CENSUS	2017	YEAR		COUNTY	COLORADO	8	EAST CENTRAL	60	KIT CARSON	63			0		CATTLE	CATTLE, INCL CALVES - SALES, MEASURED IN HEAD	SALES OF CATTLE, INCL CALVES	SALES OF CATTLE, INCL CALVES: (100 TO 199 HEAD)	5187	51.6
8063	CENSUS	2017	YEAR		COUNTY	COLORADO	8	EAST CENTRAL	60	KIT CARSON	63			0		CATTLE	CATTLE, INCL CALVES - SALES, MEASURED IN HEAD	SALES OF CATTLE, INCL CALVES	SALES OF CATTLE, INCL CALVES: (20 TO 49 HEAD)	763	53.1
8063	CENSUS	2017	YEAR		COUNTY	COLORADO	8	EAST CENTRAL	60	KIT CARSON	63			0		CATTLE	CATTLE, INCL CALVES - SALES, MEASURED IN HEAD	SALES OF CATTLE, INCL CALVES	SALES OF CATTLE, INCL CALVES: (200 TO 499 HEAD)	9005	71.5
8063	CENSUS	2017	YEAR		COUNTY	COLORADO	8	EAST CENTRAL	60	KIT CARSON	63			0		CATTLE	CATTLE, INCL CALVES - SALES, MEASURED IN HEAD	SALES OF CATTLE, INCL CALVES	SALES OF CATTLE, INCL CALVES: (50 TO 99 HEAD)	1812	49.7
8063	CENSUS	2017	YEAR		COUNTY	COLORADO	8	EAST CENTRAL	60	KIT CARSON	63			0		CATTLE	CATTLE, INCL CALVES - SALES, MEASURED IN HEAD	SALES OF CATTLE, INCL CALVES	SALES OF CATTLE, INCL CALVES: (500 OR MORE HEAD)	180208	5.7
8063	CENSUS	2017	YEAR		COUNTY	COLORADO	8	EAST CENTRAL	60	KIT CARSON	63			0		CATTLE	CATTLE, INCL CALVES - SALES, MEASURED IN HEAD	TOTAL	NOT SPECIFIED	197343	6.4
8073	CENSUS	2017	YEAR		COUNTY	COLORADO	8	EAST CENTRAL	60	LINCOLN	73			0		CATTLE	CATTLE, INCL CALVES - OPERATIONS WITH SALES	SALES OF CATTLE, INCL CALVES	SALES OF CATTLE, INCL CALVES: (1 TO 9 HEAD)	28	36.4
8073	CENSUS	2017	YEAR		COUNTY	COLORADO	8	EAST CENTRAL	60	LINCOLN	73			0		CATTLE	CATTLE, INCL CALVES - OPERATIONS WITH SALES	SALES OF CATTLE, INCL CALVES	SALES OF CATTLE, INCL CALVES: (10 TO 19 HEAD)	27	42.7
8073	CENSUS	2017	YEAR		COUNTY	COLORADO	8	EAST CENTRAL	60	LINCOLN	73			0		CATTLE	CATTLE, INCL CALVES - OPERATIONS WITH SALES	SALES OF CATTLE, INCL CALVES	SALES OF CATTLE, INCL CALVES: (100 TO 199 HEAD)	47	50.7
8073	CENSUS	2017	YEAR		COUNTY	COLORADO	8	EAST CENTRAL	60	LINCOLN	73			0		CATTLE	CATTLE, INCL CALVES - OPERATIONS WITH SALES	SALES OF CATTLE, INCL CALVES	SALES OF CATTLE, INCL CALVES: (20 TO 49 HEAD)	41	51.3
8073	CENSUS	2017	YEAR		COUNTY	COLORADO	8	EAST CENTRAL	60	LINCOLN	73			0		CATTLE	CATTLE, INCL CALVES - OPERATIONS WITH SALES	SALES OF CATTLE, INCL CALVES	SALES OF CATTLE, INCL CALVES: (200 TO 499 HEAD)	45	70.2
8073	CENSUS	2017	YEAR		COUNTY	COLORADO	8	EAST CENTRAL	60	LINCOLN	73			0		CATTLE	CATTLE, INCL CALVES - OPERATIONS WITH SALES	SALES OF CATTLE, INCL CALVES	SALES OF CATTLE, INCL CALVES: (50 TO 99 HEAD)	38	51.4
8073	CENSUS	2017	YEAR		COUNTY	COLORADO	8	EAST CENTRAL	60	LINCOLN	73			0		CATTLE	CATTLE, INCL CALVES - OPERATIONS WITH SALES	SALES OF CATTLE, INCL CALVES	SALES OF CATTLE, INCL CALVES: (500 OR MORE HEAD)	7	18.4
8073	CENSUS	2017	YEAR		COUNTY	COLORADO	8	EAST CENTRAL	60	LINCOLN	73			0		CATTLE	CATTLE, INCL CALVES - OPERATIONS WITH SALES	TOTAL	NOT SPECIFIED	233	24
8073	CENSUS	2017	YEAR		COUNTY	COLORADO	8	EAST CENTRAL	60	LINCOLN	73			0		CATTLE	CATTLE, INCL CALVES - SALES, MEASURED IN $	TOTAL	NOT SPECIFIED	27280000	5.8
8073	CENSUS	2017	YEAR		COUNTY	COLORADO	8	EAST CENTRAL	60	LINCOLN	73			0		CATTLE	CATTLE, INCL CALVES - SALES, MEASURED IN HEAD	SALES OF CATTLE, INCL CALVES	SALES OF CATTLE, INCL CALVES: (1 TO 9 HEAD)	152	41.7
8073	CENSUS	2017	YEAR		COUNTY	COLORADO	8	EAST CENTRAL	60	LINCOLN	73			0		CATTLE	CATTLE, INCL CALVES - SALES, MEASURED IN HEAD	SALES OF CATTLE, INCL CALVES	SALES OF CATTLE, INCL CALVES: (10 TO 19 HEAD)	376	42.7
8073	CENSUS	2017	YEAR		COUNTY	COLORADO	8	EAST CENTRAL	60	LINCOLN	73			0		CATTLE	CATTLE, INCL CALVES - SALES, MEASURED IN HEAD	SALES OF CATTLE, INCL CALVES	SALES OF CATTLE, INCL CALVES: (100 TO 199 HEAD)	6030	51.6
8073	CENSUS	2017	YEAR		COUNTY	COLORADO	8	EAST CENTRAL	60	LINCOLN	73			0		CATTLE	CATTLE, INCL CALVES - SALES, MEASURED IN HEAD	SALES OF CATTLE, INCL CALVES	SALES OF CATTLE, INCL CALVES: (20 TO 49 HEAD)	1452	53.1
8073	CENSUS	2017	YEAR		COUNTY	COLORADO	8	EAST CENTRAL	60	LINCOLN	73			0		CATTLE	CATTLE, INCL CALVES - SALES, MEASURED IN HEAD	SALES OF CATTLE, INCL CALVES	SALES OF CATTLE, INCL CALVES: (200 TO 499 HEAD)	12868	71.5
8073	CENSUS	2017	YEAR		COUNTY	COLORADO	8	EAST CENTRAL	60	LINCOLN	73			0		CATTLE	CATTLE, INCL CALVES - SALES, MEASURED IN HEAD	SALES OF CATTLE, INCL CALVES	SALES OF CATTLE, INCL CALVES: (50 TO 99 HEAD)	2633	49.7
8073	CENSUS	2017	YEAR		COUNTY	COLORADO	8	EAST CENTRAL	60	LINCOLN	73			0		CATTLE	CATTLE, INCL CALVES - SALES, MEASURED IN HEAD	SALES OF CATTLE, INCL CALVES	SALES OF CATTLE, INCL CALVES: (500 OR MORE HEAD)	7136	5.7
8073	CENSUS	2017	YEAR		COUNTY	COLORADO	8	EAST CENTRAL	60	LINCOLN	73			0		CATTLE	CATTLE, INCL CALVES - SALES, MEASURED IN HEAD	TOTAL	NOT SPECIFIED	30647	6.4
8095	CENSUS	2017	YEAR		COUNTY	COLORADO	8	EAST CENTRAL	60	PHILLIPS	95			0		CATTLE	CATTLE, INCL CALVES - OPERATIONS WITH SALES	SALES OF CATTLE, INCL CALVES	SALES OF CATTLE, INCL CALVES: (1 TO 9 HEAD)	23	36.4
8095	CENSUS	2017	YEAR		COUNTY	COLORADO	8	EAST CENTRAL	60	PHILLIPS	95			0		CATTLE	CATTLE, INCL CALVES - OPERATIONS WITH SALES	SALES OF CATTLE, INCL CALVES	SALES OF CATTLE, INCL CALVES: (10 TO 19 HEAD)	16	42.7
8095	CENSUS	2017	YEAR		COUNTY	COLORADO	8	EAST CENTRAL	60	PHILLIPS	95			0		CATTLE	CATTLE, INCL CALVES - OPERATIONS WITH SALES	SALES OF CATTLE, INCL CALVES	SALES OF CATTLE, INCL CALVES: (100 TO 199 HEAD)	10	50.7
8095	CENSUS	2017	YEAR		COUNTY	COLORADO	8	EAST CENTRAL	60	PHILLIPS	95			0		CATTLE	CATTLE, INCL CALVES - OPERATIONS WITH SALES	SALES OF CATTLE, INCL CALVES	SALES OF CATTLE, INCL CALVES: (20 TO 49 HEAD)	10	51.3
8095	CENSUS	2017	YEAR		COUNTY	COLORADO	8	EAST CENTRAL	60	PHILLIPS	95			0		CATTLE	CATTLE, INCL CALVES - OPERATIONS WITH SALES	SALES OF CATTLE, INCL CALVES	SALES OF CATTLE, INCL CALVES: (200 TO 499 HEAD)	10	70.2
8095	CENSUS	2017	YEAR		COUNTY	COLORADO	8	EAST CENTRAL	60	PHILLIPS	95			0		CATTLE	CATTLE, INCL CALVES - OPERATIONS WITH SALES	SALES OF CATTLE, INCL CALVES	SALES OF CATTLE, INCL CALVES: (50 TO 99 HEAD)	9	51.4
8095	CENSUS	2017	YEAR		COUNTY	COLORADO	8	EAST CENTRAL	60	PHILLIPS	95			0		CATTLE	CATTLE, INCL CALVES - OPERATIONS WITH SALES	SALES OF CATTLE, INCL CALVES	SALES OF CATTLE, INCL CALVES: (500 OR MORE HEAD)	6	18.4
8095	CENSUS	2017	YEAR		COUNTY	COLORADO	8	EAST CENTRAL	60	PHILLIPS	95			0		CATTLE	CATTLE, INCL CALVES - OPERATIONS WITH SALES	TOTAL	NOT SPECIFIED	84	24
8095	CENSUS	2017	YEAR		COUNTY	COLORADO	8	EAST CENTRAL	60	PHILLIPS	95			0		CATTLE	CATTLE, INCL CALVES - SALES, MEASURED IN $	TOTAL	NOT SPECIFIED	(D)	(D)
8095	CENSUS	2017	YEAR		COUNTY	COLORADO	8	EAST CENTRAL	60	PHILLIPS	95			0		CATTLE	CATTLE, INCL CALVES - SALES, MEASURED IN HEAD	SALES OF CATTLE, INCL CALVES	SALES OF CATTLE, INCL CALVES: (1 TO 9 HEAD)	101	41.7
8095	CENSUS	2017	YEAR		COUNTY	COLORADO	8	EAST CENTRAL	60	PHILLIPS	95			0		CATTLE	CATTLE, INCL CALVES - SALES, MEASURED IN HEAD	SALES OF CATTLE, INCL CALVES	SALES OF CATTLE, INCL CALVES: (10 TO 19 HEAD)	204	42.7
8095	CENSUS	2017	YEAR		COUNTY	COLORADO	8	EAST CENTRAL	60	PHILLIPS	95			0		CATTLE	CATTLE, INCL CALVES - SALES, MEASURED IN HEAD	SALES OF CATTLE, INCL CALVES	SALES OF CATTLE, INCL CALVES: (100 TO 199 HEAD)	1384	51.6
8095	CENSUS	2017	YEAR		COUNTY	COLORADO	8	EAST CENTRAL	60	PHILLIPS	95			0		CATTLE	CATTLE, INCL CALVES - SALES, MEASURED IN HEAD	SALES OF CATTLE, INCL CALVES	SALES OF CATTLE, INCL CALVES: (20 TO 49 HEAD)	320	53.1
8095	CENSUS	2017	YEAR		COUNTY	COLORADO	8	EAST CENTRAL	60	PHILLIPS	95			0		CATTLE	CATTLE, INCL CALVES - SALES, MEASURED IN HEAD	SALES OF CATTLE, INCL CALVES	SALES OF CATTLE, INCL CALVES: (200 TO 499 HEAD)	3080	71.5
8095	CENSUS	2017	YEAR		COUNTY	COLORADO	8	EAST CENTRAL	60	PHILLIPS	95			0		CATTLE	CATTLE, INCL CALVES - SALES, MEASURED IN HEAD	SALES OF CATTLE, INCL CALVES	SALES OF CATTLE, INCL CALVES: (50 TO 99 HEAD)	715	49.7
8095	CENSUS	2017	YEAR		COUNTY	COLORADO	8	EAST CENTRAL	60	PHILLIPS	95			0		CATTLE	CATTLE, INCL CALVES - SALES, MEASURED IN HEAD	SALES OF CATTLE, INCL CALVES	SALES OF CATTLE, INCL CALVES: (500 OR MORE HEAD)	35660	5.7
8095	CENSUS	2017	YEAR		COUNTY	COLORADO	8	EAST CENTRAL	60	PHILLIPS	95			0		CATTLE	CATTLE, INCL CALVES - SALES, MEASURED IN HEAD	TOTAL	NOT SPECIFIED	41464	6.4
8121	CENSUS	2017	YEAR		COUNTY	COLORADO	8	EAST CENTRAL	60	WASHINGTON	121			0		CATTLE	CATTLE, INCL CALVES - OPERATIONS WITH SALES	SALES OF CATTLE, INCL CALVES	SALES OF CATTLE, INCL CALVES: (1 TO 9 HEAD)	58	36.4
8121	CENSUS	2017	YEAR		COUNTY	COLORADO	8	EAST CENTRAL	60	WASHINGTON	121			0		CATTLE	CATTLE, INCL CALVES - OPERATIONS WITH SALES	SALES OF CATTLE, INCL CALVES	SALES OF CATTLE, INCL CALVES: (10 TO 19 HEAD)	33	42.7
8121	CENSUS	2017	YEAR		COUNTY	COLORADO	8	EAST CENTRAL	60	WASHINGTON	121			0		CATTLE	CATTLE, INCL CALVES - OPERATIONS WITH SALES	SALES OF CATTLE, INCL CALVES	SALES OF CATTLE, INCL CALVES: (100 TO 199 HEAD)	40	50.7
8121	CENSUS	2017	YEAR		COUNTY	COLORADO	8	EAST CENTRAL	60	WASHINGTON	121			0		CATTLE	CATTLE, INCL CALVES - OPERATIONS WITH SALES	SALES OF CATTLE, INCL CALVES	SALES OF CATTLE, INCL CALVES: (20 TO 49 HEAD)	37	51.3
8121	CENSUS	2017	YEAR		COUNTY	COLORADO	8	EAST CENTRAL	60	WASHINGTON	121			0		CATTLE	CATTLE, INCL CALVES - OPERATIONS WITH SALES	SALES OF CATTLE, INCL CALVES	SALES OF CATTLE, INCL CALVES: (200 TO 499 HEAD)	37	70.2
8121	CENSUS	2017	YEAR		COUNTY	COLORADO	8	EAST CENTRAL	60	WASHINGTON	121			0		CATTLE	CATTLE, INCL CALVES - OPERATIONS WITH SALES	SALES OF CATTLE, INCL CALVES	SALES OF CATTLE, INCL CALVES: (50 TO 99 HEAD)	34	51.4
8121	CENSUS	2017	YEAR		COUNTY	COLORADO	8	EAST CENTRAL	60	WASHINGTON	121			0		CATTLE	CATTLE, INCL CALVES - OPERATIONS WITH SALES	SALES OF CATTLE, INCL CALVES	SALES OF CATTLE, INCL CALVES: (500 OR MORE HEAD)	16	18.4
8121	CENSUS	2017	YEAR		COUNTY	COLORADO	8	EAST CENTRAL	60	WASHINGTON	121			0		CATTLE	CATTLE, INCL CALVES - OPERATIONS WITH SALES	TOTAL	NOT SPECIFIED	255	24
8121	CENSUS	2017	YEAR		COUNTY	COLORADO	8	EAST CENTRAL	60	WASHINGTON	121			0		CATTLE	CATTLE, INCL CALVES - SALES, MEASURED IN $	TOTAL	NOT SPECIFIED	75296000	5.8
8121	CENSUS	2017	YEAR		COUNTY	COLORADO	8	EAST CENTRAL	60	WASHINGTON	121			0		CATTLE	CATTLE, INCL CALVES - SALES, MEASURED IN HEAD	SALES OF CATTLE, INCL CALVES	SALES OF CATTLE, INCL CALVES: (1 TO 9 HEAD)	226	41.7
8121	CENSUS	2017	YEAR		COUNTY	COLORADO	8	EAST CENTRAL	60	WASHINGTON	121			0		CATTLE	CATTLE, INCL CALVES - SALES, MEASURED IN HEAD	SALES OF CATTLE, INCL CALVES	SALES OF CATTLE, INCL CALVES: (10 TO 19 HEAD)	481	42.7
8121	CENSUS	2017	YEAR		COUNTY	COLORADO	8	EAST CENTRAL	60	WASHINGTON	121			0		CATTLE	CATTLE, INCL CALVES - SALES, MEASURED IN HEAD	SALES OF CATTLE, INCL CALVES	SALES OF CATTLE, INCL CALVES: (100 TO 199 HEAD)	5082	51.6
8121	CENSUS	2017	YEAR		COUNTY	COLORADO	8	EAST CENTRAL	60	WASHINGTON	121			0		CATTLE	CATTLE, INCL CALVES - SALES, MEASURED IN HEAD	SALES OF CATTLE, INCL CALVES	SALES OF CATTLE, INCL CALVES: (20 TO 49 HEAD)	1334	53.1
8121	CENSUS	2017	YEAR		COUNTY	COLORADO	8	EAST CENTRAL	60	WASHINGTON	121			0		CATTLE	CATTLE, INCL CALVES - SALES, MEASURED IN HEAD	SALES OF CATTLE, INCL CALVES	SALES OF CATTLE, INCL CALVES: (200 TO 499 HEAD)	10078	71.5
8121	CENSUS	2017	YEAR		COUNTY	COLORADO	8	EAST CENTRAL	60	WASHINGTON	121			0		CATTLE	CATTLE, INCL CALVES - SALES, MEASURED IN HEAD	SALES OF CATTLE, INCL CALVES	SALES OF CATTLE, INCL CALVES: (50 TO 99 HEAD)	2493	49.7
8121	CENSUS	2017	YEAR		COUNTY	COLORADO	8	EAST CENTRAL	60	WASHINGTON	121			0		CATTLE	CATTLE, INCL CALVES - SALES, MEASURED IN HEAD	SALES OF CATTLE, INCL CALVES	SALES OF CATTLE, INCL CALVES: (500 OR MORE HEAD)	44770	5.7
8121	CENSUS	2017	YEAR		COUNTY	COLORADO	8	EAST CENTRAL	60	WASHINGTON	121			0		CATTLE	CATTLE, INCL CALVES - SALES, MEASURED IN HEAD	TOTAL	NOT SPECIFIED	64464	6.4
8125	CENSUS	2017	YEAR		COUNTY	COLORADO	8	EAST CENTRAL	60	YUMA	125			0		CATTLE	CATTLE, INCL CALVES - OPERATIONS WITH SALES	SALES OF CATTLE, INCL CALVES	SALES OF CATTLE, INCL CALVES: (1 TO 9 HEAD)	47	36.4
8125	CENSUS	2017	YEAR		COUNTY	COLORADO	8	EAST CENTRAL	60	YUMA	125			0		CATTLE	CATTLE, INCL CALVES - OPERATIONS WITH SALES	SALES OF CATTLE, INCL CALVES	SALES OF CATTLE, INCL CALVES: (10 TO 19 HEAD)	35	42.7
8125	CENSUS	2017	YEAR		COUNTY	COLORADO	8	EAST CENTRAL	60	YUMA	125			0		CATTLE	CATTLE, INCL CALVES - OPERATIONS WITH SALES	SALES OF CATTLE, INCL CALVES	SALES OF CATTLE, INCL CALVES: (100 TO 199 HEAD)	71	50.7
8125	CENSUS	2017	YEAR		COUNTY	COLORADO	8	EAST CENTRAL	60	YUMA	125			0		CATTLE	CATTLE, INCL CALVES - OPERATIONS WITH SALES	SALES OF CATTLE, INCL CALVES	SALES OF CATTLE, INCL CALVES: (20 TO 49 HEAD)	62	51.3
8125	CENSUS	2017	YEAR		COUNTY	COLORADO	8	EAST CENTRAL	60	YUMA	125			0		CATTLE	CATTLE, INCL CALVES - OPERATIONS WITH SALES	SALES OF CATTLE, INCL CALVES	SALES OF CATTLE, INCL CALVES: (200 TO 499 HEAD)	52	70.2
8125	CENSUS	2017	YEAR		COUNTY	COLORADO	8	EAST CENTRAL	60	YUMA	125			0		CATTLE	CATTLE, INCL CALVES - OPERATIONS WITH SALES	SALES OF CATTLE, INCL CALVES	SALES OF CATTLE, INCL CALVES: (50 TO 99 HEAD)	53	51.4
8125	CENSUS	2017	YEAR		COUNTY	COLORADO	8	EAST CENTRAL	60	YUMA	125			0		CATTLE	CATTLE, INCL CALVES - OPERATIONS WITH SALES	SALES OF CATTLE, INCL CALVES	SALES OF CATTLE, INCL CALVES: (500 OR MORE HEAD)	37	18.4
8125	CENSUS	2017	YEAR		COUNTY	COLORADO	8	EAST CENTRAL	60	YUMA	125			0		CATTLE	CATTLE, INCL CALVES - OPERATIONS WITH SALES	TOTAL	NOT SPECIFIED	357	24
8125	CENSUS	2017	YEAR		COUNTY	COLORADO	8	EAST CENTRAL	60	YUMA	125			0		CATTLE	CATTLE, INCL CALVES - SALES, MEASURED IN $	TOTAL	NOT SPECIFIED	617147000	5.8
8125	CENSUS	2017	YEAR		COUNTY	COLORADO	8	EAST CENTRAL	60	YUMA	125			0		CATTLE	CATTLE, INCL CALVES - SALES, MEASURED IN HEAD	SALES OF CATTLE, INCL CALVES	SALES OF CATTLE, INCL CALVES: (1 TO 9 HEAD)	187	41.7
8125	CENSUS	2017	YEAR		COUNTY	COLORADO	8	EAST CENTRAL	60	YUMA	125			0		CATTLE	CATTLE, INCL CALVES - SALES, MEASURED IN HEAD	SALES OF CATTLE, INCL CALVES	SALES OF CATTLE, INCL CALVES: (10 TO 19 HEAD)	467	42.7
8125	CENSUS	2017	YEAR		COUNTY	COLORADO	8	EAST CENTRAL	60	YUMA	125			0		CATTLE	CATTLE, INCL CALVES - SALES, MEASURED IN HEAD	SALES OF CATTLE, INCL CALVES	SALES OF CATTLE, INCL CALVES: (100 TO 199 HEAD)	10049	51.6
8125	CENSUS	2017	YEAR		COUNTY	COLORADO	8	EAST CENTRAL	60	YUMA	125			0		CATTLE	CATTLE, INCL CALVES - SALES, MEASURED IN HEAD	SALES OF CATTLE, INCL CALVES	SALES OF CATTLE, INCL CALVES: (20 TO 49 HEAD)	2021	53.1
8125	CENSUS	2017	YEAR		COUNTY	COLORADO	8	EAST CENTRAL	60	YUMA	125			0		CATTLE	CATTLE, INCL CALVES - SALES, MEASURED IN HEAD	SALES OF CATTLE, INCL CALVES	SALES OF CATTLE, INCL CALVES: (200 TO 499 HEAD)	17061	71.5
8125	CENSUS	2017	YEAR		COUNTY	COLORADO	8	EAST CENTRAL	60	YUMA	125			0		CATTLE	CATTLE, INCL CALVES - SALES, MEASURED IN HEAD	SALES OF CATTLE, INCL CALVES	SALES OF CATTLE, INCL CALVES: (50 TO 99 HEAD)	3877	49.7
8125	CENSUS	2017	YEAR		COUNTY	COLORADO	8	EAST CENTRAL	60	YUMA	125			0		CATTLE	CATTLE, INCL CALVES - SALES, MEASURED IN HEAD	SALES OF CATTLE, INCL CALVES	SALES OF CATTLE, INCL CALVES: (500 OR MORE HEAD)	367156	5.7
8125	CENSUS	2017	YEAR		COUNTY	COLORADO	8	EAST CENTRAL	60	YUMA	125			0		CATTLE	CATTLE, INCL CALVES - SALES, MEASURED IN HEAD	TOTAL	NOT SPECIFIED	400818	6.4
8013	CENSUS	2017	YEAR		COUNTY	COLORADO	8	NORTHEAST	20	BOULDER	13			0		CATTLE	CATTLE, INCL CALVES - OPERATIONS WITH SALES	SALES OF CATTLE, INCL CALVES	SALES OF CATTLE, INCL CALVES: (1 TO 9 HEAD)	76	36.4
8013	CENSUS	2017	YEAR		COUNTY	COLORADO	8	NORTHEAST	20	BOULDER	13			0		CATTLE	CATTLE, INCL CALVES - OPERATIONS WITH SALES	SALES OF CATTLE, INCL CALVES	SALES OF CATTLE, INCL CALVES: (10 TO 19 HEAD)	27	42.7
8013	CENSUS	2017	YEAR		COUNTY	COLORADO	8	NORTHEAST	20	BOULDER	13			0		CATTLE	CATTLE, INCL CALVES - OPERATIONS WITH SALES	SALES OF CATTLE, INCL CALVES	SALES OF CATTLE, INCL CALVES: (100 TO 199 HEAD)	1	50.7
8013	CENSUS	2017	YEAR		COUNTY	COLORADO	8	NORTHEAST	20	BOULDER	13			0		CATTLE	CATTLE, INCL CALVES - OPERATIONS WITH SALES	SALES OF CATTLE, INCL CALVES	SALES OF CATTLE, INCL CALVES: (20 TO 49 HEAD)	18	51.3
8013	CENSUS	2017	YEAR		COUNTY	COLORADO	8	NORTHEAST	20	BOULDER	13			0		CATTLE	CATTLE, INCL CALVES - OPERATIONS WITH SALES	SALES OF CATTLE, INCL CALVES	SALES OF CATTLE, INCL CALVES: (200 TO 499 HEAD)	5	70.2
8013	CENSUS	2017	YEAR		COUNTY	COLORADO	8	NORTHEAST	20	BOULDER	13			0		CATTLE	CATTLE, INCL CALVES - OPERATIONS WITH SALES	SALES OF CATTLE, INCL CALVES	SALES OF CATTLE, INCL CALVES: (50 TO 99 HEAD)	15	51.4
8013	CENSUS	2017	YEAR		COUNTY	COLORADO	8	NORTHEAST	20	BOULDER	13			0		CATTLE	CATTLE, INCL CALVES - OPERATIONS WITH SALES	TOTAL	NOT SPECIFIED	142	24
8013	CENSUS	2017	YEAR		COUNTY	COLORADO	8	NORTHEAST	20	BOULDER	13			0		CATTLE	CATTLE, INCL CALVES - SALES, MEASURED IN $	TOTAL	NOT SPECIFIED	(D)	(D)
8013	CENSUS	2017	YEAR		COUNTY	COLORADO	8	NORTHEAST	20	BOULDER	13			0		CATTLE	CATTLE, INCL CALVES - SALES, MEASURED IN HEAD	SALES OF CATTLE, INCL CALVES	SALES OF CATTLE, INCL CALVES: (1 TO 9 HEAD)	(D)	(D)
8013	CENSUS	2017	YEAR		COUNTY	COLORADO	8	NORTHEAST	20	BOULDER	13			0		CATTLE	CATTLE, INCL CALVES - SALES, MEASURED IN HEAD	SALES OF CATTLE, INCL CALVES	SALES OF CATTLE, INCL CALVES: (10 TO 19 HEAD)	(D)	(D)
8013	CENSUS	2017	YEAR		COUNTY	COLORADO	8	NORTHEAST	20	BOULDER	13			0		CATTLE	CATTLE, INCL CALVES - SALES, MEASURED IN HEAD	SALES OF CATTLE, INCL CALVES	SALES OF CATTLE, INCL CALVES: (100 TO 199 HEAD)	(D)	(D)
8013	CENSUS	2017	YEAR		COUNTY	COLORADO	8	NORTHEAST	20	BOULDER	13			0		CATTLE	CATTLE, INCL CALVES - SALES, MEASURED IN HEAD	SALES OF CATTLE, INCL CALVES	SALES OF CATTLE, INCL CALVES: (20 TO 49 HEAD)	573	53.1
8013	CENSUS	2017	YEAR		COUNTY	COLORADO	8	NORTHEAST	20	BOULDER	13			0		CATTLE	CATTLE, INCL CALVES - SALES, MEASURED IN HEAD	SALES OF CATTLE, INCL CALVES	SALES OF CATTLE, INCL CALVES: (200 TO 499 HEAD)	1305	71.5
8013	CENSUS	2017	YEAR		COUNTY	COLORADO	8	NORTHEAST	20	BOULDER	13			0		CATTLE	CATTLE, INCL CALVES - SALES, MEASURED IN HEAD	SALES OF CATTLE, INCL CALVES	SALES OF CATTLE, INCL CALVES: (50 TO 99 HEAD)	1068	49.7
8013	CENSUS	2017	YEAR		COUNTY	COLORADO	8	NORTHEAST	20	BOULDER	13			0		CATTLE	CATTLE, INCL CALVES - SALES, MEASURED IN HEAD	TOTAL	NOT SPECIFIED	3721	6.4
8014	CENSUS	2017	YEAR		COUNTY	COLORADO	8	NORTHEAST	20	BROOMFIELD	14			0		CATTLE	CATTLE, INCL CALVES - OPERATIONS WITH SALES	SALES OF CATTLE, INCL CALVES	SALES OF CATTLE, INCL CALVES: (100 TO 199 HEAD)	2	50.7
8014	CENSUS	2017	YEAR		COUNTY	COLORADO	8	NORTHEAST	20	BROOMFIELD	14			0		CATTLE	CATTLE, INCL CALVES - OPERATIONS WITH SALES	SALES OF CATTLE, INCL CALVES	SALES OF CATTLE, INCL CALVES: (20 TO 49 HEAD)	3	51.3
8014	CENSUS	2017	YEAR		COUNTY	COLORADO	8	NORTHEAST	20	BROOMFIELD	14			0		CATTLE	CATTLE, INCL CALVES - OPERATIONS WITH SALES	TOTAL	NOT SPECIFIED	5	24
8014	CENSUS	2017	YEAR		COUNTY	COLORADO	8	NORTHEAST	20	BROOMFIELD	14			0		CATTLE	CATTLE, INCL CALVES - SALES, MEASURED IN $	TOTAL	NOT SPECIFIED	138000	5.8
8014	CENSUS	2017	YEAR		COUNTY	COLORADO	8	NORTHEAST	20	BROOMFIELD	14			0		CATTLE	CATTLE, INCL CALVES - SALES, MEASURED IN HEAD	SALES OF CATTLE, INCL CALVES	SALES OF CATTLE, INCL CALVES: (100 TO 199 HEAD)	(D)	(D)
8014	CENSUS	2017	YEAR		COUNTY	COLORADO	8	NORTHEAST	20	BROOMFIELD	14			0		CATTLE	CATTLE, INCL CALVES - SALES, MEASURED IN HEAD	SALES OF CATTLE, INCL CALVES	SALES OF CATTLE, INCL CALVES: (20 TO 49 HEAD)	(D)	(D)
8014	CENSUS	2017	YEAR		COUNTY	COLORADO	8	NORTHEAST	20	BROOMFIELD	14			0		CATTLE	CATTLE, INCL CALVES - SALES, MEASURED IN HEAD	TOTAL	NOT SPECIFIED	319	6.4
8059	CENSUS	2017	YEAR		COUNTY	COLORADO	8	NORTHEAST	20	JEFFERSON	59			0		CATTLE	CATTLE, INCL CALVES - OPERATIONS WITH SALES	SALES OF CATTLE, INCL CALVES	SALES OF CATTLE, INCL CALVES: (1 TO 9 HEAD)	106	36.4
8059	CENSUS	2017	YEAR		COUNTY	COLORADO	8	NORTHEAST	20	JEFFERSON	59			0		CATTLE	CATTLE, INCL CALVES - OPERATIONS WITH SALES	SALES OF CATTLE, INCL CALVES	SALES OF CATTLE, INCL CALVES: (10 TO 19 HEAD)	7	42.7
8059	CENSUS	2017	YEAR		COUNTY	COLORADO	8	NORTHEAST	20	JEFFERSON	59			0		CATTLE	CATTLE, INCL CALVES - OPERATIONS WITH SALES	SALES OF CATTLE, INCL CALVES	SALES OF CATTLE, INCL CALVES: (100 TO 199 HEAD)	2	50.7
8059	CENSUS	2017	YEAR		COUNTY	COLORADO	8	NORTHEAST	20	JEFFERSON	59			0		CATTLE	CATTLE, INCL CALVES - OPERATIONS WITH SALES	SALES OF CATTLE, INCL CALVES	SALES OF CATTLE, INCL CALVES: (20 TO 49 HEAD)	5	51.3
8059	CENSUS	2017	YEAR		COUNTY	COLORADO	8	NORTHEAST	20	JEFFERSON	59			0		CATTLE	CATTLE, INCL CALVES - OPERATIONS WITH SALES	SALES OF CATTLE, INCL CALVES	SALES OF CATTLE, INCL CALVES: (200 TO 499 HEAD)	1	70.2
8059	CENSUS	2017	YEAR		COUNTY	COLORADO	8	NORTHEAST	20	JEFFERSON	59			0		CATTLE	CATTLE, INCL CALVES - OPERATIONS WITH SALES	SALES OF CATTLE, INCL CALVES	SALES OF CATTLE, INCL CALVES: (50 TO 99 HEAD)	3	51.4
8059	CENSUS	2017	YEAR		COUNTY	COLORADO	8	NORTHEAST	20	JEFFERSON	59			0		CATTLE	CATTLE, INCL CALVES - OPERATIONS WITH SALES	TOTAL	NOT SPECIFIED	124	24
8059	CENSUS	2017	YEAR		COUNTY	COLORADO	8	NORTHEAST	20	JEFFERSON	59			0		CATTLE	CATTLE, INCL CALVES - SALES, MEASURED IN $	TOTAL	NOT SPECIFIED	934000	5.8
8059	CENSUS	2017	YEAR		COUNTY	COLORADO	8	NORTHEAST	20	JEFFERSON	59			0		CATTLE	CATTLE, INCL CALVES - SALES, MEASURED IN HEAD	SALES OF CATTLE, INCL CALVES	SALES OF CATTLE, INCL CALVES: (1 TO 9 HEAD)	351	41.7
8059	CENSUS	2017	YEAR		COUNTY	COLORADO	8	NORTHEAST	20	JEFFERSON	59			0		CATTLE	CATTLE, INCL CALVES - SALES, MEASURED IN HEAD	SALES OF CATTLE, INCL CALVES	SALES OF CATTLE, INCL CALVES: (10 TO 19 HEAD)	92	42.7
8059	CENSUS	2017	YEAR		COUNTY	COLORADO	8	NORTHEAST	20	JEFFERSON	59			0		CATTLE	CATTLE, INCL CALVES - SALES, MEASURED IN HEAD	SALES OF CATTLE, INCL CALVES	SALES OF CATTLE, INCL CALVES: (100 TO 199 HEAD)	(D)	(D)
8059	CENSUS	2017	YEAR		COUNTY	COLORADO	8	NORTHEAST	20	JEFFERSON	59			0		CATTLE	CATTLE, INCL CALVES - SALES, MEASURED IN HEAD	SALES OF CATTLE, INCL CALVES	SALES OF CATTLE, INCL CALVES: (20 TO 49 HEAD)	160	53.1
8059	CENSUS	2017	YEAR		COUNTY	COLORADO	8	NORTHEAST	20	JEFFERSON	59			0		CATTLE	CATTLE, INCL CALVES - SALES, MEASURED IN HEAD	SALES OF CATTLE, INCL CALVES	SALES OF CATTLE, INCL CALVES: (200 TO 499 HEAD)	(D)	(D)
8059	CENSUS	2017	YEAR		COUNTY	COLORADO	8	NORTHEAST	20	JEFFERSON	59			0		CATTLE	CATTLE, INCL CALVES - SALES, MEASURED IN HEAD	SALES OF CATTLE, INCL CALVES	SALES OF CATTLE, INCL CALVES: (50 TO 99 HEAD)	187	49.7
8059	CENSUS	2017	YEAR		COUNTY	COLORADO	8	NORTHEAST	20	JEFFERSON	59			0		CATTLE	CATTLE, INCL CALVES - SALES, MEASURED IN HEAD	TOTAL	NOT SPECIFIED	1195	6.4
8069	CENSUS	2017	YEAR		COUNTY	COLORADO	8	NORTHEAST	20	LARIMER	69			0		CATTLE	CATTLE, INCL CALVES - OPERATIONS WITH SALES	SALES OF CATTLE, INCL CALVES	SALES OF CATTLE, INCL CALVES: (1 TO 9 HEAD)	242	36.4
8069	CENSUS	2017	YEAR		COUNTY	COLORADO	8	NORTHEAST	20	LARIMER	69			0		CATTLE	CATTLE, INCL CALVES - OPERATIONS WITH SALES	SALES OF CATTLE, INCL CALVES	SALES OF CATTLE, INCL CALVES: (10 TO 19 HEAD)	81	42.7
8069	CENSUS	2017	YEAR		COUNTY	COLORADO	8	NORTHEAST	20	LARIMER	69			0		CATTLE	CATTLE, INCL CALVES - OPERATIONS WITH SALES	SALES OF CATTLE, INCL CALVES	SALES OF CATTLE, INCL CALVES: (100 TO 199 HEAD)	12	50.7
8069	CENSUS	2017	YEAR		COUNTY	COLORADO	8	NORTHEAST	20	LARIMER	69			0		CATTLE	CATTLE, INCL CALVES - OPERATIONS WITH SALES	SALES OF CATTLE, INCL CALVES	SALES OF CATTLE, INCL CALVES: (20 TO 49 HEAD)	54	51.3
8069	CENSUS	2017	YEAR		COUNTY	COLORADO	8	NORTHEAST	20	LARIMER	69			0		CATTLE	CATTLE, INCL CALVES - OPERATIONS WITH SALES	SALES OF CATTLE, INCL CALVES	SALES OF CATTLE, INCL CALVES: (200 TO 499 HEAD)	14	70.2
8069	CENSUS	2017	YEAR		COUNTY	COLORADO	8	NORTHEAST	20	LARIMER	69			0		CATTLE	CATTLE, INCL CALVES - OPERATIONS WITH SALES	SALES OF CATTLE, INCL CALVES	SALES OF CATTLE, INCL CALVES: (50 TO 99 HEAD)	40	51.4
8069	CENSUS	2017	YEAR		COUNTY	COLORADO	8	NORTHEAST	20	LARIMER	69			0		CATTLE	CATTLE, INCL CALVES - OPERATIONS WITH SALES	SALES OF CATTLE, INCL CALVES	SALES OF CATTLE, INCL CALVES: (500 OR MORE HEAD)	11	18.4
8069	CENSUS	2017	YEAR		COUNTY	COLORADO	8	NORTHEAST	20	LARIMER	69			0		CATTLE	CATTLE, INCL CALVES - OPERATIONS WITH SALES	TOTAL	NOT SPECIFIED	454	24
8069	CENSUS	2017	YEAR		COUNTY	COLORADO	8	NORTHEAST	20	LARIMER	69			0		CATTLE	CATTLE, INCL CALVES - SALES, MEASURED IN $	TOTAL	NOT SPECIFIED	31604000	5.8
8069	CENSUS	2017	YEAR		COUNTY	COLORADO	8	NORTHEAST	20	LARIMER	69			0		CATTLE	CATTLE, INCL CALVES - SALES, MEASURED IN HEAD	SALES OF CATTLE, INCL CALVES	SALES OF CATTLE, INCL CALVES: (1 TO 9 HEAD)	913	41.7
8069	CENSUS	2017	YEAR		COUNTY	COLORADO	8	NORTHEAST	20	LARIMER	69			0		CATTLE	CATTLE, INCL CALVES - SALES, MEASURED IN HEAD	SALES OF CATTLE, INCL CALVES	SALES OF CATTLE, INCL CALVES: (10 TO 19 HEAD)	1084	42.7
8069	CENSUS	2017	YEAR		COUNTY	COLORADO	8	NORTHEAST	20	LARIMER	69			0		CATTLE	CATTLE, INCL CALVES - SALES, MEASURED IN HEAD	SALES OF CATTLE, INCL CALVES	SALES OF CATTLE, INCL CALVES: (100 TO 199 HEAD)	1640	51.6
8069	CENSUS	2017	YEAR		COUNTY	COLORADO	8	NORTHEAST	20	LARIMER	69			0		CATTLE	CATTLE, INCL CALVES - SALES, MEASURED IN HEAD	SALES OF CATTLE, INCL CALVES	SALES OF CATTLE, INCL CALVES: (20 TO 49 HEAD)	1636	53.1
8069	CENSUS	2017	YEAR		COUNTY	COLORADO	8	NORTHEAST	20	LARIMER	69			0		CATTLE	CATTLE, INCL CALVES - SALES, MEASURED IN HEAD	SALES OF CATTLE, INCL CALVES	SALES OF CATTLE, INCL CALVES: (200 TO 499 HEAD)	3520	71.5
8069	CENSUS	2017	YEAR		COUNTY	COLORADO	8	NORTHEAST	20	LARIMER	69			0		CATTLE	CATTLE, INCL CALVES - SALES, MEASURED IN HEAD	SALES OF CATTLE, INCL CALVES	SALES OF CATTLE, INCL CALVES: (50 TO 99 HEAD)	2797	49.7
8069	CENSUS	2017	YEAR		COUNTY	COLORADO	8	NORTHEAST	20	LARIMER	69			0		CATTLE	CATTLE, INCL CALVES - SALES, MEASURED IN HEAD	SALES OF CATTLE, INCL CALVES	SALES OF CATTLE, INCL CALVES: (500 OR MORE HEAD)	20378	5.7
8069	CENSUS	2017	YEAR		COUNTY	COLORADO	8	NORTHEAST	20	LARIMER	69			0		CATTLE	CATTLE, INCL CALVES - SALES, MEASURED IN HEAD	TOTAL	NOT SPECIFIED	31968	6.4
8075	CENSUS	2017	YEAR		COUNTY	COLORADO	8	NORTHEAST	20	LOGAN	75			0		CATTLE	CATTLE, INCL CALVES - OPERATIONS WITH SALES	SALES OF CATTLE, INCL CALVES	SALES OF CATTLE, INCL CALVES: (1 TO 9 HEAD)	63	36.4
8075	CENSUS	2017	YEAR		COUNTY	COLORADO	8	NORTHEAST	20	LOGAN	75			0		CATTLE	CATTLE, INCL CALVES - OPERATIONS WITH SALES	SALES OF CATTLE, INCL CALVES	SALES OF CATTLE, INCL CALVES: (10 TO 19 HEAD)	35	42.7
8075	CENSUS	2017	YEAR		COUNTY	COLORADO	8	NORTHEAST	20	LOGAN	75			0		CATTLE	CATTLE, INCL CALVES - OPERATIONS WITH SALES	SALES OF CATTLE, INCL CALVES	SALES OF CATTLE, INCL CALVES: (100 TO 199 HEAD)	59	50.7
8075	CENSUS	2017	YEAR		COUNTY	COLORADO	8	NORTHEAST	20	LOGAN	75			0		CATTLE	CATTLE, INCL CALVES - OPERATIONS WITH SALES	SALES OF CATTLE, INCL CALVES	SALES OF CATTLE, INCL CALVES: (20 TO 49 HEAD)	75	51.3
8075	CENSUS	2017	YEAR		COUNTY	COLORADO	8	NORTHEAST	20	LOGAN	75			0		CATTLE	CATTLE, INCL CALVES - OPERATIONS WITH SALES	SALES OF CATTLE, INCL CALVES	SALES OF CATTLE, INCL CALVES: (200 TO 499 HEAD)	37	70.2
8075	CENSUS	2017	YEAR		COUNTY	COLORADO	8	NORTHEAST	20	LOGAN	75			0		CATTLE	CATTLE, INCL CALVES - OPERATIONS WITH SALES	SALES OF CATTLE, INCL CALVES	SALES OF CATTLE, INCL CALVES: (50 TO 99 HEAD)	55	51.4
8075	CENSUS	2017	YEAR		COUNTY	COLORADO	8	NORTHEAST	20	LOGAN	75			0		CATTLE	CATTLE, INCL CALVES - OPERATIONS WITH SALES	SALES OF CATTLE, INCL CALVES	SALES OF CATTLE, INCL CALVES: (500 OR MORE HEAD)	31	18.4
8075	CENSUS	2017	YEAR		COUNTY	COLORADO	8	NORTHEAST	20	LOGAN	75			0		CATTLE	CATTLE, INCL CALVES - OPERATIONS WITH SALES	TOTAL	NOT SPECIFIED	355	24
8075	CENSUS	2017	YEAR		COUNTY	COLORADO	8	NORTHEAST	20	LOGAN	75			0		CATTLE	CATTLE, INCL CALVES - SALES, MEASURED IN $	TOTAL	NOT SPECIFIED	510163000	5.8
8075	CENSUS	2017	YEAR		COUNTY	COLORADO	8	NORTHEAST	20	LOGAN	75			0		CATTLE	CATTLE, INCL CALVES - SALES, MEASURED IN HEAD	SALES OF CATTLE, INCL CALVES	SALES OF CATTLE, INCL CALVES: (1 TO 9 HEAD)	240	41.7
8075	CENSUS	2017	YEAR		COUNTY	COLORADO	8	NORTHEAST	20	LOGAN	75			0		CATTLE	CATTLE, INCL CALVES - SALES, MEASURED IN HEAD	SALES OF CATTLE, INCL CALVES	SALES OF CATTLE, INCL CALVES: (10 TO 19 HEAD)	483	42.7
8075	CENSUS	2017	YEAR		COUNTY	COLORADO	8	NORTHEAST	20	LOGAN	75			0		CATTLE	CATTLE, INCL CALVES - SALES, MEASURED IN HEAD	SALES OF CATTLE, INCL CALVES	SALES OF CATTLE, INCL CALVES: (100 TO 199 HEAD)	7832	51.6
8075	CENSUS	2017	YEAR		COUNTY	COLORADO	8	NORTHEAST	20	LOGAN	75			0		CATTLE	CATTLE, INCL CALVES - SALES, MEASURED IN HEAD	SALES OF CATTLE, INCL CALVES	SALES OF CATTLE, INCL CALVES: (20 TO 49 HEAD)	2395	53.1
8075	CENSUS	2017	YEAR		COUNTY	COLORADO	8	NORTHEAST	20	LOGAN	75			0		CATTLE	CATTLE, INCL CALVES - SALES, MEASURED IN HEAD	SALES OF CATTLE, INCL CALVES	SALES OF CATTLE, INCL CALVES: (200 TO 499 HEAD)	10874	71.5
8075	CENSUS	2017	YEAR		COUNTY	COLORADO	8	NORTHEAST	20	LOGAN	75			0		CATTLE	CATTLE, INCL CALVES - SALES, MEASURED IN HEAD	SALES OF CATTLE, INCL CALVES	SALES OF CATTLE, INCL CALVES: (50 TO 99 HEAD)	3834	49.7
8075	CENSUS	2017	YEAR		COUNTY	COLORADO	8	NORTHEAST	20	LOGAN	75			0		CATTLE	CATTLE, INCL CALVES - SALES, MEASURED IN HEAD	SALES OF CATTLE, INCL CALVES	SALES OF CATTLE, INCL CALVES: (500 OR MORE HEAD)	331195	5.7
8075	CENSUS	2017	YEAR		COUNTY	COLORADO	8	NORTHEAST	20	LOGAN	75			0		CATTLE	CATTLE, INCL CALVES - SALES, MEASURED IN HEAD	TOTAL	NOT SPECIFIED	356853	6.4
8087	CENSUS	2017	YEAR		COUNTY	COLORADO	8	NORTHEAST	20	MORGAN	87			0		CATTLE	CATTLE, INCL CALVES - OPERATIONS WITH SALES	SALES OF CATTLE, INCL CALVES	SALES OF CATTLE, INCL CALVES: (1 TO 9 HEAD)	65	36.4
8087	CENSUS	2017	YEAR		COUNTY	COLORADO	8	NORTHEAST	20	MORGAN	87			0		CATTLE	CATTLE, INCL CALVES - OPERATIONS WITH SALES	SALES OF CATTLE, INCL CALVES	SALES OF CATTLE, INCL CALVES: (10 TO 19 HEAD)	27	42.7
8087	CENSUS	2017	YEAR		COUNTY	COLORADO	8	NORTHEAST	20	MORGAN	87			0		CATTLE	CATTLE, INCL CALVES - OPERATIONS WITH SALES	SALES OF CATTLE, INCL CALVES	SALES OF CATTLE, INCL CALVES: (100 TO 199 HEAD)	39	50.7
8087	CENSUS	2017	YEAR		COUNTY	COLORADO	8	NORTHEAST	20	MORGAN	87			0		CATTLE	CATTLE, INCL CALVES - OPERATIONS WITH SALES	SALES OF CATTLE, INCL CALVES	SALES OF CATTLE, INCL CALVES: (20 TO 49 HEAD)	51	51.3
8087	CENSUS	2017	YEAR		COUNTY	COLORADO	8	NORTHEAST	20	MORGAN	87			0		CATTLE	CATTLE, INCL CALVES - OPERATIONS WITH SALES	SALES OF CATTLE, INCL CALVES	SALES OF CATTLE, INCL CALVES: (200 TO 499 HEAD)	22	70.2
8087	CENSUS	2017	YEAR		COUNTY	COLORADO	8	NORTHEAST	20	MORGAN	87			0		CATTLE	CATTLE, INCL CALVES - OPERATIONS WITH SALES	SALES OF CATTLE, INCL CALVES	SALES OF CATTLE, INCL CALVES: (50 TO 99 HEAD)	53	51.4
8087	CENSUS	2017	YEAR		COUNTY	COLORADO	8	NORTHEAST	20	MORGAN	87			0		CATTLE	CATTLE, INCL CALVES - OPERATIONS WITH SALES	SALES OF CATTLE, INCL CALVES	SALES OF CATTLE, INCL CALVES: (500 OR MORE HEAD)	31	18.4
8087	CENSUS	2017	YEAR		COUNTY	COLORADO	8	NORTHEAST	20	MORGAN	87			0		CATTLE	CATTLE, INCL CALVES - OPERATIONS WITH SALES	TOTAL	NOT SPECIFIED	288	24
8087	CENSUS	2017	YEAR		COUNTY	COLORADO	8	NORTHEAST	20	MORGAN	87			0		CATTLE	CATTLE, INCL CALVES - SALES, MEASURED IN $	TOTAL	NOT SPECIFIED	326806000	5.8
8087	CENSUS	2017	YEAR		COUNTY	COLORADO	8	NORTHEAST	20	MORGAN	87			0		CATTLE	CATTLE, INCL CALVES - SALES, MEASURED IN HEAD	SALES OF CATTLE, INCL CALVES	SALES OF CATTLE, INCL CALVES: (1 TO 9 HEAD)	351	41.7
8087	CENSUS	2017	YEAR		COUNTY	COLORADO	8	NORTHEAST	20	MORGAN	87			0		CATTLE	CATTLE, INCL CALVES - SALES, MEASURED IN HEAD	SALES OF CATTLE, INCL CALVES	SALES OF CATTLE, INCL CALVES: (10 TO 19 HEAD)	378	42.7
8087	CENSUS	2017	YEAR		COUNTY	COLORADO	8	NORTHEAST	20	MORGAN	87			0		CATTLE	CATTLE, INCL CALVES - SALES, MEASURED IN HEAD	SALES OF CATTLE, INCL CALVES	SALES OF CATTLE, INCL CALVES: (100 TO 199 HEAD)	5306	51.6
8087	CENSUS	2017	YEAR		COUNTY	COLORADO	8	NORTHEAST	20	MORGAN	87			0		CATTLE	CATTLE, INCL CALVES - SALES, MEASURED IN HEAD	SALES OF CATTLE, INCL CALVES	SALES OF CATTLE, INCL CALVES: (20 TO 49 HEAD)	1728	53.1
8087	CENSUS	2017	YEAR		COUNTY	COLORADO	8	NORTHEAST	20	MORGAN	87			0		CATTLE	CATTLE, INCL CALVES - SALES, MEASURED IN HEAD	SALES OF CATTLE, INCL CALVES	SALES OF CATTLE, INCL CALVES: (200 TO 499 HEAD)	7162	71.5
8087	CENSUS	2017	YEAR		COUNTY	COLORADO	8	NORTHEAST	20	MORGAN	87			0		CATTLE	CATTLE, INCL CALVES - SALES, MEASURED IN HEAD	SALES OF CATTLE, INCL CALVES	SALES OF CATTLE, INCL CALVES: (50 TO 99 HEAD)	3641	49.7
8087	CENSUS	2017	YEAR		COUNTY	COLORADO	8	NORTHEAST	20	MORGAN	87			0		CATTLE	CATTLE, INCL CALVES - SALES, MEASURED IN HEAD	SALES OF CATTLE, INCL CALVES	SALES OF CATTLE, INCL CALVES: (500 OR MORE HEAD)	223873	5.7
8087	CENSUS	2017	YEAR		COUNTY	COLORADO	8	NORTHEAST	20	MORGAN	87			0		CATTLE	CATTLE, INCL CALVES - SALES, MEASURED IN HEAD	TOTAL	NOT SPECIFIED	242439	6.4
8115	CENSUS	2017	YEAR		COUNTY	COLORADO	8	NORTHEAST	20	SEDGWICK	115			0		CATTLE	CATTLE, INCL CALVES - OPERATIONS WITH SALES	SALES OF CATTLE, INCL CALVES	SALES OF CATTLE, INCL CALVES: (1 TO 9 HEAD)	7	36.4
8115	CENSUS	2017	YEAR		COUNTY	COLORADO	8	NORTHEAST	20	SEDGWICK	115			0		CATTLE	CATTLE, INCL CALVES - OPERATIONS WITH SALES	SALES OF CATTLE, INCL CALVES	SALES OF CATTLE, INCL CALVES: (10 TO 19 HEAD)	6	42.7
8115	CENSUS	2017	YEAR		COUNTY	COLORADO	8	NORTHEAST	20	SEDGWICK	115			0		CATTLE	CATTLE, INCL CALVES - OPERATIONS WITH SALES	SALES OF CATTLE, INCL CALVES	SALES OF CATTLE, INCL CALVES: (100 TO 199 HEAD)	17	50.7
8115	CENSUS	2017	YEAR		COUNTY	COLORADO	8	NORTHEAST	20	SEDGWICK	115			0		CATTLE	CATTLE, INCL CALVES - OPERATIONS WITH SALES	SALES OF CATTLE, INCL CALVES	SALES OF CATTLE, INCL CALVES: (20 TO 49 HEAD)	17	51.3
8115	CENSUS	2017	YEAR		COUNTY	COLORADO	8	NORTHEAST	20	SEDGWICK	115			0		CATTLE	CATTLE, INCL CALVES - OPERATIONS WITH SALES	SALES OF CATTLE, INCL CALVES	SALES OF CATTLE, INCL CALVES: (200 TO 499 HEAD)	5	70.2
8115	CENSUS	2017	YEAR		COUNTY	COLORADO	8	NORTHEAST	20	SEDGWICK	115			0		CATTLE	CATTLE, INCL CALVES - OPERATIONS WITH SALES	SALES OF CATTLE, INCL CALVES	SALES OF CATTLE, INCL CALVES: (50 TO 99 HEAD)	11	51.4
8115	CENSUS	2017	YEAR		COUNTY	COLORADO	8	NORTHEAST	20	SEDGWICK	115			0		CATTLE	CATTLE, INCL CALVES - OPERATIONS WITH SALES	SALES OF CATTLE, INCL CALVES	SALES OF CATTLE, INCL CALVES: (500 OR MORE HEAD)	10	18.4
8115	CENSUS	2017	YEAR		COUNTY	COLORADO	8	NORTHEAST	20	SEDGWICK	115			0		CATTLE	CATTLE, INCL CALVES - OPERATIONS WITH SALES	TOTAL	NOT SPECIFIED	73	24
8115	CENSUS	2017	YEAR		COUNTY	COLORADO	8	NORTHEAST	20	SEDGWICK	115			0		CATTLE	CATTLE, INCL CALVES - SALES, MEASURED IN $	TOTAL	NOT SPECIFIED	(D)	(D)
8115	CENSUS	2017	YEAR		COUNTY	COLORADO	8	NORTHEAST	20	SEDGWICK	115			0		CATTLE	CATTLE, INCL CALVES - SALES, MEASURED IN HEAD	SALES OF CATTLE, INCL CALVES	SALES OF CATTLE, INCL CALVES: (1 TO 9 HEAD)	21	41.7
8115	CENSUS	2017	YEAR		COUNTY	COLORADO	8	NORTHEAST	20	SEDGWICK	115			0		CATTLE	CATTLE, INCL CALVES - SALES, MEASURED IN HEAD	SALES OF CATTLE, INCL CALVES	SALES OF CATTLE, INCL CALVES: (10 TO 19 HEAD)	86	42.7
8115	CENSUS	2017	YEAR		COUNTY	COLORADO	8	NORTHEAST	20	SEDGWICK	115			0		CATTLE	CATTLE, INCL CALVES - SALES, MEASURED IN HEAD	SALES OF CATTLE, INCL CALVES	SALES OF CATTLE, INCL CALVES: (100 TO 199 HEAD)	2220	51.6
8115	CENSUS	2017	YEAR		COUNTY	COLORADO	8	NORTHEAST	20	SEDGWICK	115			0		CATTLE	CATTLE, INCL CALVES - SALES, MEASURED IN HEAD	SALES OF CATTLE, INCL CALVES	SALES OF CATTLE, INCL CALVES: (20 TO 49 HEAD)	526	53.1
8115	CENSUS	2017	YEAR		COUNTY	COLORADO	8	NORTHEAST	20	SEDGWICK	115			0		CATTLE	CATTLE, INCL CALVES - SALES, MEASURED IN HEAD	SALES OF CATTLE, INCL CALVES	SALES OF CATTLE, INCL CALVES: (200 TO 499 HEAD)	1312	71.5
8115	CENSUS	2017	YEAR		COUNTY	COLORADO	8	NORTHEAST	20	SEDGWICK	115			0		CATTLE	CATTLE, INCL CALVES - SALES, MEASURED IN HEAD	SALES OF CATTLE, INCL CALVES	SALES OF CATTLE, INCL CALVES: (50 TO 99 HEAD)	782	49.7
8115	CENSUS	2017	YEAR		COUNTY	COLORADO	8	NORTHEAST	20	SEDGWICK	115			0		CATTLE	CATTLE, INCL CALVES - SALES, MEASURED IN HEAD	SALES OF CATTLE, INCL CALVES	SALES OF CATTLE, INCL CALVES: (500 OR MORE HEAD)	8585	5.7
8115	CENSUS	2017	YEAR		COUNTY	COLORADO	8	NORTHEAST	20	SEDGWICK	115			0		CATTLE	CATTLE, INCL CALVES - SALES, MEASURED IN HEAD	TOTAL	NOT SPECIFIED	13532	6.4
8123	CENSUS	2017	YEAR		COUNTY	COLORADO	8	NORTHEAST	20	WELD	123			0		CATTLE	CATTLE, INCL CALVES - OPERATIONS WITH SALES	SALES OF CATTLE, INCL CALVES	SALES OF CATTLE, INCL CALVES: (1 TO 9 HEAD)	489	36.4
8123	CENSUS	2017	YEAR		COUNTY	COLORADO	8	NORTHEAST	20	WELD	123			0		CATTLE	CATTLE, INCL CALVES - OPERATIONS WITH SALES	SALES OF CATTLE, INCL CALVES	SALES OF CATTLE, INCL CALVES: (10 TO 19 HEAD)	138	42.7
8123	CENSUS	2017	YEAR		COUNTY	COLORADO	8	NORTHEAST	20	WELD	123			0		CATTLE	CATTLE, INCL CALVES - OPERATIONS WITH SALES	SALES OF CATTLE, INCL CALVES	SALES OF CATTLE, INCL CALVES: (100 TO 199 HEAD)	93	50.7
8123	CENSUS	2017	YEAR		COUNTY	COLORADO	8	NORTHEAST	20	WELD	123			0		CATTLE	CATTLE, INCL CALVES - OPERATIONS WITH SALES	SALES OF CATTLE, INCL CALVES	SALES OF CATTLE, INCL CALVES: (20 TO 49 HEAD)	186	51.3
8123	CENSUS	2017	YEAR		COUNTY	COLORADO	8	NORTHEAST	20	WELD	123			0		CATTLE	CATTLE, INCL CALVES - OPERATIONS WITH SALES	SALES OF CATTLE, INCL CALVES	SALES OF CATTLE, INCL CALVES: (200 TO 499 HEAD)	65	70.2
8123	CENSUS	2017	YEAR		COUNTY	COLORADO	8	NORTHEAST	20	WELD	123			0		CATTLE	CATTLE, INCL CALVES - OPERATIONS WITH SALES	SALES OF CATTLE, INCL CALVES	SALES OF CATTLE, INCL CALVES: (50 TO 99 HEAD)	130	51.4
8123	CENSUS	2017	YEAR		COUNTY	COLORADO	8	NORTHEAST	20	WELD	123			0		CATTLE	CATTLE, INCL CALVES - OPERATIONS WITH SALES	SALES OF CATTLE, INCL CALVES	SALES OF CATTLE, INCL CALVES: (500 OR MORE HEAD)	87	18.4
8123	CENSUS	2017	YEAR		COUNTY	COLORADO	8	NORTHEAST	20	WELD	123			0		CATTLE	CATTLE, INCL CALVES - OPERATIONS WITH SALES	TOTAL	NOT SPECIFIED	1188	24
8123	CENSUS	2017	YEAR		COUNTY	COLORADO	8	NORTHEAST	20	WELD	123			0		CATTLE	CATTLE, INCL CALVES - SALES, MEASURED IN $	TOTAL	NOT SPECIFIED	1057898000	5.8
8123	CENSUS	2017	YEAR		COUNTY	COLORADO	8	NORTHEAST	20	WELD	123			0		CATTLE	CATTLE, INCL CALVES - SALES, MEASURED IN HEAD	SALES OF CATTLE, INCL CALVES	SALES OF CATTLE, INCL CALVES: (1 TO 9 HEAD)	2024	41.7
8123	CENSUS	2017	YEAR		COUNTY	COLORADO	8	NORTHEAST	20	WELD	123			0		CATTLE	CATTLE, INCL CALVES - SALES, MEASURED IN HEAD	SALES OF CATTLE, INCL CALVES	SALES OF CATTLE, INCL CALVES: (10 TO 19 HEAD)	1745	42.7
8123	CENSUS	2017	YEAR		COUNTY	COLORADO	8	NORTHEAST	20	WELD	123			0		CATTLE	CATTLE, INCL CALVES - SALES, MEASURED IN HEAD	SALES OF CATTLE, INCL CALVES	SALES OF CATTLE, INCL CALVES: (100 TO 199 HEAD)	12468	51.6
8123	CENSUS	2017	YEAR		COUNTY	COLORADO	8	NORTHEAST	20	WELD	123			0		CATTLE	CATTLE, INCL CALVES - SALES, MEASURED IN HEAD	SALES OF CATTLE, INCL CALVES	SALES OF CATTLE, INCL CALVES: (20 TO 49 HEAD)	5801	53.1
8123	CENSUS	2017	YEAR		COUNTY	COLORADO	8	NORTHEAST	20	WELD	123			0		CATTLE	CATTLE, INCL CALVES - SALES, MEASURED IN HEAD	SALES OF CATTLE, INCL CALVES	SALES OF CATTLE, INCL CALVES: (200 TO 499 HEAD)	19891	71.5
8123	CENSUS	2017	YEAR		COUNTY	COLORADO	8	NORTHEAST	20	WELD	123			0		CATTLE	CATTLE, INCL CALVES - SALES, MEASURED IN HEAD	SALES OF CATTLE, INCL CALVES	SALES OF CATTLE, INCL CALVES: (50 TO 99 HEAD)	8897	49.7
8123	CENSUS	2017	YEAR		COUNTY	COLORADO	8	NORTHEAST	20	WELD	123			0		CATTLE	CATTLE, INCL CALVES - SALES, MEASURED IN HEAD	SALES OF CATTLE, INCL CALVES	SALES OF CATTLE, INCL CALVES: (500 OR MORE HEAD)	704362	5.7
8123	CENSUS	2017	YEAR		COUNTY	COLORADO	8	NORTHEAST	20	WELD	123			0		CATTLE	CATTLE, INCL CALVES - SALES, MEASURED IN HEAD	TOTAL	NOT SPECIFIED	755188	6.4
8015	CENSUS	2017	YEAR		COUNTY	COLORADO	8	NORTHWEST AND MOUNTAIN	10	CHAFFEE	15			0		CATTLE	CATTLE, INCL CALVES - OPERATIONS WITH SALES	SALES OF CATTLE, INCL CALVES	SALES OF CATTLE, INCL CALVES: (1 TO 9 HEAD)	46	36.4
8015	CENSUS	2017	YEAR		COUNTY	COLORADO	8	NORTHWEST AND MOUNTAIN	10	CHAFFEE	15			0		CATTLE	CATTLE, INCL CALVES - OPERATIONS WITH SALES	SALES OF CATTLE, INCL CALVES	SALES OF CATTLE, INCL CALVES: (10 TO 19 HEAD)	8	42.7
8015	CENSUS	2017	YEAR		COUNTY	COLORADO	8	NORTHWEST AND MOUNTAIN	10	CHAFFEE	15			0		CATTLE	CATTLE, INCL CALVES - OPERATIONS WITH SALES	SALES OF CATTLE, INCL CALVES	SALES OF CATTLE, INCL CALVES: (100 TO 199 HEAD)	7	50.7
8015	CENSUS	2017	YEAR		COUNTY	COLORADO	8	NORTHWEST AND MOUNTAIN	10	CHAFFEE	15			0		CATTLE	CATTLE, INCL CALVES - OPERATIONS WITH SALES	SALES OF CATTLE, INCL CALVES	SALES OF CATTLE, INCL CALVES: (20 TO 49 HEAD)	19	51.3
8015	CENSUS	2017	YEAR		COUNTY	COLORADO	8	NORTHWEST AND MOUNTAIN	10	CHAFFEE	15			0		CATTLE	CATTLE, INCL CALVES - OPERATIONS WITH SALES	SALES OF CATTLE, INCL CALVES	SALES OF CATTLE, INCL CALVES: (200 TO 499 HEAD)	8	70.2
8015	CENSUS	2017	YEAR		COUNTY	COLORADO	8	NORTHWEST AND MOUNTAIN	10	CHAFFEE	15			0		CATTLE	CATTLE, INCL CALVES - OPERATIONS WITH SALES	SALES OF CATTLE, INCL CALVES	SALES OF CATTLE, INCL CALVES: (50 TO 99 HEAD)	6	51.4
8015	CENSUS	2017	YEAR		COUNTY	COLORADO	8	NORTHWEST AND MOUNTAIN	10	CHAFFEE	15			0		CATTLE	CATTLE, INCL CALVES - OPERATIONS WITH SALES	SALES OF CATTLE, INCL CALVES	SALES OF CATTLE, INCL CALVES: (500 OR MORE HEAD)	3	18.4
8015	CENSUS	2017	YEAR		COUNTY	COLORADO	8	NORTHWEST AND MOUNTAIN	10	CHAFFEE	15			0		CATTLE	CATTLE, INCL CALVES - OPERATIONS WITH SALES	TOTAL	NOT SPECIFIED	97	24
8015	CENSUS	2017	YEAR		COUNTY	COLORADO	8	NORTHWEST AND MOUNTAIN	10	CHAFFEE	15			0		CATTLE	CATTLE, INCL CALVES - SALES, MEASURED IN $	TOTAL	NOT SPECIFIED	(D)	(D)
8015	CENSUS	2017	YEAR		COUNTY	COLORADO	8	NORTHWEST AND MOUNTAIN	10	CHAFFEE	15			0		CATTLE	CATTLE, INCL CALVES - SALES, MEASURED IN HEAD	SALES OF CATTLE, INCL CALVES	SALES OF CATTLE, INCL CALVES: (1 TO 9 HEAD)	215	41.7
8015	CENSUS	2017	YEAR		COUNTY	COLORADO	8	NORTHWEST AND MOUNTAIN	10	CHAFFEE	15			0		CATTLE	CATTLE, INCL CALVES - SALES, MEASURED IN HEAD	SALES OF CATTLE, INCL CALVES	SALES OF CATTLE, INCL CALVES: (10 TO 19 HEAD)	120	42.7
8015	CENSUS	2017	YEAR		COUNTY	COLORADO	8	NORTHWEST AND MOUNTAIN	10	CHAFFEE	15			0		CATTLE	CATTLE, INCL CALVES - SALES, MEASURED IN HEAD	SALES OF CATTLE, INCL CALVES	SALES OF CATTLE, INCL CALVES: (100 TO 199 HEAD)	945	51.6
8015	CENSUS	2017	YEAR		COUNTY	COLORADO	8	NORTHWEST AND MOUNTAIN	10	CHAFFEE	15			0		CATTLE	CATTLE, INCL CALVES - SALES, MEASURED IN HEAD	SALES OF CATTLE, INCL CALVES	SALES OF CATTLE, INCL CALVES: (20 TO 49 HEAD)	677	53.1
8015	CENSUS	2017	YEAR		COUNTY	COLORADO	8	NORTHWEST AND MOUNTAIN	10	CHAFFEE	15			0		CATTLE	CATTLE, INCL CALVES - SALES, MEASURED IN HEAD	SALES OF CATTLE, INCL CALVES	SALES OF CATTLE, INCL CALVES: (200 TO 499 HEAD)	1875	71.5
8015	CENSUS	2017	YEAR		COUNTY	COLORADO	8	NORTHWEST AND MOUNTAIN	10	CHAFFEE	15			0		CATTLE	CATTLE, INCL CALVES - SALES, MEASURED IN HEAD	SALES OF CATTLE, INCL CALVES	SALES OF CATTLE, INCL CALVES: (50 TO 99 HEAD)	411	49.7
8015	CENSUS	2017	YEAR		COUNTY	COLORADO	8	NORTHWEST AND MOUNTAIN	10	CHAFFEE	15			0		CATTLE	CATTLE, INCL CALVES - SALES, MEASURED IN HEAD	SALES OF CATTLE, INCL CALVES	SALES OF CATTLE, INCL CALVES: (500 OR MORE HEAD)	2007	5.7
8015	CENSUS	2017	YEAR		COUNTY	COLORADO	8	NORTHWEST AND MOUNTAIN	10	CHAFFEE	15			0		CATTLE	CATTLE, INCL CALVES - SALES, MEASURED IN HEAD	TOTAL	NOT SPECIFIED	6250	6.4
8019	CENSUS	2017	YEAR		COUNTY	COLORADO	8	NORTHWEST AND MOUNTAIN	10	CLEAR CREEK	19			0		CATTLE	CATTLE, INCL CALVES - OPERATIONS WITH SALES	SALES OF CATTLE, INCL CALVES	SALES OF CATTLE, INCL CALVES: (1 TO 9 HEAD)	9	36.4
8019	CENSUS	2017	YEAR		COUNTY	COLORADO	8	NORTHWEST AND MOUNTAIN	10	CLEAR CREEK	19			0		CATTLE	CATTLE, INCL CALVES - OPERATIONS WITH SALES	SALES OF CATTLE, INCL CALVES	SALES OF CATTLE, INCL CALVES: (10 TO 19 HEAD)	1	42.7
8019	CENSUS	2017	YEAR		COUNTY	COLORADO	8	NORTHWEST AND MOUNTAIN	10	CLEAR CREEK	19			0		CATTLE	CATTLE, INCL CALVES - OPERATIONS WITH SALES	SALES OF CATTLE, INCL CALVES	SALES OF CATTLE, INCL CALVES: (50 TO 99 HEAD)	1	51.4
8019	CENSUS	2017	YEAR		COUNTY	COLORADO	8	NORTHWEST AND MOUNTAIN	10	CLEAR CREEK	19			0		CATTLE	CATTLE, INCL CALVES - OPERATIONS WITH SALES	TOTAL	NOT SPECIFIED	11	24
8019	CENSUS	2017	YEAR		COUNTY	COLORADO	8	NORTHWEST AND MOUNTAIN	10	CLEAR CREEK	19			0		CATTLE	CATTLE, INCL CALVES - SALES, MEASURED IN $	TOTAL	NOT SPECIFIED	116000	5.8
8019	CENSUS	2017	YEAR		COUNTY	COLORADO	8	NORTHWEST AND MOUNTAIN	10	CLEAR CREEK	19			0		CATTLE	CATTLE, INCL CALVES - SALES, MEASURED IN HEAD	SALES OF CATTLE, INCL CALVES	SALES OF CATTLE, INCL CALVES: (1 TO 9 HEAD)	(D)	(D)
8019	CENSUS	2017	YEAR		COUNTY	COLORADO	8	NORTHWEST AND MOUNTAIN	10	CLEAR CREEK	19			0		CATTLE	CATTLE, INCL CALVES - SALES, MEASURED IN HEAD	SALES OF CATTLE, INCL CALVES	SALES OF CATTLE, INCL CALVES: (10 TO 19 HEAD)	(D)	(D)
8019	CENSUS	2017	YEAR		COUNTY	COLORADO	8	NORTHWEST AND MOUNTAIN	10	CLEAR CREEK	19			0		CATTLE	CATTLE, INCL CALVES - SALES, MEASURED IN HEAD	SALES OF CATTLE, INCL CALVES	SALES OF CATTLE, INCL CALVES: (50 TO 99 HEAD)	(D)	(D)
8019	CENSUS	2017	YEAR		COUNTY	COLORADO	8	NORTHWEST AND MOUNTAIN	10	CLEAR CREEK	19			0		CATTLE	CATTLE, INCL CALVES - SALES, MEASURED IN HEAD	TOTAL	NOT SPECIFIED	113	6.4
8037	CENSUS	2017	YEAR		COUNTY	COLORADO	8	NORTHWEST AND MOUNTAIN	10	EAGLE	37			0		CATTLE	CATTLE, INCL CALVES - OPERATIONS WITH SALES	SALES OF CATTLE, INCL CALVES	SALES OF CATTLE, INCL CALVES: (1 TO 9 HEAD)	14	36.4
8037	CENSUS	2017	YEAR		COUNTY	COLORADO	8	NORTHWEST AND MOUNTAIN	10	EAGLE	37			0		CATTLE	CATTLE, INCL CALVES - OPERATIONS WITH SALES	SALES OF CATTLE, INCL CALVES	SALES OF CATTLE, INCL CALVES: (10 TO 19 HEAD)	2	42.7
8037	CENSUS	2017	YEAR		COUNTY	COLORADO	8	NORTHWEST AND MOUNTAIN	10	EAGLE	37			0		CATTLE	CATTLE, INCL CALVES - OPERATIONS WITH SALES	SALES OF CATTLE, INCL CALVES	SALES OF CATTLE, INCL CALVES: (100 TO 199 HEAD)	5	50.7
8037	CENSUS	2017	YEAR		COUNTY	COLORADO	8	NORTHWEST AND MOUNTAIN	10	EAGLE	37			0		CATTLE	CATTLE, INCL CALVES - OPERATIONS WITH SALES	SALES OF CATTLE, INCL CALVES	SALES OF CATTLE, INCL CALVES: (20 TO 49 HEAD)	8	51.3
8037	CENSUS	2017	YEAR		COUNTY	COLORADO	8	NORTHWEST AND MOUNTAIN	10	EAGLE	37			0		CATTLE	CATTLE, INCL CALVES - OPERATIONS WITH SALES	SALES OF CATTLE, INCL CALVES	SALES OF CATTLE, INCL CALVES: (200 TO 499 HEAD)	7	70.2
8037	CENSUS	2017	YEAR		COUNTY	COLORADO	8	NORTHWEST AND MOUNTAIN	10	EAGLE	37			0		CATTLE	CATTLE, INCL CALVES - OPERATIONS WITH SALES	SALES OF CATTLE, INCL CALVES	SALES OF CATTLE, INCL CALVES: (50 TO 99 HEAD)	11	51.4
8037	CENSUS	2017	YEAR		COUNTY	COLORADO	8	NORTHWEST AND MOUNTAIN	10	EAGLE	37			0		CATTLE	CATTLE, INCL CALVES - OPERATIONS WITH SALES	SALES OF CATTLE, INCL CALVES	SALES OF CATTLE, INCL CALVES: (500 OR MORE HEAD)	2	18.4
8037	CENSUS	2017	YEAR		COUNTY	COLORADO	8	NORTHWEST AND MOUNTAIN	10	EAGLE	37			0		CATTLE	CATTLE, INCL CALVES - OPERATIONS WITH SALES	TOTAL	NOT SPECIFIED	49	24
8037	CENSUS	2017	YEAR		COUNTY	COLORADO	8	NORTHWEST AND MOUNTAIN	10	EAGLE	37			0		CATTLE	CATTLE, INCL CALVES - SALES, MEASURED IN $	TOTAL	NOT SPECIFIED	4812000	5.8
8037	CENSUS	2017	YEAR		COUNTY	COLORADO	8	NORTHWEST AND MOUNTAIN	10	EAGLE	37			0		CATTLE	CATTLE, INCL CALVES - SALES, MEASURED IN HEAD	SALES OF CATTLE, INCL CALVES	SALES OF CATTLE, INCL CALVES: (1 TO 9 HEAD)	59	41.7
8037	CENSUS	2017	YEAR		COUNTY	COLORADO	8	NORTHWEST AND MOUNTAIN	10	EAGLE	37			0		CATTLE	CATTLE, INCL CALVES - SALES, MEASURED IN HEAD	SALES OF CATTLE, INCL CALVES	SALES OF CATTLE, INCL CALVES: (10 TO 19 HEAD)	(D)	(D)
8037	CENSUS	2017	YEAR		COUNTY	COLORADO	8	NORTHWEST AND MOUNTAIN	10	EAGLE	37			0		CATTLE	CATTLE, INCL CALVES - SALES, MEASURED IN HEAD	SALES OF CATTLE, INCL CALVES	SALES OF CATTLE, INCL CALVES: (100 TO 199 HEAD)	873	51.6
8037	CENSUS	2017	YEAR		COUNTY	COLORADO	8	NORTHWEST AND MOUNTAIN	10	EAGLE	37			0		CATTLE	CATTLE, INCL CALVES - SALES, MEASURED IN HEAD	SALES OF CATTLE, INCL CALVES	SALES OF CATTLE, INCL CALVES: (20 TO 49 HEAD)	(D)	(D)
8037	CENSUS	2017	YEAR		COUNTY	COLORADO	8	NORTHWEST AND MOUNTAIN	10	EAGLE	37			0		CATTLE	CATTLE, INCL CALVES - SALES, MEASURED IN HEAD	SALES OF CATTLE, INCL CALVES	SALES OF CATTLE, INCL CALVES: (200 TO 499 HEAD)	1870	71.5
8037	CENSUS	2017	YEAR		COUNTY	COLORADO	8	NORTHWEST AND MOUNTAIN	10	EAGLE	37			0		CATTLE	CATTLE, INCL CALVES - SALES, MEASURED IN HEAD	SALES OF CATTLE, INCL CALVES	SALES OF CATTLE, INCL CALVES: (50 TO 99 HEAD)	652	49.7
8037	CENSUS	2017	YEAR		COUNTY	COLORADO	8	NORTHWEST AND MOUNTAIN	10	EAGLE	37			0		CATTLE	CATTLE, INCL CALVES - SALES, MEASURED IN HEAD	SALES OF CATTLE, INCL CALVES	SALES OF CATTLE, INCL CALVES: (500 OR MORE HEAD)	(D)	(D)
8037	CENSUS	2017	YEAR		COUNTY	COLORADO	8	NORTHWEST AND MOUNTAIN	10	EAGLE	37			0		CATTLE	CATTLE, INCL CALVES - SALES, MEASURED IN HEAD	TOTAL	NOT SPECIFIED	6024	6.4
8047	CENSUS	2017	YEAR		COUNTY	COLORADO	8	NORTHWEST AND MOUNTAIN	10	GILPIN	47			0		CATTLE	CATTLE, INCL CALVES - OPERATIONS WITH SALES	SALES OF CATTLE, INCL CALVES	SALES OF CATTLE, INCL CALVES: (1 TO 9 HEAD)	5	36.4
8047	CENSUS	2017	YEAR		COUNTY	COLORADO	8	NORTHWEST AND MOUNTAIN	10	GILPIN	47			0		CATTLE	CATTLE, INCL CALVES - OPERATIONS WITH SALES	SALES OF CATTLE, INCL CALVES	SALES OF CATTLE, INCL CALVES: (10 TO 19 HEAD)	2	42.7
8047	CENSUS	2017	YEAR		COUNTY	COLORADO	8	NORTHWEST AND MOUNTAIN	10	GILPIN	47			0		CATTLE	CATTLE, INCL CALVES - OPERATIONS WITH SALES	SALES OF CATTLE, INCL CALVES	SALES OF CATTLE, INCL CALVES: (20 TO 49 HEAD)	1	51.3
8047	CENSUS	2017	YEAR		COUNTY	COLORADO	8	NORTHWEST AND MOUNTAIN	10	GILPIN	47			0		CATTLE	CATTLE, INCL CALVES - OPERATIONS WITH SALES	SALES OF CATTLE, INCL CALVES	SALES OF CATTLE, INCL CALVES: (50 TO 99 HEAD)	1	51.4
8047	CENSUS	2017	YEAR		COUNTY	COLORADO	8	NORTHWEST AND MOUNTAIN	10	GILPIN	47			0		CATTLE	CATTLE, INCL CALVES - OPERATIONS WITH SALES	TOTAL	NOT SPECIFIED	9	24
8047	CENSUS	2017	YEAR		COUNTY	COLORADO	8	NORTHWEST AND MOUNTAIN	10	GILPIN	47			0		CATTLE	CATTLE, INCL CALVES - SALES, MEASURED IN $	TOTAL	NOT SPECIFIED	137000	5.8
8047	CENSUS	2017	YEAR		COUNTY	COLORADO	8	NORTHWEST AND MOUNTAIN	10	GILPIN	47			0		CATTLE	CATTLE, INCL CALVES - SALES, MEASURED IN HEAD	SALES OF CATTLE, INCL CALVES	SALES OF CATTLE, INCL CALVES: (1 TO 9 HEAD)	18	41.7
8047	CENSUS	2017	YEAR		COUNTY	COLORADO	8	NORTHWEST AND MOUNTAIN	10	GILPIN	47			0		CATTLE	CATTLE, INCL CALVES - SALES, MEASURED IN HEAD	SALES OF CATTLE, INCL CALVES	SALES OF CATTLE, INCL CALVES: (10 TO 19 HEAD)	(D)	(D)
8047	CENSUS	2017	YEAR		COUNTY	COLORADO	8	NORTHWEST AND MOUNTAIN	10	GILPIN	47			0		CATTLE	CATTLE, INCL CALVES - SALES, MEASURED IN HEAD	SALES OF CATTLE, INCL CALVES	SALES OF CATTLE, INCL CALVES: (20 TO 49 HEAD)	(D)	(D)
8047	CENSUS	2017	YEAR		COUNTY	COLORADO	8	NORTHWEST AND MOUNTAIN	10	GILPIN	47			0		CATTLE	CATTLE, INCL CALVES - SALES, MEASURED IN HEAD	SALES OF CATTLE, INCL CALVES	SALES OF CATTLE, INCL CALVES: (50 TO 99 HEAD)	(D)	(D)
8047	CENSUS	2017	YEAR		COUNTY	COLORADO	8	NORTHWEST AND MOUNTAIN	10	GILPIN	47			0		CATTLE	CATTLE, INCL CALVES - SALES, MEASURED IN HEAD	TOTAL	NOT SPECIFIED	154	6.4
8049	CENSUS	2017	YEAR		COUNTY	COLORADO	8	NORTHWEST AND MOUNTAIN	10	GRAND	49			0		CATTLE	CATTLE, INCL CALVES - OPERATIONS WITH SALES	SALES OF CATTLE, INCL CALVES	SALES OF CATTLE, INCL CALVES: (1 TO 9 HEAD)	24	36.4
8049	CENSUS	2017	YEAR		COUNTY	COLORADO	8	NORTHWEST AND MOUNTAIN	10	GRAND	49			0		CATTLE	CATTLE, INCL CALVES - OPERATIONS WITH SALES	SALES OF CATTLE, INCL CALVES	SALES OF CATTLE, INCL CALVES: (10 TO 19 HEAD)	5	42.7
8049	CENSUS	2017	YEAR		COUNTY	COLORADO	8	NORTHWEST AND MOUNTAIN	10	GRAND	49			0		CATTLE	CATTLE, INCL CALVES - OPERATIONS WITH SALES	SALES OF CATTLE, INCL CALVES	SALES OF CATTLE, INCL CALVES: (100 TO 199 HEAD)	13	50.7
8049	CENSUS	2017	YEAR		COUNTY	COLORADO	8	NORTHWEST AND MOUNTAIN	10	GRAND	49			0		CATTLE	CATTLE, INCL CALVES - OPERATIONS WITH SALES	SALES OF CATTLE, INCL CALVES	SALES OF CATTLE, INCL CALVES: (20 TO 49 HEAD)	20	51.3
8049	CENSUS	2017	YEAR		COUNTY	COLORADO	8	NORTHWEST AND MOUNTAIN	10	GRAND	49			0		CATTLE	CATTLE, INCL CALVES - OPERATIONS WITH SALES	SALES OF CATTLE, INCL CALVES	SALES OF CATTLE, INCL CALVES: (200 TO 499 HEAD)	10	70.2
8049	CENSUS	2017	YEAR		COUNTY	COLORADO	8	NORTHWEST AND MOUNTAIN	10	GRAND	49			0		CATTLE	CATTLE, INCL CALVES - OPERATIONS WITH SALES	SALES OF CATTLE, INCL CALVES	SALES OF CATTLE, INCL CALVES: (50 TO 99 HEAD)	14	51.4
8049	CENSUS	2017	YEAR		COUNTY	COLORADO	8	NORTHWEST AND MOUNTAIN	10	GRAND	49			0		CATTLE	CATTLE, INCL CALVES - OPERATIONS WITH SALES	SALES OF CATTLE, INCL CALVES	SALES OF CATTLE, INCL CALVES: (500 OR MORE HEAD)	8	18.4
8049	CENSUS	2017	YEAR		COUNTY	COLORADO	8	NORTHWEST AND MOUNTAIN	10	GRAND	49			0		CATTLE	CATTLE, INCL CALVES - OPERATIONS WITH SALES	TOTAL	NOT SPECIFIED	94	24
8049	CENSUS	2017	YEAR		COUNTY	COLORADO	8	NORTHWEST AND MOUNTAIN	10	GRAND	49			0		CATTLE	CATTLE, INCL CALVES - SALES, MEASURED IN $	TOTAL	NOT SPECIFIED	9533000	5.8
8049	CENSUS	2017	YEAR		COUNTY	COLORADO	8	NORTHWEST AND MOUNTAIN	10	GRAND	49			0		CATTLE	CATTLE, INCL CALVES - SALES, MEASURED IN HEAD	SALES OF CATTLE, INCL CALVES	SALES OF CATTLE, INCL CALVES: (1 TO 9 HEAD)	78	41.7
8049	CENSUS	2017	YEAR		COUNTY	COLORADO	8	NORTHWEST AND MOUNTAIN	10	GRAND	49			0		CATTLE	CATTLE, INCL CALVES - SALES, MEASURED IN HEAD	SALES OF CATTLE, INCL CALVES	SALES OF CATTLE, INCL CALVES: (10 TO 19 HEAD)	64	42.7
8049	CENSUS	2017	YEAR		COUNTY	COLORADO	8	NORTHWEST AND MOUNTAIN	10	GRAND	49			0		CATTLE	CATTLE, INCL CALVES - SALES, MEASURED IN HEAD	SALES OF CATTLE, INCL CALVES	SALES OF CATTLE, INCL CALVES: (100 TO 199 HEAD)	1756	51.6
8049	CENSUS	2017	YEAR		COUNTY	COLORADO	8	NORTHWEST AND MOUNTAIN	10	GRAND	49			0		CATTLE	CATTLE, INCL CALVES - SALES, MEASURED IN HEAD	SALES OF CATTLE, INCL CALVES	SALES OF CATTLE, INCL CALVES: (20 TO 49 HEAD)	621	53.1
8049	CENSUS	2017	YEAR		COUNTY	COLORADO	8	NORTHWEST AND MOUNTAIN	10	GRAND	49			0		CATTLE	CATTLE, INCL CALVES - SALES, MEASURED IN HEAD	SALES OF CATTLE, INCL CALVES	SALES OF CATTLE, INCL CALVES: (200 TO 499 HEAD)	3102	71.5
8049	CENSUS	2017	YEAR		COUNTY	COLORADO	8	NORTHWEST AND MOUNTAIN	10	GRAND	49			0		CATTLE	CATTLE, INCL CALVES - SALES, MEASURED IN HEAD	SALES OF CATTLE, INCL CALVES	SALES OF CATTLE, INCL CALVES: (50 TO 99 HEAD)	1047	49.7
8049	CENSUS	2017	YEAR		COUNTY	COLORADO	8	NORTHWEST AND MOUNTAIN	10	GRAND	49			0		CATTLE	CATTLE, INCL CALVES - SALES, MEASURED IN HEAD	SALES OF CATTLE, INCL CALVES	SALES OF CATTLE, INCL CALVES: (500 OR MORE HEAD)	5924	5.7
8049	CENSUS	2017	YEAR		COUNTY	COLORADO	8	NORTHWEST AND MOUNTAIN	10	GRAND	49			0		CATTLE	CATTLE, INCL CALVES - SALES, MEASURED IN HEAD	TOTAL	NOT SPECIFIED	12592	6.4
8051	CENSUS	2017	YEAR		COUNTY	COLORADO	8	NORTHWEST AND MOUNTAIN	10	GUNNISON	51			0		CATTLE	CATTLE, INCL CALVES - OPERATIONS WITH SALES	SALES OF CATTLE, INCL CALVES	SALES OF CATTLE, INCL CALVES: (1 TO 9 HEAD)	26	36.4
8051	CENSUS	2017	YEAR		COUNTY	COLORADO	8	NORTHWEST AND MOUNTAIN	10	GUNNISON	51			0		CATTLE	CATTLE, INCL CALVES - OPERATIONS WITH SALES	SALES OF CATTLE, INCL CALVES	SALES OF CATTLE, INCL CALVES: (10 TO 19 HEAD)	6	42.7
8051	CENSUS	2017	YEAR		COUNTY	COLORADO	8	NORTHWEST AND MOUNTAIN	10	GUNNISON	51			0		CATTLE	CATTLE, INCL CALVES - OPERATIONS WITH SALES	SALES OF CATTLE, INCL CALVES	SALES OF CATTLE, INCL CALVES: (100 TO 199 HEAD)	26	50.7
8051	CENSUS	2017	YEAR		COUNTY	COLORADO	8	NORTHWEST AND MOUNTAIN	10	GUNNISON	51			0		CATTLE	CATTLE, INCL CALVES - OPERATIONS WITH SALES	SALES OF CATTLE, INCL CALVES	SALES OF CATTLE, INCL CALVES: (20 TO 49 HEAD)	15	51.3
8051	CENSUS	2017	YEAR		COUNTY	COLORADO	8	NORTHWEST AND MOUNTAIN	10	GUNNISON	51			0		CATTLE	CATTLE, INCL CALVES - OPERATIONS WITH SALES	SALES OF CATTLE, INCL CALVES	SALES OF CATTLE, INCL CALVES: (200 TO 499 HEAD)	19	70.2
8051	CENSUS	2017	YEAR		COUNTY	COLORADO	8	NORTHWEST AND MOUNTAIN	10	GUNNISON	51			0		CATTLE	CATTLE, INCL CALVES - OPERATIONS WITH SALES	SALES OF CATTLE, INCL CALVES	SALES OF CATTLE, INCL CALVES: (50 TO 99 HEAD)	12	51.4
8051	CENSUS	2017	YEAR		COUNTY	COLORADO	8	NORTHWEST AND MOUNTAIN	10	GUNNISON	51			0		CATTLE	CATTLE, INCL CALVES - OPERATIONS WITH SALES	SALES OF CATTLE, INCL CALVES	SALES OF CATTLE, INCL CALVES: (500 OR MORE HEAD)	11	18.4
8051	CENSUS	2017	YEAR		COUNTY	COLORADO	8	NORTHWEST AND MOUNTAIN	10	GUNNISON	51			0		CATTLE	CATTLE, INCL CALVES - OPERATIONS WITH SALES	TOTAL	NOT SPECIFIED	115	24
8051	CENSUS	2017	YEAR		COUNTY	COLORADO	8	NORTHWEST AND MOUNTAIN	10	GUNNISON	51			0		CATTLE	CATTLE, INCL CALVES - SALES, MEASURED IN $	TOTAL	NOT SPECIFIED	15821000	5.8
8051	CENSUS	2017	YEAR		COUNTY	COLORADO	8	NORTHWEST AND MOUNTAIN	10	GUNNISON	51			0		CATTLE	CATTLE, INCL CALVES - SALES, MEASURED IN HEAD	SALES OF CATTLE, INCL CALVES	SALES OF CATTLE, INCL CALVES: (1 TO 9 HEAD)	109	41.7
8051	CENSUS	2017	YEAR		COUNTY	COLORADO	8	NORTHWEST AND MOUNTAIN	10	GUNNISON	51			0		CATTLE	CATTLE, INCL CALVES - SALES, MEASURED IN HEAD	SALES OF CATTLE, INCL CALVES	SALES OF CATTLE, INCL CALVES: (10 TO 19 HEAD)	81	42.7
8051	CENSUS	2017	YEAR		COUNTY	COLORADO	8	NORTHWEST AND MOUNTAIN	10	GUNNISON	51			0		CATTLE	CATTLE, INCL CALVES - SALES, MEASURED IN HEAD	SALES OF CATTLE, INCL CALVES	SALES OF CATTLE, INCL CALVES: (100 TO 199 HEAD)	3367	51.6
8051	CENSUS	2017	YEAR		COUNTY	COLORADO	8	NORTHWEST AND MOUNTAIN	10	GUNNISON	51			0		CATTLE	CATTLE, INCL CALVES - SALES, MEASURED IN HEAD	SALES OF CATTLE, INCL CALVES	SALES OF CATTLE, INCL CALVES: (20 TO 49 HEAD)	466	53.1
8051	CENSUS	2017	YEAR		COUNTY	COLORADO	8	NORTHWEST AND MOUNTAIN	10	GUNNISON	51			0		CATTLE	CATTLE, INCL CALVES - SALES, MEASURED IN HEAD	SALES OF CATTLE, INCL CALVES	SALES OF CATTLE, INCL CALVES: (200 TO 499 HEAD)	5299	71.5
8051	CENSUS	2017	YEAR		COUNTY	COLORADO	8	NORTHWEST AND MOUNTAIN	10	GUNNISON	51			0		CATTLE	CATTLE, INCL CALVES - SALES, MEASURED IN HEAD	SALES OF CATTLE, INCL CALVES	SALES OF CATTLE, INCL CALVES: (50 TO 99 HEAD)	840	49.7
8051	CENSUS	2017	YEAR		COUNTY	COLORADO	8	NORTHWEST AND MOUNTAIN	10	GUNNISON	51			0		CATTLE	CATTLE, INCL CALVES - SALES, MEASURED IN HEAD	SALES OF CATTLE, INCL CALVES	SALES OF CATTLE, INCL CALVES: (500 OR MORE HEAD)	7357	5.7
8051	CENSUS	2017	YEAR		COUNTY	COLORADO	8	NORTHWEST AND MOUNTAIN	10	GUNNISON	51			0		CATTLE	CATTLE, INCL CALVES - SALES, MEASURED IN HEAD	TOTAL	NOT SPECIFIED	17519	6.4
8057	CENSUS	2017	YEAR		COUNTY	COLORADO	8	NORTHWEST AND MOUNTAIN	10	JACKSON	57			0		CATTLE	CATTLE, INCL CALVES - OPERATIONS WITH SALES	SALES OF CATTLE, INCL CALVES	SALES OF CATTLE, INCL CALVES: (1 TO 9 HEAD)	6	36.4
8057	CENSUS	2017	YEAR		COUNTY	COLORADO	8	NORTHWEST AND MOUNTAIN	10	JACKSON	57			0		CATTLE	CATTLE, INCL CALVES - OPERATIONS WITH SALES	SALES OF CATTLE, INCL CALVES	SALES OF CATTLE, INCL CALVES: (10 TO 19 HEAD)	1	42.7
8057	CENSUS	2017	YEAR		COUNTY	COLORADO	8	NORTHWEST AND MOUNTAIN	10	JACKSON	57			0		CATTLE	CATTLE, INCL CALVES - OPERATIONS WITH SALES	SALES OF CATTLE, INCL CALVES	SALES OF CATTLE, INCL CALVES: (100 TO 199 HEAD)	7	50.7
8057	CENSUS	2017	YEAR		COUNTY	COLORADO	8	NORTHWEST AND MOUNTAIN	10	JACKSON	57			0		CATTLE	CATTLE, INCL CALVES - OPERATIONS WITH SALES	SALES OF CATTLE, INCL CALVES	SALES OF CATTLE, INCL CALVES: (20 TO 49 HEAD)	4	51.3
8057	CENSUS	2017	YEAR		COUNTY	COLORADO	8	NORTHWEST AND MOUNTAIN	10	JACKSON	57			0		CATTLE	CATTLE, INCL CALVES - OPERATIONS WITH SALES	SALES OF CATTLE, INCL CALVES	SALES OF CATTLE, INCL CALVES: (200 TO 499 HEAD)	18	70.2
8057	CENSUS	2017	YEAR		COUNTY	COLORADO	8	NORTHWEST AND MOUNTAIN	10	JACKSON	57			0		CATTLE	CATTLE, INCL CALVES - OPERATIONS WITH SALES	SALES OF CATTLE, INCL CALVES	SALES OF CATTLE, INCL CALVES: (50 TO 99 HEAD)	7	51.4
8057	CENSUS	2017	YEAR		COUNTY	COLORADO	8	NORTHWEST AND MOUNTAIN	10	JACKSON	57			0		CATTLE	CATTLE, INCL CALVES - OPERATIONS WITH SALES	SALES OF CATTLE, INCL CALVES	SALES OF CATTLE, INCL CALVES: (500 OR MORE HEAD)	14	18.4
8057	CENSUS	2017	YEAR		COUNTY	COLORADO	8	NORTHWEST AND MOUNTAIN	10	JACKSON	57			0		CATTLE	CATTLE, INCL CALVES - OPERATIONS WITH SALES	TOTAL	NOT SPECIFIED	57	24
8057	CENSUS	2017	YEAR		COUNTY	COLORADO	8	NORTHWEST AND MOUNTAIN	10	JACKSON	57			0		CATTLE	CATTLE, INCL CALVES - SALES, MEASURED IN $	TOTAL	NOT SPECIFIED	19735000	5.8
8057	CENSUS	2017	YEAR		COUNTY	COLORADO	8	NORTHWEST AND MOUNTAIN	10	JACKSON	57			0		CATTLE	CATTLE, INCL CALVES - SALES, MEASURED IN HEAD	SALES OF CATTLE, INCL CALVES	SALES OF CATTLE, INCL CALVES: (1 TO 9 HEAD)	(D)	(D)
8057	CENSUS	2017	YEAR		COUNTY	COLORADO	8	NORTHWEST AND MOUNTAIN	10	JACKSON	57			0		CATTLE	CATTLE, INCL CALVES - SALES, MEASURED IN HEAD	SALES OF CATTLE, INCL CALVES	SALES OF CATTLE, INCL CALVES: (10 TO 19 HEAD)	(D)	(D)
8057	CENSUS	2017	YEAR		COUNTY	COLORADO	8	NORTHWEST AND MOUNTAIN	10	JACKSON	57			0		CATTLE	CATTLE, INCL CALVES - SALES, MEASURED IN HEAD	SALES OF CATTLE, INCL CALVES	SALES OF CATTLE, INCL CALVES: (100 TO 199 HEAD)	925	51.6
8057	CENSUS	2017	YEAR		COUNTY	COLORADO	8	NORTHWEST AND MOUNTAIN	10	JACKSON	57			0		CATTLE	CATTLE, INCL CALVES - SALES, MEASURED IN HEAD	SALES OF CATTLE, INCL CALVES	SALES OF CATTLE, INCL CALVES: (20 TO 49 HEAD)	107	53.1
8057	CENSUS	2017	YEAR		COUNTY	COLORADO	8	NORTHWEST AND MOUNTAIN	10	JACKSON	57			0		CATTLE	CATTLE, INCL CALVES - SALES, MEASURED IN HEAD	SALES OF CATTLE, INCL CALVES	SALES OF CATTLE, INCL CALVES: (200 TO 499 HEAD)	5254	71.5
8057	CENSUS	2017	YEAR		COUNTY	COLORADO	8	NORTHWEST AND MOUNTAIN	10	JACKSON	57			0		CATTLE	CATTLE, INCL CALVES - SALES, MEASURED IN HEAD	SALES OF CATTLE, INCL CALVES	SALES OF CATTLE, INCL CALVES: (50 TO 99 HEAD)	446	49.7
8057	CENSUS	2017	YEAR		COUNTY	COLORADO	8	NORTHWEST AND MOUNTAIN	10	JACKSON	57			0		CATTLE	CATTLE, INCL CALVES - SALES, MEASURED IN HEAD	SALES OF CATTLE, INCL CALVES	SALES OF CATTLE, INCL CALVES: (500 OR MORE HEAD)	13673	5.7
8057	CENSUS	2017	YEAR		COUNTY	COLORADO	8	NORTHWEST AND MOUNTAIN	10	JACKSON	57			0		CATTLE	CATTLE, INCL CALVES - SALES, MEASURED IN HEAD	TOTAL	NOT SPECIFIED	20455	6.4
8065	CENSUS	2017	YEAR		COUNTY	COLORADO	8	NORTHWEST AND MOUNTAIN	10	LAKE	65			0		CATTLE	CATTLE, INCL CALVES - OPERATIONS WITH SALES	SALES OF CATTLE, INCL CALVES	SALES OF CATTLE, INCL CALVES: (1 TO 9 HEAD)	5	36.4
8065	CENSUS	2017	YEAR		COUNTY	COLORADO	8	NORTHWEST AND MOUNTAIN	10	LAKE	65			0		CATTLE	CATTLE, INCL CALVES - OPERATIONS WITH SALES	SALES OF CATTLE, INCL CALVES	SALES OF CATTLE, INCL CALVES: (10 TO 19 HEAD)	6	42.7
8065	CENSUS	2017	YEAR		COUNTY	COLORADO	8	NORTHWEST AND MOUNTAIN	10	LAKE	65			0		CATTLE	CATTLE, INCL CALVES - OPERATIONS WITH SALES	SALES OF CATTLE, INCL CALVES	SALES OF CATTLE, INCL CALVES: (100 TO 199 HEAD)	2	50.7
8065	CENSUS	2017	YEAR		COUNTY	COLORADO	8	NORTHWEST AND MOUNTAIN	10	LAKE	65			0		CATTLE	CATTLE, INCL CALVES - OPERATIONS WITH SALES	TOTAL	NOT SPECIFIED	13	24
8065	CENSUS	2017	YEAR		COUNTY	COLORADO	8	NORTHWEST AND MOUNTAIN	10	LAKE	65			0		CATTLE	CATTLE, INCL CALVES - SALES, MEASURED IN $	TOTAL	NOT SPECIFIED	473000	5.8
8065	CENSUS	2017	YEAR		COUNTY	COLORADO	8	NORTHWEST AND MOUNTAIN	10	LAKE	65			0		CATTLE	CATTLE, INCL CALVES - SALES, MEASURED IN HEAD	SALES OF CATTLE, INCL CALVES	SALES OF CATTLE, INCL CALVES: (1 TO 9 HEAD)	(D)	(D)
8065	CENSUS	2017	YEAR		COUNTY	COLORADO	8	NORTHWEST AND MOUNTAIN	10	LAKE	65			0		CATTLE	CATTLE, INCL CALVES - SALES, MEASURED IN HEAD	SALES OF CATTLE, INCL CALVES	SALES OF CATTLE, INCL CALVES: (10 TO 19 HEAD)	82	42.7
8065	CENSUS	2017	YEAR		COUNTY	COLORADO	8	NORTHWEST AND MOUNTAIN	10	LAKE	65			0		CATTLE	CATTLE, INCL CALVES - SALES, MEASURED IN HEAD	SALES OF CATTLE, INCL CALVES	SALES OF CATTLE, INCL CALVES: (100 TO 199 HEAD)	(D)	(D)
8065	CENSUS	2017	YEAR		COUNTY	COLORADO	8	NORTHWEST AND MOUNTAIN	10	LAKE	65			0		CATTLE	CATTLE, INCL CALVES - SALES, MEASURED IN HEAD	TOTAL	NOT SPECIFIED	454	6.4
8081	CENSUS	2017	YEAR		COUNTY	COLORADO	8	NORTHWEST AND MOUNTAIN	10	MOFFAT	81			0		CATTLE	CATTLE, INCL CALVES - OPERATIONS WITH SALES	SALES OF CATTLE, INCL CALVES	SALES OF CATTLE, INCL CALVES: (1 TO 9 HEAD)	40	36.4
8081	CENSUS	2017	YEAR		COUNTY	COLORADO	8	NORTHWEST AND MOUNTAIN	10	MOFFAT	81			0		CATTLE	CATTLE, INCL CALVES - OPERATIONS WITH SALES	SALES OF CATTLE, INCL CALVES	SALES OF CATTLE, INCL CALVES: (10 TO 19 HEAD)	13	42.7
8081	CENSUS	2017	YEAR		COUNTY	COLORADO	8	NORTHWEST AND MOUNTAIN	10	MOFFAT	81			0		CATTLE	CATTLE, INCL CALVES - OPERATIONS WITH SALES	SALES OF CATTLE, INCL CALVES	SALES OF CATTLE, INCL CALVES: (100 TO 199 HEAD)	37	50.7
8081	CENSUS	2017	YEAR		COUNTY	COLORADO	8	NORTHWEST AND MOUNTAIN	10	MOFFAT	81			0		CATTLE	CATTLE, INCL CALVES - OPERATIONS WITH SALES	SALES OF CATTLE, INCL CALVES	SALES OF CATTLE, INCL CALVES: (20 TO 49 HEAD)	22	51.3
8081	CENSUS	2017	YEAR		COUNTY	COLORADO	8	NORTHWEST AND MOUNTAIN	10	MOFFAT	81			0		CATTLE	CATTLE, INCL CALVES - OPERATIONS WITH SALES	SALES OF CATTLE, INCL CALVES	SALES OF CATTLE, INCL CALVES: (200 TO 499 HEAD)	26	70.2
8081	CENSUS	2017	YEAR		COUNTY	COLORADO	8	NORTHWEST AND MOUNTAIN	10	MOFFAT	81			0		CATTLE	CATTLE, INCL CALVES - OPERATIONS WITH SALES	SALES OF CATTLE, INCL CALVES	SALES OF CATTLE, INCL CALVES: (50 TO 99 HEAD)	22	51.4
8081	CENSUS	2017	YEAR		COUNTY	COLORADO	8	NORTHWEST AND MOUNTAIN	10	MOFFAT	81			0		CATTLE	CATTLE, INCL CALVES - OPERATIONS WITH SALES	SALES OF CATTLE, INCL CALVES	SALES OF CATTLE, INCL CALVES: (500 OR MORE HEAD)	8	18.4
8081	CENSUS	2017	YEAR		COUNTY	COLORADO	8	NORTHWEST AND MOUNTAIN	10	MOFFAT	81			0		CATTLE	CATTLE, INCL CALVES - OPERATIONS WITH SALES	TOTAL	NOT SPECIFIED	168	24
8081	CENSUS	2017	YEAR		COUNTY	COLORADO	8	NORTHWEST AND MOUNTAIN	10	MOFFAT	81			0		CATTLE	CATTLE, INCL CALVES - SALES, MEASURED IN $	TOTAL	NOT SPECIFIED	20106000	5.8
8081	CENSUS	2017	YEAR		COUNTY	COLORADO	8	NORTHWEST AND MOUNTAIN	10	MOFFAT	81			0		CATTLE	CATTLE, INCL CALVES - SALES, MEASURED IN HEAD	SALES OF CATTLE, INCL CALVES	SALES OF CATTLE, INCL CALVES: (1 TO 9 HEAD)	153	41.7
8081	CENSUS	2017	YEAR		COUNTY	COLORADO	8	NORTHWEST AND MOUNTAIN	10	MOFFAT	81			0		CATTLE	CATTLE, INCL CALVES - SALES, MEASURED IN HEAD	SALES OF CATTLE, INCL CALVES	SALES OF CATTLE, INCL CALVES: (10 TO 19 HEAD)	188	42.7
8081	CENSUS	2017	YEAR		COUNTY	COLORADO	8	NORTHWEST AND MOUNTAIN	10	MOFFAT	81			0		CATTLE	CATTLE, INCL CALVES - SALES, MEASURED IN HEAD	SALES OF CATTLE, INCL CALVES	SALES OF CATTLE, INCL CALVES: (100 TO 199 HEAD)	5097	51.6
8081	CENSUS	2017	YEAR		COUNTY	COLORADO	8	NORTHWEST AND MOUNTAIN	10	MOFFAT	81			0		CATTLE	CATTLE, INCL CALVES - SALES, MEASURED IN HEAD	SALES OF CATTLE, INCL CALVES	SALES OF CATTLE, INCL CALVES: (20 TO 49 HEAD)	622	53.1
8081	CENSUS	2017	YEAR		COUNTY	COLORADO	8	NORTHWEST AND MOUNTAIN	10	MOFFAT	81			0		CATTLE	CATTLE, INCL CALVES - SALES, MEASURED IN HEAD	SALES OF CATTLE, INCL CALVES	SALES OF CATTLE, INCL CALVES: (200 TO 499 HEAD)	7370	71.5
8081	CENSUS	2017	YEAR		COUNTY	COLORADO	8	NORTHWEST AND MOUNTAIN	10	MOFFAT	81			0		CATTLE	CATTLE, INCL CALVES - SALES, MEASURED IN HEAD	SALES OF CATTLE, INCL CALVES	SALES OF CATTLE, INCL CALVES: (50 TO 99 HEAD)	1529	49.7
8081	CENSUS	2017	YEAR		COUNTY	COLORADO	8	NORTHWEST AND MOUNTAIN	10	MOFFAT	81			0		CATTLE	CATTLE, INCL CALVES - SALES, MEASURED IN HEAD	SALES OF CATTLE, INCL CALVES	SALES OF CATTLE, INCL CALVES: (500 OR MORE HEAD)	9704	5.7
8081	CENSUS	2017	YEAR		COUNTY	COLORADO	8	NORTHWEST AND MOUNTAIN	10	MOFFAT	81			0		CATTLE	CATTLE, INCL CALVES - SALES, MEASURED IN HEAD	TOTAL	NOT SPECIFIED	24663	6.4
8093	CENSUS	2017	YEAR		COUNTY	COLORADO	8	NORTHWEST AND MOUNTAIN	10	PARK	93			0		CATTLE	CATTLE, INCL CALVES - OPERATIONS WITH SALES	SALES OF CATTLE, INCL CALVES	SALES OF CATTLE, INCL CALVES: (1 TO 9 HEAD)	56	36.4
8093	CENSUS	2017	YEAR		COUNTY	COLORADO	8	NORTHWEST AND MOUNTAIN	10	PARK	93			0		CATTLE	CATTLE, INCL CALVES - OPERATIONS WITH SALES	SALES OF CATTLE, INCL CALVES	SALES OF CATTLE, INCL CALVES: (10 TO 19 HEAD)	7	42.7
8093	CENSUS	2017	YEAR		COUNTY	COLORADO	8	NORTHWEST AND MOUNTAIN	10	PARK	93			0		CATTLE	CATTLE, INCL CALVES - OPERATIONS WITH SALES	SALES OF CATTLE, INCL CALVES	SALES OF CATTLE, INCL CALVES: (100 TO 199 HEAD)	7	50.7
8093	CENSUS	2017	YEAR		COUNTY	COLORADO	8	NORTHWEST AND MOUNTAIN	10	PARK	93			0		CATTLE	CATTLE, INCL CALVES - OPERATIONS WITH SALES	SALES OF CATTLE, INCL CALVES	SALES OF CATTLE, INCL CALVES: (20 TO 49 HEAD)	7	51.3
8093	CENSUS	2017	YEAR		COUNTY	COLORADO	8	NORTHWEST AND MOUNTAIN	10	PARK	93			0		CATTLE	CATTLE, INCL CALVES - OPERATIONS WITH SALES	SALES OF CATTLE, INCL CALVES	SALES OF CATTLE, INCL CALVES: (200 TO 499 HEAD)	7	70.2
8093	CENSUS	2017	YEAR		COUNTY	COLORADO	8	NORTHWEST AND MOUNTAIN	10	PARK	93			0		CATTLE	CATTLE, INCL CALVES - OPERATIONS WITH SALES	SALES OF CATTLE, INCL CALVES	SALES OF CATTLE, INCL CALVES: (50 TO 99 HEAD)	21	51.4
8093	CENSUS	2017	YEAR		COUNTY	COLORADO	8	NORTHWEST AND MOUNTAIN	10	PARK	93			0		CATTLE	CATTLE, INCL CALVES - OPERATIONS WITH SALES	TOTAL	NOT SPECIFIED	105	24
8093	CENSUS	2017	YEAR		COUNTY	COLORADO	8	NORTHWEST AND MOUNTAIN	10	PARK	93			0		CATTLE	CATTLE, INCL CALVES - SALES, MEASURED IN $	TOTAL	NOT SPECIFIED	4286000	5.8
8093	CENSUS	2017	YEAR		COUNTY	COLORADO	8	NORTHWEST AND MOUNTAIN	10	PARK	93			0		CATTLE	CATTLE, INCL CALVES - SALES, MEASURED IN HEAD	SALES OF CATTLE, INCL CALVES	SALES OF CATTLE, INCL CALVES: (1 TO 9 HEAD)	197	41.7
8093	CENSUS	2017	YEAR		COUNTY	COLORADO	8	NORTHWEST AND MOUNTAIN	10	PARK	93			0		CATTLE	CATTLE, INCL CALVES - SALES, MEASURED IN HEAD	SALES OF CATTLE, INCL CALVES	SALES OF CATTLE, INCL CALVES: (10 TO 19 HEAD)	102	42.7
8093	CENSUS	2017	YEAR		COUNTY	COLORADO	8	NORTHWEST AND MOUNTAIN	10	PARK	93			0		CATTLE	CATTLE, INCL CALVES - SALES, MEASURED IN HEAD	SALES OF CATTLE, INCL CALVES	SALES OF CATTLE, INCL CALVES: (100 TO 199 HEAD)	876	51.6
8093	CENSUS	2017	YEAR		COUNTY	COLORADO	8	NORTHWEST AND MOUNTAIN	10	PARK	93			0		CATTLE	CATTLE, INCL CALVES - SALES, MEASURED IN HEAD	SALES OF CATTLE, INCL CALVES	SALES OF CATTLE, INCL CALVES: (20 TO 49 HEAD)	235	53.1
8093	CENSUS	2017	YEAR		COUNTY	COLORADO	8	NORTHWEST AND MOUNTAIN	10	PARK	93			0		CATTLE	CATTLE, INCL CALVES - SALES, MEASURED IN HEAD	SALES OF CATTLE, INCL CALVES	SALES OF CATTLE, INCL CALVES: (200 TO 499 HEAD)	2046	71.5
8093	CENSUS	2017	YEAR		COUNTY	COLORADO	8	NORTHWEST AND MOUNTAIN	10	PARK	93			0		CATTLE	CATTLE, INCL CALVES - SALES, MEASURED IN HEAD	SALES OF CATTLE, INCL CALVES	SALES OF CATTLE, INCL CALVES: (50 TO 99 HEAD)	1529	49.7
8093	CENSUS	2017	YEAR		COUNTY	COLORADO	8	NORTHWEST AND MOUNTAIN	10	PARK	93			0		CATTLE	CATTLE, INCL CALVES - SALES, MEASURED IN HEAD	TOTAL	NOT SPECIFIED	4985	6.4
8097	CENSUS	2017	YEAR		COUNTY	COLORADO	8	NORTHWEST AND MOUNTAIN	10	PITKIN	97			0		CATTLE	CATTLE, INCL CALVES - OPERATIONS WITH SALES	SALES OF CATTLE, INCL CALVES	SALES OF CATTLE, INCL CALVES: (1 TO 9 HEAD)	8	36.4
8097	CENSUS	2017	YEAR		COUNTY	COLORADO	8	NORTHWEST AND MOUNTAIN	10	PITKIN	97			0		CATTLE	CATTLE, INCL CALVES - OPERATIONS WITH SALES	SALES OF CATTLE, INCL CALVES	SALES OF CATTLE, INCL CALVES: (10 TO 19 HEAD)	12	42.7
8097	CENSUS	2017	YEAR		COUNTY	COLORADO	8	NORTHWEST AND MOUNTAIN	10	PITKIN	97			0		CATTLE	CATTLE, INCL CALVES - OPERATIONS WITH SALES	SALES OF CATTLE, INCL CALVES	SALES OF CATTLE, INCL CALVES: (100 TO 199 HEAD)	4	50.7
8097	CENSUS	2017	YEAR		COUNTY	COLORADO	8	NORTHWEST AND MOUNTAIN	10	PITKIN	97			0		CATTLE	CATTLE, INCL CALVES - OPERATIONS WITH SALES	SALES OF CATTLE, INCL CALVES	SALES OF CATTLE, INCL CALVES: (20 TO 49 HEAD)	2	51.3
8097	CENSUS	2017	YEAR		COUNTY	COLORADO	8	NORTHWEST AND MOUNTAIN	10	PITKIN	97			0		CATTLE	CATTLE, INCL CALVES - OPERATIONS WITH SALES	SALES OF CATTLE, INCL CALVES	SALES OF CATTLE, INCL CALVES: (200 TO 499 HEAD)	2	70.2
8097	CENSUS	2017	YEAR		COUNTY	COLORADO	8	NORTHWEST AND MOUNTAIN	10	PITKIN	97			0		CATTLE	CATTLE, INCL CALVES - OPERATIONS WITH SALES	SALES OF CATTLE, INCL CALVES	SALES OF CATTLE, INCL CALVES: (50 TO 99 HEAD)	2	51.4
8097	CENSUS	2017	YEAR		COUNTY	COLORADO	8	NORTHWEST AND MOUNTAIN	10	PITKIN	97			0		CATTLE	CATTLE, INCL CALVES - OPERATIONS WITH SALES	TOTAL	NOT SPECIFIED	30	24
8097	CENSUS	2017	YEAR		COUNTY	COLORADO	8	NORTHWEST AND MOUNTAIN	10	PITKIN	97			0		CATTLE	CATTLE, INCL CALVES - SALES, MEASURED IN $	TOTAL	NOT SPECIFIED	1608000	5.8
8097	CENSUS	2017	YEAR		COUNTY	COLORADO	8	NORTHWEST AND MOUNTAIN	10	PITKIN	97			0		CATTLE	CATTLE, INCL CALVES - SALES, MEASURED IN HEAD	SALES OF CATTLE, INCL CALVES	SALES OF CATTLE, INCL CALVES: (1 TO 9 HEAD)	40	41.7
8097	CENSUS	2017	YEAR		COUNTY	COLORADO	8	NORTHWEST AND MOUNTAIN	10	PITKIN	97			0		CATTLE	CATTLE, INCL CALVES - SALES, MEASURED IN HEAD	SALES OF CATTLE, INCL CALVES	SALES OF CATTLE, INCL CALVES: (10 TO 19 HEAD)	172	42.7
8097	CENSUS	2017	YEAR		COUNTY	COLORADO	8	NORTHWEST AND MOUNTAIN	10	PITKIN	97			0		CATTLE	CATTLE, INCL CALVES - SALES, MEASURED IN HEAD	SALES OF CATTLE, INCL CALVES	SALES OF CATTLE, INCL CALVES: (100 TO 199 HEAD)	550	51.6
8097	CENSUS	2017	YEAR		COUNTY	COLORADO	8	NORTHWEST AND MOUNTAIN	10	PITKIN	97			0		CATTLE	CATTLE, INCL CALVES - SALES, MEASURED IN HEAD	SALES OF CATTLE, INCL CALVES	SALES OF CATTLE, INCL CALVES: (20 TO 49 HEAD)	(D)	(D)
8097	CENSUS	2017	YEAR		COUNTY	COLORADO	8	NORTHWEST AND MOUNTAIN	10	PITKIN	97			0		CATTLE	CATTLE, INCL CALVES - SALES, MEASURED IN HEAD	SALES OF CATTLE, INCL CALVES	SALES OF CATTLE, INCL CALVES: (200 TO 499 HEAD)	(D)	(D)
8097	CENSUS	2017	YEAR		COUNTY	COLORADO	8	NORTHWEST AND MOUNTAIN	10	PITKIN	97			0		CATTLE	CATTLE, INCL CALVES - SALES, MEASURED IN HEAD	SALES OF CATTLE, INCL CALVES	SALES OF CATTLE, INCL CALVES: (50 TO 99 HEAD)	(D)	(D)
8097	CENSUS	2017	YEAR		COUNTY	COLORADO	8	NORTHWEST AND MOUNTAIN	10	PITKIN	97			0		CATTLE	CATTLE, INCL CALVES - SALES, MEASURED IN HEAD	TOTAL	NOT SPECIFIED	1766	6.4
8103	CENSUS	2017	YEAR		COUNTY	COLORADO	8	NORTHWEST AND MOUNTAIN	10	RIO BLANCO	103			0		CATTLE	CATTLE, INCL CALVES - OPERATIONS WITH SALES	SALES OF CATTLE, INCL CALVES	SALES OF CATTLE, INCL CALVES: (1 TO 9 HEAD)	33	36.4
8103	CENSUS	2017	YEAR		COUNTY	COLORADO	8	NORTHWEST AND MOUNTAIN	10	RIO BLANCO	103			0		CATTLE	CATTLE, INCL CALVES - OPERATIONS WITH SALES	SALES OF CATTLE, INCL CALVES	SALES OF CATTLE, INCL CALVES: (10 TO 19 HEAD)	11	42.7
8103	CENSUS	2017	YEAR		COUNTY	COLORADO	8	NORTHWEST AND MOUNTAIN	10	RIO BLANCO	103			0		CATTLE	CATTLE, INCL CALVES - OPERATIONS WITH SALES	SALES OF CATTLE, INCL CALVES	SALES OF CATTLE, INCL CALVES: (100 TO 199 HEAD)	21	50.7
8103	CENSUS	2017	YEAR		COUNTY	COLORADO	8	NORTHWEST AND MOUNTAIN	10	RIO BLANCO	103			0		CATTLE	CATTLE, INCL CALVES - OPERATIONS WITH SALES	SALES OF CATTLE, INCL CALVES	SALES OF CATTLE, INCL CALVES: (20 TO 49 HEAD)	33	51.3
8103	CENSUS	2017	YEAR		COUNTY	COLORADO	8	NORTHWEST AND MOUNTAIN	10	RIO BLANCO	103			0		CATTLE	CATTLE, INCL CALVES - OPERATIONS WITH SALES	SALES OF CATTLE, INCL CALVES	SALES OF CATTLE, INCL CALVES: (200 TO 499 HEAD)	24	70.2
8103	CENSUS	2017	YEAR		COUNTY	COLORADO	8	NORTHWEST AND MOUNTAIN	10	RIO BLANCO	103			0		CATTLE	CATTLE, INCL CALVES - OPERATIONS WITH SALES	SALES OF CATTLE, INCL CALVES	SALES OF CATTLE, INCL CALVES: (50 TO 99 HEAD)	9	51.4
8103	CENSUS	2017	YEAR		COUNTY	COLORADO	8	NORTHWEST AND MOUNTAIN	10	RIO BLANCO	103			0		CATTLE	CATTLE, INCL CALVES - OPERATIONS WITH SALES	SALES OF CATTLE, INCL CALVES	SALES OF CATTLE, INCL CALVES: (500 OR MORE HEAD)	6	18.4
8103	CENSUS	2017	YEAR		COUNTY	COLORADO	8	NORTHWEST AND MOUNTAIN	10	RIO BLANCO	103			0		CATTLE	CATTLE, INCL CALVES - OPERATIONS WITH SALES	TOTAL	NOT SPECIFIED	137	24
8103	CENSUS	2017	YEAR		COUNTY	COLORADO	8	NORTHWEST AND MOUNTAIN	10	RIO BLANCO	103			0		CATTLE	CATTLE, INCL CALVES - SALES, MEASURED IN $	TOTAL	NOT SPECIFIED	14436000	5.8
8103	CENSUS	2017	YEAR		COUNTY	COLORADO	8	NORTHWEST AND MOUNTAIN	10	RIO BLANCO	103			0		CATTLE	CATTLE, INCL CALVES - SALES, MEASURED IN HEAD	SALES OF CATTLE, INCL CALVES	SALES OF CATTLE, INCL CALVES: (1 TO 9 HEAD)	133	41.7
8103	CENSUS	2017	YEAR		COUNTY	COLORADO	8	NORTHWEST AND MOUNTAIN	10	RIO BLANCO	103			0		CATTLE	CATTLE, INCL CALVES - SALES, MEASURED IN HEAD	SALES OF CATTLE, INCL CALVES	SALES OF CATTLE, INCL CALVES: (10 TO 19 HEAD)	154	42.7
8103	CENSUS	2017	YEAR		COUNTY	COLORADO	8	NORTHWEST AND MOUNTAIN	10	RIO BLANCO	103			0		CATTLE	CATTLE, INCL CALVES - SALES, MEASURED IN HEAD	SALES OF CATTLE, INCL CALVES	SALES OF CATTLE, INCL CALVES: (100 TO 199 HEAD)	2943	51.6
8103	CENSUS	2017	YEAR		COUNTY	COLORADO	8	NORTHWEST AND MOUNTAIN	10	RIO BLANCO	103			0		CATTLE	CATTLE, INCL CALVES - SALES, MEASURED IN HEAD	SALES OF CATTLE, INCL CALVES	SALES OF CATTLE, INCL CALVES: (20 TO 49 HEAD)	1080	53.1
8103	CENSUS	2017	YEAR		COUNTY	COLORADO	8	NORTHWEST AND MOUNTAIN	10	RIO BLANCO	103			0		CATTLE	CATTLE, INCL CALVES - SALES, MEASURED IN HEAD	SALES OF CATTLE, INCL CALVES	SALES OF CATTLE, INCL CALVES: (200 TO 499 HEAD)	7411	71.5
8103	CENSUS	2017	YEAR		COUNTY	COLORADO	8	NORTHWEST AND MOUNTAIN	10	RIO BLANCO	103			0		CATTLE	CATTLE, INCL CALVES - SALES, MEASURED IN HEAD	SALES OF CATTLE, INCL CALVES	SALES OF CATTLE, INCL CALVES: (50 TO 99 HEAD)	658	49.7
8103	CENSUS	2017	YEAR		COUNTY	COLORADO	8	NORTHWEST AND MOUNTAIN	10	RIO BLANCO	103			0		CATTLE	CATTLE, INCL CALVES - SALES, MEASURED IN HEAD	SALES OF CATTLE, INCL CALVES	SALES OF CATTLE, INCL CALVES: (500 OR MORE HEAD)	3776	5.7
8103	CENSUS	2017	YEAR		COUNTY	COLORADO	8	NORTHWEST AND MOUNTAIN	10	RIO BLANCO	103			0		CATTLE	CATTLE, INCL CALVES - SALES, MEASURED IN HEAD	TOTAL	NOT SPECIFIED	16155	6.4
8107	CENSUS	2017	YEAR		COUNTY	COLORADO	8	NORTHWEST AND MOUNTAIN	10	ROUTT	107			0		CATTLE	CATTLE, INCL CALVES - OPERATIONS WITH SALES	SALES OF CATTLE, INCL CALVES	SALES OF CATTLE, INCL CALVES: (1 TO 9 HEAD)	72	36.4
8107	CENSUS	2017	YEAR		COUNTY	COLORADO	8	NORTHWEST AND MOUNTAIN	10	ROUTT	107			0		CATTLE	CATTLE, INCL CALVES - OPERATIONS WITH SALES	SALES OF CATTLE, INCL CALVES	SALES OF CATTLE, INCL CALVES: (10 TO 19 HEAD)	42	42.7
8107	CENSUS	2017	YEAR		COUNTY	COLORADO	8	NORTHWEST AND MOUNTAIN	10	ROUTT	107			0		CATTLE	CATTLE, INCL CALVES - OPERATIONS WITH SALES	SALES OF CATTLE, INCL CALVES	SALES OF CATTLE, INCL CALVES: (100 TO 199 HEAD)	19	50.7
8107	CENSUS	2017	YEAR		COUNTY	COLORADO	8	NORTHWEST AND MOUNTAIN	10	ROUTT	107			0		CATTLE	CATTLE, INCL CALVES - OPERATIONS WITH SALES	SALES OF CATTLE, INCL CALVES	SALES OF CATTLE, INCL CALVES: (20 TO 49 HEAD)	50	51.3
8107	CENSUS	2017	YEAR		COUNTY	COLORADO	8	NORTHWEST AND MOUNTAIN	10	ROUTT	107			0		CATTLE	CATTLE, INCL CALVES - OPERATIONS WITH SALES	SALES OF CATTLE, INCL CALVES	SALES OF CATTLE, INCL CALVES: (200 TO 499 HEAD)	23	70.2
8107	CENSUS	2017	YEAR		COUNTY	COLORADO	8	NORTHWEST AND MOUNTAIN	10	ROUTT	107			0		CATTLE	CATTLE, INCL CALVES - OPERATIONS WITH SALES	SALES OF CATTLE, INCL CALVES	SALES OF CATTLE, INCL CALVES: (50 TO 99 HEAD)	38	51.4
8107	CENSUS	2017	YEAR		COUNTY	COLORADO	8	NORTHWEST AND MOUNTAIN	10	ROUTT	107			0		CATTLE	CATTLE, INCL CALVES - OPERATIONS WITH SALES	SALES OF CATTLE, INCL CALVES	SALES OF CATTLE, INCL CALVES: (500 OR MORE HEAD)	6	18.4
8107	CENSUS	2017	YEAR		COUNTY	COLORADO	8	NORTHWEST AND MOUNTAIN	10	ROUTT	107			0		CATTLE	CATTLE, INCL CALVES - OPERATIONS WITH SALES	TOTAL	NOT SPECIFIED	250	24
8107	CENSUS	2017	YEAR		COUNTY	COLORADO	8	NORTHWEST AND MOUNTAIN	10	ROUTT	107			0		CATTLE	CATTLE, INCL CALVES - SALES, MEASURED IN $	TOTAL	NOT SPECIFIED	23648000	5.8
8107	CENSUS	2017	YEAR		COUNTY	COLORADO	8	NORTHWEST AND MOUNTAIN	10	ROUTT	107			0		CATTLE	CATTLE, INCL CALVES - SALES, MEASURED IN HEAD	SALES OF CATTLE, INCL CALVES	SALES OF CATTLE, INCL CALVES: (1 TO 9 HEAD)	266	41.7
8107	CENSUS	2017	YEAR		COUNTY	COLORADO	8	NORTHWEST AND MOUNTAIN	10	ROUTT	107			0		CATTLE	CATTLE, INCL CALVES - SALES, MEASURED IN HEAD	SALES OF CATTLE, INCL CALVES	SALES OF CATTLE, INCL CALVES: (10 TO 19 HEAD)	539	42.7
8107	CENSUS	2017	YEAR		COUNTY	COLORADO	8	NORTHWEST AND MOUNTAIN	10	ROUTT	107			0		CATTLE	CATTLE, INCL CALVES - SALES, MEASURED IN HEAD	SALES OF CATTLE, INCL CALVES	SALES OF CATTLE, INCL CALVES: (100 TO 199 HEAD)	2607	51.6
8107	CENSUS	2017	YEAR		COUNTY	COLORADO	8	NORTHWEST AND MOUNTAIN	10	ROUTT	107			0		CATTLE	CATTLE, INCL CALVES - SALES, MEASURED IN HEAD	SALES OF CATTLE, INCL CALVES	SALES OF CATTLE, INCL CALVES: (20 TO 49 HEAD)	1578	53.1
8107	CENSUS	2017	YEAR		COUNTY	COLORADO	8	NORTHWEST AND MOUNTAIN	10	ROUTT	107			0		CATTLE	CATTLE, INCL CALVES - SALES, MEASURED IN HEAD	SALES OF CATTLE, INCL CALVES	SALES OF CATTLE, INCL CALVES: (200 TO 499 HEAD)	6965	71.5
8107	CENSUS	2017	YEAR		COUNTY	COLORADO	8	NORTHWEST AND MOUNTAIN	10	ROUTT	107			0		CATTLE	CATTLE, INCL CALVES - SALES, MEASURED IN HEAD	SALES OF CATTLE, INCL CALVES	SALES OF CATTLE, INCL CALVES: (50 TO 99 HEAD)	2672	49.7
8107	CENSUS	2017	YEAR		COUNTY	COLORADO	8	NORTHWEST AND MOUNTAIN	10	ROUTT	107			0		CATTLE	CATTLE, INCL CALVES - SALES, MEASURED IN HEAD	SALES OF CATTLE, INCL CALVES	SALES OF CATTLE, INCL CALVES: (500 OR MORE HEAD)	10881	5.7
8107	CENSUS	2017	YEAR		COUNTY	COLORADO	8	NORTHWEST AND MOUNTAIN	10	ROUTT	107			0		CATTLE	CATTLE, INCL CALVES - SALES, MEASURED IN HEAD	TOTAL	NOT SPECIFIED	25508	6.4
8117	CENSUS	2017	YEAR		COUNTY	COLORADO	8	NORTHWEST AND MOUNTAIN	10	SUMMIT	117			0		CATTLE	CATTLE, INCL CALVES - OPERATIONS WITH SALES	SALES OF CATTLE, INCL CALVES	SALES OF CATTLE, INCL CALVES: (1 TO 9 HEAD)	12	36.4
8117	CENSUS	2017	YEAR		COUNTY	COLORADO	8	NORTHWEST AND MOUNTAIN	10	SUMMIT	117			0		CATTLE	CATTLE, INCL CALVES - OPERATIONS WITH SALES	SALES OF CATTLE, INCL CALVES	SALES OF CATTLE, INCL CALVES: (10 TO 19 HEAD)	4	42.7
8117	CENSUS	2017	YEAR		COUNTY	COLORADO	8	NORTHWEST AND MOUNTAIN	10	SUMMIT	117			0		CATTLE	CATTLE, INCL CALVES - OPERATIONS WITH SALES	SALES OF CATTLE, INCL CALVES	SALES OF CATTLE, INCL CALVES: (100 TO 199 HEAD)	1	50.7
8117	CENSUS	2017	YEAR		COUNTY	COLORADO	8	NORTHWEST AND MOUNTAIN	10	SUMMIT	117			0		CATTLE	CATTLE, INCL CALVES - OPERATIONS WITH SALES	SALES OF CATTLE, INCL CALVES	SALES OF CATTLE, INCL CALVES: (20 TO 49 HEAD)	1	51.3
8117	CENSUS	2017	YEAR		COUNTY	COLORADO	8	NORTHWEST AND MOUNTAIN	10	SUMMIT	117			0		CATTLE	CATTLE, INCL CALVES - OPERATIONS WITH SALES	SALES OF CATTLE, INCL CALVES	SALES OF CATTLE, INCL CALVES: (200 TO 499 HEAD)	2	70.2
8117	CENSUS	2017	YEAR		COUNTY	COLORADO	8	NORTHWEST AND MOUNTAIN	10	SUMMIT	117			0		CATTLE	CATTLE, INCL CALVES - OPERATIONS WITH SALES	SALES OF CATTLE, INCL CALVES	SALES OF CATTLE, INCL CALVES: (50 TO 99 HEAD)	1	51.4
8117	CENSUS	2017	YEAR		COUNTY	COLORADO	8	NORTHWEST AND MOUNTAIN	10	SUMMIT	117			0		CATTLE	CATTLE, INCL CALVES - OPERATIONS WITH SALES	TOTAL	NOT SPECIFIED	21	24
8117	CENSUS	2017	YEAR		COUNTY	COLORADO	8	NORTHWEST AND MOUNTAIN	10	SUMMIT	117			0		CATTLE	CATTLE, INCL CALVES - SALES, MEASURED IN $	TOTAL	NOT SPECIFIED	951000	5.8
8117	CENSUS	2017	YEAR		COUNTY	COLORADO	8	NORTHWEST AND MOUNTAIN	10	SUMMIT	117			0		CATTLE	CATTLE, INCL CALVES - SALES, MEASURED IN HEAD	SALES OF CATTLE, INCL CALVES	SALES OF CATTLE, INCL CALVES: (1 TO 9 HEAD)	44	41.7
8117	CENSUS	2017	YEAR		COUNTY	COLORADO	8	NORTHWEST AND MOUNTAIN	10	SUMMIT	117			0		CATTLE	CATTLE, INCL CALVES - SALES, MEASURED IN HEAD	SALES OF CATTLE, INCL CALVES	SALES OF CATTLE, INCL CALVES: (10 TO 19 HEAD)	69	42.7
8117	CENSUS	2017	YEAR		COUNTY	COLORADO	8	NORTHWEST AND MOUNTAIN	10	SUMMIT	117			0		CATTLE	CATTLE, INCL CALVES - SALES, MEASURED IN HEAD	SALES OF CATTLE, INCL CALVES	SALES OF CATTLE, INCL CALVES: (100 TO 199 HEAD)	(D)	(D)
8117	CENSUS	2017	YEAR		COUNTY	COLORADO	8	NORTHWEST AND MOUNTAIN	10	SUMMIT	117			0		CATTLE	CATTLE, INCL CALVES - SALES, MEASURED IN HEAD	SALES OF CATTLE, INCL CALVES	SALES OF CATTLE, INCL CALVES: (20 TO 49 HEAD)	(D)	(D)
8117	CENSUS	2017	YEAR		COUNTY	COLORADO	8	NORTHWEST AND MOUNTAIN	10	SUMMIT	117			0		CATTLE	CATTLE, INCL CALVES - SALES, MEASURED IN HEAD	SALES OF CATTLE, INCL CALVES	SALES OF CATTLE, INCL CALVES: (200 TO 499 HEAD)	(D)	(D)
8117	CENSUS	2017	YEAR		COUNTY	COLORADO	8	NORTHWEST AND MOUNTAIN	10	SUMMIT	117			0		CATTLE	CATTLE, INCL CALVES - SALES, MEASURED IN HEAD	SALES OF CATTLE, INCL CALVES	SALES OF CATTLE, INCL CALVES: (50 TO 99 HEAD)	(D)	(D)
8117	CENSUS	2017	YEAR		COUNTY	COLORADO	8	NORTHWEST AND MOUNTAIN	10	SUMMIT	117			0		CATTLE	CATTLE, INCL CALVES - SALES, MEASURED IN HEAD	TOTAL	NOT SPECIFIED	1218	6.4
8119	CENSUS	2017	YEAR		COUNTY	COLORADO	8	NORTHWEST AND MOUNTAIN	10	TELLER	119			0		CATTLE	CATTLE, INCL CALVES - OPERATIONS WITH SALES	SALES OF CATTLE, INCL CALVES	SALES OF CATTLE, INCL CALVES: (1 TO 9 HEAD)	26	36.4
8119	CENSUS	2017	YEAR		COUNTY	COLORADO	8	NORTHWEST AND MOUNTAIN	10	TELLER	119			0		CATTLE	CATTLE, INCL CALVES - OPERATIONS WITH SALES	SALES OF CATTLE, INCL CALVES	SALES OF CATTLE, INCL CALVES: (10 TO 19 HEAD)	5	42.7
8119	CENSUS	2017	YEAR		COUNTY	COLORADO	8	NORTHWEST AND MOUNTAIN	10	TELLER	119			0		CATTLE	CATTLE, INCL CALVES - OPERATIONS WITH SALES	SALES OF CATTLE, INCL CALVES	SALES OF CATTLE, INCL CALVES: (100 TO 199 HEAD)	2	50.7
8119	CENSUS	2017	YEAR		COUNTY	COLORADO	8	NORTHWEST AND MOUNTAIN	10	TELLER	119			0		CATTLE	CATTLE, INCL CALVES - OPERATIONS WITH SALES	SALES OF CATTLE, INCL CALVES	SALES OF CATTLE, INCL CALVES: (20 TO 49 HEAD)	6	51.3
8119	CENSUS	2017	YEAR		COUNTY	COLORADO	8	NORTHWEST AND MOUNTAIN	10	TELLER	119			0		CATTLE	CATTLE, INCL CALVES - OPERATIONS WITH SALES	SALES OF CATTLE, INCL CALVES	SALES OF CATTLE, INCL CALVES: (200 TO 499 HEAD)	1	70.2
8119	CENSUS	2017	YEAR		COUNTY	COLORADO	8	NORTHWEST AND MOUNTAIN	10	TELLER	119			0		CATTLE	CATTLE, INCL CALVES - OPERATIONS WITH SALES	SALES OF CATTLE, INCL CALVES	SALES OF CATTLE, INCL CALVES: (50 TO 99 HEAD)	6	51.4
8119	CENSUS	2017	YEAR		COUNTY	COLORADO	8	NORTHWEST AND MOUNTAIN	10	TELLER	119			0		CATTLE	CATTLE, INCL CALVES - OPERATIONS WITH SALES	TOTAL	NOT SPECIFIED	46	24
8119	CENSUS	2017	YEAR		COUNTY	COLORADO	8	NORTHWEST AND MOUNTAIN	10	TELLER	119			0		CATTLE	CATTLE, INCL CALVES - SALES, MEASURED IN $	TOTAL	NOT SPECIFIED	922000	5.8
8119	CENSUS	2017	YEAR		COUNTY	COLORADO	8	NORTHWEST AND MOUNTAIN	10	TELLER	119			0		CATTLE	CATTLE, INCL CALVES - SALES, MEASURED IN HEAD	SALES OF CATTLE, INCL CALVES	SALES OF CATTLE, INCL CALVES: (1 TO 9 HEAD)	63	41.7
8119	CENSUS	2017	YEAR		COUNTY	COLORADO	8	NORTHWEST AND MOUNTAIN	10	TELLER	119			0		CATTLE	CATTLE, INCL CALVES - SALES, MEASURED IN HEAD	SALES OF CATTLE, INCL CALVES	SALES OF CATTLE, INCL CALVES: (10 TO 19 HEAD)	65	42.7
8119	CENSUS	2017	YEAR		COUNTY	COLORADO	8	NORTHWEST AND MOUNTAIN	10	TELLER	119			0		CATTLE	CATTLE, INCL CALVES - SALES, MEASURED IN HEAD	SALES OF CATTLE, INCL CALVES	SALES OF CATTLE, INCL CALVES: (100 TO 199 HEAD)	(D)	(D)
8119	CENSUS	2017	YEAR		COUNTY	COLORADO	8	NORTHWEST AND MOUNTAIN	10	TELLER	119			0		CATTLE	CATTLE, INCL CALVES - SALES, MEASURED IN HEAD	SALES OF CATTLE, INCL CALVES	SALES OF CATTLE, INCL CALVES: (20 TO 49 HEAD)	203	53.1
8119	CENSUS	2017	YEAR		COUNTY	COLORADO	8	NORTHWEST AND MOUNTAIN	10	TELLER	119			0		CATTLE	CATTLE, INCL CALVES - SALES, MEASURED IN HEAD	SALES OF CATTLE, INCL CALVES	SALES OF CATTLE, INCL CALVES: (200 TO 499 HEAD)	(D)	(D)
8119	CENSUS	2017	YEAR		COUNTY	COLORADO	8	NORTHWEST AND MOUNTAIN	10	TELLER	119			0		CATTLE	CATTLE, INCL CALVES - SALES, MEASURED IN HEAD	SALES OF CATTLE, INCL CALVES	SALES OF CATTLE, INCL CALVES: (50 TO 99 HEAD)	346	49.7
8119	CENSUS	2017	YEAR		COUNTY	COLORADO	8	NORTHWEST AND MOUNTAIN	10	TELLER	119			0		CATTLE	CATTLE, INCL CALVES - SALES, MEASURED IN HEAD	TOTAL	NOT SPECIFIED	1111	6.4
8003	CENSUS	2017	YEAR		COUNTY	COLORADO	8	SAN LUIS VALLEY	80	ALAMOSA	3			0		CATTLE	CATTLE, INCL CALVES - OPERATIONS WITH SALES	SALES OF CATTLE, INCL CALVES	SALES OF CATTLE, INCL CALVES: (1 TO 9 HEAD)	6	36.4
8003	CENSUS	2017	YEAR		COUNTY	COLORADO	8	SAN LUIS VALLEY	80	ALAMOSA	3			0		CATTLE	CATTLE, INCL CALVES - OPERATIONS WITH SALES	SALES OF CATTLE, INCL CALVES	SALES OF CATTLE, INCL CALVES: (10 TO 19 HEAD)	11	42.7
8003	CENSUS	2017	YEAR		COUNTY	COLORADO	8	SAN LUIS VALLEY	80	ALAMOSA	3			0		CATTLE	CATTLE, INCL CALVES - OPERATIONS WITH SALES	SALES OF CATTLE, INCL CALVES	SALES OF CATTLE, INCL CALVES: (100 TO 199 HEAD)	13	50.7
8003	CENSUS	2017	YEAR		COUNTY	COLORADO	8	SAN LUIS VALLEY	80	ALAMOSA	3			0		CATTLE	CATTLE, INCL CALVES - OPERATIONS WITH SALES	SALES OF CATTLE, INCL CALVES	SALES OF CATTLE, INCL CALVES: (20 TO 49 HEAD)	23	51.3
8003	CENSUS	2017	YEAR		COUNTY	COLORADO	8	SAN LUIS VALLEY	80	ALAMOSA	3			0		CATTLE	CATTLE, INCL CALVES - OPERATIONS WITH SALES	SALES OF CATTLE, INCL CALVES	SALES OF CATTLE, INCL CALVES: (200 TO 499 HEAD)	8	70.2
8003	CENSUS	2017	YEAR		COUNTY	COLORADO	8	SAN LUIS VALLEY	80	ALAMOSA	3			0		CATTLE	CATTLE, INCL CALVES - OPERATIONS WITH SALES	SALES OF CATTLE, INCL CALVES	SALES OF CATTLE, INCL CALVES: (50 TO 99 HEAD)	16	51.4
8003	CENSUS	2017	YEAR		COUNTY	COLORADO	8	SAN LUIS VALLEY	80	ALAMOSA	3			0		CATTLE	CATTLE, INCL CALVES - OPERATIONS WITH SALES	SALES OF CATTLE, INCL CALVES	SALES OF CATTLE, INCL CALVES: (500 OR MORE HEAD)	2	18.4
8003	CENSUS	2017	YEAR		COUNTY	COLORADO	8	SAN LUIS VALLEY	80	ALAMOSA	3			0		CATTLE	CATTLE, INCL CALVES - OPERATIONS WITH SALES	TOTAL	NOT SPECIFIED	79	24
8003	CENSUS	2017	YEAR		COUNTY	COLORADO	8	SAN LUIS VALLEY	80	ALAMOSA	3			0		CATTLE	CATTLE, INCL CALVES - SALES, MEASURED IN $	TOTAL	NOT SPECIFIED	(D)	(D)
8003	CENSUS	2017	YEAR		COUNTY	COLORADO	8	SAN LUIS VALLEY	80	ALAMOSA	3			0		CATTLE	CATTLE, INCL CALVES - SALES, MEASURED IN HEAD	SALES OF CATTLE, INCL CALVES	SALES OF CATTLE, INCL CALVES: (1 TO 9 HEAD)	21	41.7
8003	CENSUS	2017	YEAR		COUNTY	COLORADO	8	SAN LUIS VALLEY	80	ALAMOSA	3			0		CATTLE	CATTLE, INCL CALVES - SALES, MEASURED IN HEAD	SALES OF CATTLE, INCL CALVES	SALES OF CATTLE, INCL CALVES: (10 TO 19 HEAD)	(D)	(D)
8003	CENSUS	2017	YEAR		COUNTY	COLORADO	8	SAN LUIS VALLEY	80	ALAMOSA	3			0		CATTLE	CATTLE, INCL CALVES - SALES, MEASURED IN HEAD	SALES OF CATTLE, INCL CALVES	SALES OF CATTLE, INCL CALVES: (100 TO 199 HEAD)	1705	51.6
8003	CENSUS	2017	YEAR		COUNTY	COLORADO	8	SAN LUIS VALLEY	80	ALAMOSA	3			0		CATTLE	CATTLE, INCL CALVES - SALES, MEASURED IN HEAD	SALES OF CATTLE, INCL CALVES	SALES OF CATTLE, INCL CALVES: (20 TO 49 HEAD)	702	53.1
8003	CENSUS	2017	YEAR		COUNTY	COLORADO	8	SAN LUIS VALLEY	80	ALAMOSA	3			0		CATTLE	CATTLE, INCL CALVES - SALES, MEASURED IN HEAD	SALES OF CATTLE, INCL CALVES	SALES OF CATTLE, INCL CALVES: (200 TO 499 HEAD)	2412	71.5
8003	CENSUS	2017	YEAR		COUNTY	COLORADO	8	SAN LUIS VALLEY	80	ALAMOSA	3			0		CATTLE	CATTLE, INCL CALVES - SALES, MEASURED IN HEAD	SALES OF CATTLE, INCL CALVES	SALES OF CATTLE, INCL CALVES: (50 TO 99 HEAD)	1223	49.7
8003	CENSUS	2017	YEAR		COUNTY	COLORADO	8	SAN LUIS VALLEY	80	ALAMOSA	3			0		CATTLE	CATTLE, INCL CALVES - SALES, MEASURED IN HEAD	SALES OF CATTLE, INCL CALVES	SALES OF CATTLE, INCL CALVES: (500 OR MORE HEAD)	(D)	(D)
8003	CENSUS	2017	YEAR		COUNTY	COLORADO	8	SAN LUIS VALLEY	80	ALAMOSA	3			0		CATTLE	CATTLE, INCL CALVES - SALES, MEASURED IN HEAD	TOTAL	NOT SPECIFIED	7363	6.4
8021	CENSUS	2017	YEAR		COUNTY	COLORADO	8	SAN LUIS VALLEY	80	CONEJOS	21			0		CATTLE	CATTLE, INCL CALVES - OPERATIONS WITH SALES	SALES OF CATTLE, INCL CALVES	SALES OF CATTLE, INCL CALVES: (1 TO 9 HEAD)	45	36.4
8021	CENSUS	2017	YEAR		COUNTY	COLORADO	8	SAN LUIS VALLEY	80	CONEJOS	21			0		CATTLE	CATTLE, INCL CALVES - OPERATIONS WITH SALES	SALES OF CATTLE, INCL CALVES	SALES OF CATTLE, INCL CALVES: (10 TO 19 HEAD)	30	42.7
8021	CENSUS	2017	YEAR		COUNTY	COLORADO	8	SAN LUIS VALLEY	80	CONEJOS	21			0		CATTLE	CATTLE, INCL CALVES - OPERATIONS WITH SALES	SALES OF CATTLE, INCL CALVES	SALES OF CATTLE, INCL CALVES: (100 TO 199 HEAD)	29	50.7
8021	CENSUS	2017	YEAR		COUNTY	COLORADO	8	SAN LUIS VALLEY	80	CONEJOS	21			0		CATTLE	CATTLE, INCL CALVES - OPERATIONS WITH SALES	SALES OF CATTLE, INCL CALVES	SALES OF CATTLE, INCL CALVES: (20 TO 49 HEAD)	47	51.3
8021	CENSUS	2017	YEAR		COUNTY	COLORADO	8	SAN LUIS VALLEY	80	CONEJOS	21			0		CATTLE	CATTLE, INCL CALVES - OPERATIONS WITH SALES	SALES OF CATTLE, INCL CALVES	SALES OF CATTLE, INCL CALVES: (200 TO 499 HEAD)	30	70.2
8021	CENSUS	2017	YEAR		COUNTY	COLORADO	8	SAN LUIS VALLEY	80	CONEJOS	21			0		CATTLE	CATTLE, INCL CALVES - OPERATIONS WITH SALES	SALES OF CATTLE, INCL CALVES	SALES OF CATTLE, INCL CALVES: (50 TO 99 HEAD)	20	51.4
8021	CENSUS	2017	YEAR		COUNTY	COLORADO	8	SAN LUIS VALLEY	80	CONEJOS	21			0		CATTLE	CATTLE, INCL CALVES - OPERATIONS WITH SALES	SALES OF CATTLE, INCL CALVES	SALES OF CATTLE, INCL CALVES: (500 OR MORE HEAD)	5	18.4
8021	CENSUS	2017	YEAR		COUNTY	COLORADO	8	SAN LUIS VALLEY	80	CONEJOS	21			0		CATTLE	CATTLE, INCL CALVES - OPERATIONS WITH SALES	TOTAL	NOT SPECIFIED	206	24
8021	CENSUS	2017	YEAR		COUNTY	COLORADO	8	SAN LUIS VALLEY	80	CONEJOS	21			0		CATTLE	CATTLE, INCL CALVES - SALES, MEASURED IN $	TOTAL	NOT SPECIFIED	15505000	5.8
8021	CENSUS	2017	YEAR		COUNTY	COLORADO	8	SAN LUIS VALLEY	80	CONEJOS	21			0		CATTLE	CATTLE, INCL CALVES - SALES, MEASURED IN HEAD	SALES OF CATTLE, INCL CALVES	SALES OF CATTLE, INCL CALVES: (1 TO 9 HEAD)	225	41.7
8021	CENSUS	2017	YEAR		COUNTY	COLORADO	8	SAN LUIS VALLEY	80	CONEJOS	21			0		CATTLE	CATTLE, INCL CALVES - SALES, MEASURED IN HEAD	SALES OF CATTLE, INCL CALVES	SALES OF CATTLE, INCL CALVES: (10 TO 19 HEAD)	439	42.7
8021	CENSUS	2017	YEAR		COUNTY	COLORADO	8	SAN LUIS VALLEY	80	CONEJOS	21			0		CATTLE	CATTLE, INCL CALVES - SALES, MEASURED IN HEAD	SALES OF CATTLE, INCL CALVES	SALES OF CATTLE, INCL CALVES: (100 TO 199 HEAD)	4081	51.6
8021	CENSUS	2017	YEAR		COUNTY	COLORADO	8	SAN LUIS VALLEY	80	CONEJOS	21			0		CATTLE	CATTLE, INCL CALVES - SALES, MEASURED IN HEAD	SALES OF CATTLE, INCL CALVES	SALES OF CATTLE, INCL CALVES: (20 TO 49 HEAD)	1526	53.1
8021	CENSUS	2017	YEAR		COUNTY	COLORADO	8	SAN LUIS VALLEY	80	CONEJOS	21			0		CATTLE	CATTLE, INCL CALVES - SALES, MEASURED IN HEAD	SALES OF CATTLE, INCL CALVES	SALES OF CATTLE, INCL CALVES: (200 TO 499 HEAD)	8520	71.5
8021	CENSUS	2017	YEAR		COUNTY	COLORADO	8	SAN LUIS VALLEY	80	CONEJOS	21			0		CATTLE	CATTLE, INCL CALVES - SALES, MEASURED IN HEAD	SALES OF CATTLE, INCL CALVES	SALES OF CATTLE, INCL CALVES: (50 TO 99 HEAD)	1330	49.7
8021	CENSUS	2017	YEAR		COUNTY	COLORADO	8	SAN LUIS VALLEY	80	CONEJOS	21			0		CATTLE	CATTLE, INCL CALVES - SALES, MEASURED IN HEAD	SALES OF CATTLE, INCL CALVES	SALES OF CATTLE, INCL CALVES: (500 OR MORE HEAD)	3050	5.7
8021	CENSUS	2017	YEAR		COUNTY	COLORADO	8	SAN LUIS VALLEY	80	CONEJOS	21			0		CATTLE	CATTLE, INCL CALVES - SALES, MEASURED IN HEAD	TOTAL	NOT SPECIFIED	19171	6.4
8023	CENSUS	2017	YEAR		COUNTY	COLORADO	8	SAN LUIS VALLEY	80	COSTILLA	23			0		CATTLE	CATTLE, INCL CALVES - OPERATIONS WITH SALES	SALES OF CATTLE, INCL CALVES	SALES OF CATTLE, INCL CALVES: (1 TO 9 HEAD)	29	36.4
8023	CENSUS	2017	YEAR		COUNTY	COLORADO	8	SAN LUIS VALLEY	80	COSTILLA	23			0		CATTLE	CATTLE, INCL CALVES - OPERATIONS WITH SALES	SALES OF CATTLE, INCL CALVES	SALES OF CATTLE, INCL CALVES: (10 TO 19 HEAD)	9	42.7
8023	CENSUS	2017	YEAR		COUNTY	COLORADO	8	SAN LUIS VALLEY	80	COSTILLA	23			0		CATTLE	CATTLE, INCL CALVES - OPERATIONS WITH SALES	SALES OF CATTLE, INCL CALVES	SALES OF CATTLE, INCL CALVES: (100 TO 199 HEAD)	3	50.7
8023	CENSUS	2017	YEAR		COUNTY	COLORADO	8	SAN LUIS VALLEY	80	COSTILLA	23			0		CATTLE	CATTLE, INCL CALVES - OPERATIONS WITH SALES	SALES OF CATTLE, INCL CALVES	SALES OF CATTLE, INCL CALVES: (20 TO 49 HEAD)	9	51.3
8023	CENSUS	2017	YEAR		COUNTY	COLORADO	8	SAN LUIS VALLEY	80	COSTILLA	23			0		CATTLE	CATTLE, INCL CALVES - OPERATIONS WITH SALES	SALES OF CATTLE, INCL CALVES	SALES OF CATTLE, INCL CALVES: (200 TO 499 HEAD)	3	70.2
8023	CENSUS	2017	YEAR		COUNTY	COLORADO	8	SAN LUIS VALLEY	80	COSTILLA	23			0		CATTLE	CATTLE, INCL CALVES - OPERATIONS WITH SALES	SALES OF CATTLE, INCL CALVES	SALES OF CATTLE, INCL CALVES: (50 TO 99 HEAD)	19	51.4
8023	CENSUS	2017	YEAR		COUNTY	COLORADO	8	SAN LUIS VALLEY	80	COSTILLA	23			0		CATTLE	CATTLE, INCL CALVES - OPERATIONS WITH SALES	SALES OF CATTLE, INCL CALVES	SALES OF CATTLE, INCL CALVES: (500 OR MORE HEAD)	1	18.4
8023	CENSUS	2017	YEAR		COUNTY	COLORADO	8	SAN LUIS VALLEY	80	COSTILLA	23			0		CATTLE	CATTLE, INCL CALVES - OPERATIONS WITH SALES	TOTAL	NOT SPECIFIED	73	24
8023	CENSUS	2017	YEAR		COUNTY	COLORADO	8	SAN LUIS VALLEY	80	COSTILLA	23			0		CATTLE	CATTLE, INCL CALVES - SALES, MEASURED IN $	TOTAL	NOT SPECIFIED	2620000	5.8
8023	CENSUS	2017	YEAR		COUNTY	COLORADO	8	SAN LUIS VALLEY	80	COSTILLA	23			0		CATTLE	CATTLE, INCL CALVES - SALES, MEASURED IN HEAD	SALES OF CATTLE, INCL CALVES	SALES OF CATTLE, INCL CALVES: (1 TO 9 HEAD)	145	41.7
8023	CENSUS	2017	YEAR		COUNTY	COLORADO	8	SAN LUIS VALLEY	80	COSTILLA	23			0		CATTLE	CATTLE, INCL CALVES - SALES, MEASURED IN HEAD	SALES OF CATTLE, INCL CALVES	SALES OF CATTLE, INCL CALVES: (10 TO 19 HEAD)	(D)	(D)
8023	CENSUS	2017	YEAR		COUNTY	COLORADO	8	SAN LUIS VALLEY	80	COSTILLA	23			0		CATTLE	CATTLE, INCL CALVES - SALES, MEASURED IN HEAD	SALES OF CATTLE, INCL CALVES	SALES OF CATTLE, INCL CALVES: (100 TO 199 HEAD)	301	51.6
8023	CENSUS	2017	YEAR		COUNTY	COLORADO	8	SAN LUIS VALLEY	80	COSTILLA	23			0		CATTLE	CATTLE, INCL CALVES - SALES, MEASURED IN HEAD	SALES OF CATTLE, INCL CALVES	SALES OF CATTLE, INCL CALVES: (20 TO 49 HEAD)	254	53.1
8023	CENSUS	2017	YEAR		COUNTY	COLORADO	8	SAN LUIS VALLEY	80	COSTILLA	23			0		CATTLE	CATTLE, INCL CALVES - SALES, MEASURED IN HEAD	SALES OF CATTLE, INCL CALVES	SALES OF CATTLE, INCL CALVES: (200 TO 499 HEAD)	675	71.5
8023	CENSUS	2017	YEAR		COUNTY	COLORADO	8	SAN LUIS VALLEY	80	COSTILLA	23			0		CATTLE	CATTLE, INCL CALVES - SALES, MEASURED IN HEAD	SALES OF CATTLE, INCL CALVES	SALES OF CATTLE, INCL CALVES: (50 TO 99 HEAD)	1523	49.7
8023	CENSUS	2017	YEAR		COUNTY	COLORADO	8	SAN LUIS VALLEY	80	COSTILLA	23			0		CATTLE	CATTLE, INCL CALVES - SALES, MEASURED IN HEAD	SALES OF CATTLE, INCL CALVES	SALES OF CATTLE, INCL CALVES: (500 OR MORE HEAD)	(D)	(D)
8023	CENSUS	2017	YEAR		COUNTY	COLORADO	8	SAN LUIS VALLEY	80	COSTILLA	23			0		CATTLE	CATTLE, INCL CALVES - SALES, MEASURED IN HEAD	TOTAL	NOT SPECIFIED	3601	6.4
8079	CENSUS	2017	YEAR		COUNTY	COLORADO	8	SAN LUIS VALLEY	80	MINERAL	79			0		CATTLE	CATTLE, INCL CALVES - OPERATIONS WITH SALES	SALES OF CATTLE, INCL CALVES	SALES OF CATTLE, INCL CALVES: (1 TO 9 HEAD)	1	36.4
8079	CENSUS	2017	YEAR		COUNTY	COLORADO	8	SAN LUIS VALLEY	80	MINERAL	79			0		CATTLE	CATTLE, INCL CALVES - OPERATIONS WITH SALES	SALES OF CATTLE, INCL CALVES	SALES OF CATTLE, INCL CALVES: (20 TO 49 HEAD)	3	51.3
8079	CENSUS	2017	YEAR		COUNTY	COLORADO	8	SAN LUIS VALLEY	80	MINERAL	79			0		CATTLE	CATTLE, INCL CALVES - OPERATIONS WITH SALES	TOTAL	NOT SPECIFIED	4	24
8079	CENSUS	2017	YEAR		COUNTY	COLORADO	8	SAN LUIS VALLEY	80	MINERAL	79			0		CATTLE	CATTLE, INCL CALVES - SALES, MEASURED IN $	TOTAL	NOT SPECIFIED	(D)	(D)
8079	CENSUS	2017	YEAR		COUNTY	COLORADO	8	SAN LUIS VALLEY	80	MINERAL	79			0		CATTLE	CATTLE, INCL CALVES - SALES, MEASURED IN HEAD	SALES OF CATTLE, INCL CALVES	SALES OF CATTLE, INCL CALVES: (1 TO 9 HEAD)	(D)	(D)
8079	CENSUS	2017	YEAR		COUNTY	COLORADO	8	SAN LUIS VALLEY	80	MINERAL	79			0		CATTLE	CATTLE, INCL CALVES - SALES, MEASURED IN HEAD	SALES OF CATTLE, INCL CALVES	SALES OF CATTLE, INCL CALVES: (20 TO 49 HEAD)	(D)	(D)
8079	CENSUS	2017	YEAR		COUNTY	COLORADO	8	SAN LUIS VALLEY	80	MINERAL	79			0		CATTLE	CATTLE, INCL CALVES - SALES, MEASURED IN HEAD	TOTAL	NOT SPECIFIED	110	6.4
8105	CENSUS	2017	YEAR		COUNTY	COLORADO	8	SAN LUIS VALLEY	80	RIO GRANDE	105			0		CATTLE	CATTLE, INCL CALVES - OPERATIONS WITH SALES	SALES OF CATTLE, INCL CALVES	SALES OF CATTLE, INCL CALVES: (1 TO 9 HEAD)	31	36.4
8105	CENSUS	2017	YEAR		COUNTY	COLORADO	8	SAN LUIS VALLEY	80	RIO GRANDE	105			0		CATTLE	CATTLE, INCL CALVES - OPERATIONS WITH SALES	SALES OF CATTLE, INCL CALVES	SALES OF CATTLE, INCL CALVES: (10 TO 19 HEAD)	11	42.7
8105	CENSUS	2017	YEAR		COUNTY	COLORADO	8	SAN LUIS VALLEY	80	RIO GRANDE	105			0		CATTLE	CATTLE, INCL CALVES - OPERATIONS WITH SALES	SALES OF CATTLE, INCL CALVES	SALES OF CATTLE, INCL CALVES: (100 TO 199 HEAD)	7	50.7
8105	CENSUS	2017	YEAR		COUNTY	COLORADO	8	SAN LUIS VALLEY	80	RIO GRANDE	105			0		CATTLE	CATTLE, INCL CALVES - OPERATIONS WITH SALES	SALES OF CATTLE, INCL CALVES	SALES OF CATTLE, INCL CALVES: (20 TO 49 HEAD)	19	51.3
8105	CENSUS	2017	YEAR		COUNTY	COLORADO	8	SAN LUIS VALLEY	80	RIO GRANDE	105			0		CATTLE	CATTLE, INCL CALVES - OPERATIONS WITH SALES	SALES OF CATTLE, INCL CALVES	SALES OF CATTLE, INCL CALVES: (200 TO 499 HEAD)	15	70.2
8105	CENSUS	2017	YEAR		COUNTY	COLORADO	8	SAN LUIS VALLEY	80	RIO GRANDE	105			0		CATTLE	CATTLE, INCL CALVES - OPERATIONS WITH SALES	SALES OF CATTLE, INCL CALVES	SALES OF CATTLE, INCL CALVES: (50 TO 99 HEAD)	16	51.4
8105	CENSUS	2017	YEAR		COUNTY	COLORADO	8	SAN LUIS VALLEY	80	RIO GRANDE	105			0		CATTLE	CATTLE, INCL CALVES - OPERATIONS WITH SALES	SALES OF CATTLE, INCL CALVES	SALES OF CATTLE, INCL CALVES: (500 OR MORE HEAD)	1	18.4
8105	CENSUS	2017	YEAR		COUNTY	COLORADO	8	SAN LUIS VALLEY	80	RIO GRANDE	105			0		CATTLE	CATTLE, INCL CALVES - OPERATIONS WITH SALES	TOTAL	NOT SPECIFIED	100	24
8105	CENSUS	2017	YEAR		COUNTY	COLORADO	8	SAN LUIS VALLEY	80	RIO GRANDE	105			0		CATTLE	CATTLE, INCL CALVES - SALES, MEASURED IN $	TOTAL	NOT SPECIFIED	6797000	5.8
8105	CENSUS	2017	YEAR		COUNTY	COLORADO	8	SAN LUIS VALLEY	80	RIO GRANDE	105			0		CATTLE	CATTLE, INCL CALVES - SALES, MEASURED IN HEAD	SALES OF CATTLE, INCL CALVES	SALES OF CATTLE, INCL CALVES: (1 TO 9 HEAD)	139	41.7
8105	CENSUS	2017	YEAR		COUNTY	COLORADO	8	SAN LUIS VALLEY	80	RIO GRANDE	105			0		CATTLE	CATTLE, INCL CALVES - SALES, MEASURED IN HEAD	SALES OF CATTLE, INCL CALVES	SALES OF CATTLE, INCL CALVES: (10 TO 19 HEAD)	(D)	(D)
8105	CENSUS	2017	YEAR		COUNTY	COLORADO	8	SAN LUIS VALLEY	80	RIO GRANDE	105			0		CATTLE	CATTLE, INCL CALVES - SALES, MEASURED IN HEAD	SALES OF CATTLE, INCL CALVES	SALES OF CATTLE, INCL CALVES: (100 TO 199 HEAD)	874	51.6
8105	CENSUS	2017	YEAR		COUNTY	COLORADO	8	SAN LUIS VALLEY	80	RIO GRANDE	105			0		CATTLE	CATTLE, INCL CALVES - SALES, MEASURED IN HEAD	SALES OF CATTLE, INCL CALVES	SALES OF CATTLE, INCL CALVES: (20 TO 49 HEAD)	562	53.1
8105	CENSUS	2017	YEAR		COUNTY	COLORADO	8	SAN LUIS VALLEY	80	RIO GRANDE	105			0		CATTLE	CATTLE, INCL CALVES - SALES, MEASURED IN HEAD	SALES OF CATTLE, INCL CALVES	SALES OF CATTLE, INCL CALVES: (200 TO 499 HEAD)	4071	71.5
8105	CENSUS	2017	YEAR		COUNTY	COLORADO	8	SAN LUIS VALLEY	80	RIO GRANDE	105			0		CATTLE	CATTLE, INCL CALVES - SALES, MEASURED IN HEAD	SALES OF CATTLE, INCL CALVES	SALES OF CATTLE, INCL CALVES: (50 TO 99 HEAD)	1031	49.7
8105	CENSUS	2017	YEAR		COUNTY	COLORADO	8	SAN LUIS VALLEY	80	RIO GRANDE	105			0		CATTLE	CATTLE, INCL CALVES - SALES, MEASURED IN HEAD	SALES OF CATTLE, INCL CALVES	SALES OF CATTLE, INCL CALVES: (500 OR MORE HEAD)	(D)	(D)
8105	CENSUS	2017	YEAR		COUNTY	COLORADO	8	SAN LUIS VALLEY	80	RIO GRANDE	105			0		CATTLE	CATTLE, INCL CALVES - SALES, MEASURED IN HEAD	TOTAL	NOT SPECIFIED	7527	6.4
8109	CENSUS	2017	YEAR		COUNTY	COLORADO	8	SAN LUIS VALLEY	80	SAGUACHE	109			0		CATTLE	CATTLE, INCL CALVES - OPERATIONS WITH SALES	SALES OF CATTLE, INCL CALVES	SALES OF CATTLE, INCL CALVES: (1 TO 9 HEAD)	9	36.4
8109	CENSUS	2017	YEAR		COUNTY	COLORADO	8	SAN LUIS VALLEY	80	SAGUACHE	109			0		CATTLE	CATTLE, INCL CALVES - OPERATIONS WITH SALES	SALES OF CATTLE, INCL CALVES	SALES OF CATTLE, INCL CALVES: (10 TO 19 HEAD)	13	42.7
8109	CENSUS	2017	YEAR		COUNTY	COLORADO	8	SAN LUIS VALLEY	80	SAGUACHE	109			0		CATTLE	CATTLE, INCL CALVES - OPERATIONS WITH SALES	SALES OF CATTLE, INCL CALVES	SALES OF CATTLE, INCL CALVES: (100 TO 199 HEAD)	16	50.7
8109	CENSUS	2017	YEAR		COUNTY	COLORADO	8	SAN LUIS VALLEY	80	SAGUACHE	109			0		CATTLE	CATTLE, INCL CALVES - OPERATIONS WITH SALES	SALES OF CATTLE, INCL CALVES	SALES OF CATTLE, INCL CALVES: (20 TO 49 HEAD)	14	51.3
8109	CENSUS	2017	YEAR		COUNTY	COLORADO	8	SAN LUIS VALLEY	80	SAGUACHE	109			0		CATTLE	CATTLE, INCL CALVES - OPERATIONS WITH SALES	SALES OF CATTLE, INCL CALVES	SALES OF CATTLE, INCL CALVES: (200 TO 499 HEAD)	16	70.2
8109	CENSUS	2017	YEAR		COUNTY	COLORADO	8	SAN LUIS VALLEY	80	SAGUACHE	109			0		CATTLE	CATTLE, INCL CALVES - OPERATIONS WITH SALES	SALES OF CATTLE, INCL CALVES	SALES OF CATTLE, INCL CALVES: (50 TO 99 HEAD)	14	51.4
8109	CENSUS	2017	YEAR		COUNTY	COLORADO	8	SAN LUIS VALLEY	80	SAGUACHE	109			0		CATTLE	CATTLE, INCL CALVES - OPERATIONS WITH SALES	SALES OF CATTLE, INCL CALVES	SALES OF CATTLE, INCL CALVES: (500 OR MORE HEAD)	7	18.4
8109	CENSUS	2017	YEAR		COUNTY	COLORADO	8	SAN LUIS VALLEY	80	SAGUACHE	109			0		CATTLE	CATTLE, INCL CALVES - OPERATIONS WITH SALES	TOTAL	NOT SPECIFIED	89	24
8109	CENSUS	2017	YEAR		COUNTY	COLORADO	8	SAN LUIS VALLEY	80	SAGUACHE	109			0		CATTLE	CATTLE, INCL CALVES - SALES, MEASURED IN $	TOTAL	NOT SPECIFIED	13873000	5.8
8109	CENSUS	2017	YEAR		COUNTY	COLORADO	8	SAN LUIS VALLEY	80	SAGUACHE	109			0		CATTLE	CATTLE, INCL CALVES - SALES, MEASURED IN HEAD	SALES OF CATTLE, INCL CALVES	SALES OF CATTLE, INCL CALVES: (1 TO 9 HEAD)	44	41.7
8109	CENSUS	2017	YEAR		COUNTY	COLORADO	8	SAN LUIS VALLEY	80	SAGUACHE	109			0		CATTLE	CATTLE, INCL CALVES - SALES, MEASURED IN HEAD	SALES OF CATTLE, INCL CALVES	SALES OF CATTLE, INCL CALVES: (10 TO 19 HEAD)	192	42.7
8109	CENSUS	2017	YEAR		COUNTY	COLORADO	8	SAN LUIS VALLEY	80	SAGUACHE	109			0		CATTLE	CATTLE, INCL CALVES - SALES, MEASURED IN HEAD	SALES OF CATTLE, INCL CALVES	SALES OF CATTLE, INCL CALVES: (100 TO 199 HEAD)	2165	51.6
8109	CENSUS	2017	YEAR		COUNTY	COLORADO	8	SAN LUIS VALLEY	80	SAGUACHE	109			0		CATTLE	CATTLE, INCL CALVES - SALES, MEASURED IN HEAD	SALES OF CATTLE, INCL CALVES	SALES OF CATTLE, INCL CALVES: (20 TO 49 HEAD)	380	53.1
8109	CENSUS	2017	YEAR		COUNTY	COLORADO	8	SAN LUIS VALLEY	80	SAGUACHE	109			0		CATTLE	CATTLE, INCL CALVES - SALES, MEASURED IN HEAD	SALES OF CATTLE, INCL CALVES	SALES OF CATTLE, INCL CALVES: (200 TO 499 HEAD)	4893	71.5
8109	CENSUS	2017	YEAR		COUNTY	COLORADO	8	SAN LUIS VALLEY	80	SAGUACHE	109			0		CATTLE	CATTLE, INCL CALVES - SALES, MEASURED IN HEAD	SALES OF CATTLE, INCL CALVES	SALES OF CATTLE, INCL CALVES: (50 TO 99 HEAD)	969	49.7
8109	CENSUS	2017	YEAR		COUNTY	COLORADO	8	SAN LUIS VALLEY	80	SAGUACHE	109			0		CATTLE	CATTLE, INCL CALVES - SALES, MEASURED IN HEAD	SALES OF CATTLE, INCL CALVES	SALES OF CATTLE, INCL CALVES: (500 OR MORE HEAD)	8393	5.7
8109	CENSUS	2017	YEAR		COUNTY	COLORADO	8	SAN LUIS VALLEY	80	SAGUACHE	109			0		CATTLE	CATTLE, INCL CALVES - SALES, MEASURED IN HEAD	TOTAL	NOT SPECIFIED	17036	6.4
8009	CENSUS	2017	YEAR		COUNTY	COLORADO	8	SOUTHEAST	90	BACA	9			0		CATTLE	CATTLE, INCL CALVES - OPERATIONS WITH SALES	SALES OF CATTLE, INCL CALVES	SALES OF CATTLE, INCL CALVES: (1 TO 9 HEAD)	34	36.4
8009	CENSUS	2017	YEAR		COUNTY	COLORADO	8	SOUTHEAST	90	BACA	9			0		CATTLE	CATTLE, INCL CALVES - OPERATIONS WITH SALES	SALES OF CATTLE, INCL CALVES	SALES OF CATTLE, INCL CALVES: (10 TO 19 HEAD)	13	42.7
8009	CENSUS	2017	YEAR		COUNTY	COLORADO	8	SOUTHEAST	90	BACA	9			0		CATTLE	CATTLE, INCL CALVES - OPERATIONS WITH SALES	SALES OF CATTLE, INCL CALVES	SALES OF CATTLE, INCL CALVES: (100 TO 199 HEAD)	47	50.7
8009	CENSUS	2017	YEAR		COUNTY	COLORADO	8	SOUTHEAST	90	BACA	9			0		CATTLE	CATTLE, INCL CALVES - OPERATIONS WITH SALES	SALES OF CATTLE, INCL CALVES	SALES OF CATTLE, INCL CALVES: (20 TO 49 HEAD)	55	51.3
8009	CENSUS	2017	YEAR		COUNTY	COLORADO	8	SOUTHEAST	90	BACA	9			0		CATTLE	CATTLE, INCL CALVES - OPERATIONS WITH SALES	SALES OF CATTLE, INCL CALVES	SALES OF CATTLE, INCL CALVES: (200 TO 499 HEAD)	19	70.2
8009	CENSUS	2017	YEAR		COUNTY	COLORADO	8	SOUTHEAST	90	BACA	9			0		CATTLE	CATTLE, INCL CALVES - OPERATIONS WITH SALES	SALES OF CATTLE, INCL CALVES	SALES OF CATTLE, INCL CALVES: (50 TO 99 HEAD)	53	51.4
8009	CENSUS	2017	YEAR		COUNTY	COLORADO	8	SOUTHEAST	90	BACA	9			0		CATTLE	CATTLE, INCL CALVES - OPERATIONS WITH SALES	SALES OF CATTLE, INCL CALVES	SALES OF CATTLE, INCL CALVES: (500 OR MORE HEAD)	14	18.4
8009	CENSUS	2017	YEAR		COUNTY	COLORADO	8	SOUTHEAST	90	BACA	9			0		CATTLE	CATTLE, INCL CALVES - OPERATIONS WITH SALES	TOTAL	NOT SPECIFIED	235	24
8009	CENSUS	2017	YEAR		COUNTY	COLORADO	8	SOUTHEAST	90	BACA	9			0		CATTLE	CATTLE, INCL CALVES - SALES, MEASURED IN $	TOTAL	NOT SPECIFIED	61524000	5.8
8009	CENSUS	2017	YEAR		COUNTY	COLORADO	8	SOUTHEAST	90	BACA	9			0		CATTLE	CATTLE, INCL CALVES - SALES, MEASURED IN HEAD	SALES OF CATTLE, INCL CALVES	SALES OF CATTLE, INCL CALVES: (1 TO 9 HEAD)	168	41.7
8009	CENSUS	2017	YEAR		COUNTY	COLORADO	8	SOUTHEAST	90	BACA	9			0		CATTLE	CATTLE, INCL CALVES - SALES, MEASURED IN HEAD	SALES OF CATTLE, INCL CALVES	SALES OF CATTLE, INCL CALVES: (10 TO 19 HEAD)	164	42.7
8009	CENSUS	2017	YEAR		COUNTY	COLORADO	8	SOUTHEAST	90	BACA	9			0		CATTLE	CATTLE, INCL CALVES - SALES, MEASURED IN HEAD	SALES OF CATTLE, INCL CALVES	SALES OF CATTLE, INCL CALVES: (100 TO 199 HEAD)	6654	51.6
8009	CENSUS	2017	YEAR		COUNTY	COLORADO	8	SOUTHEAST	90	BACA	9			0		CATTLE	CATTLE, INCL CALVES - SALES, MEASURED IN HEAD	SALES OF CATTLE, INCL CALVES	SALES OF CATTLE, INCL CALVES: (20 TO 49 HEAD)	1943	53.1
8009	CENSUS	2017	YEAR		COUNTY	COLORADO	8	SOUTHEAST	90	BACA	9			0		CATTLE	CATTLE, INCL CALVES - SALES, MEASURED IN HEAD	SALES OF CATTLE, INCL CALVES	SALES OF CATTLE, INCL CALVES: (200 TO 499 HEAD)	5531	71.5
8009	CENSUS	2017	YEAR		COUNTY	COLORADO	8	SOUTHEAST	90	BACA	9			0		CATTLE	CATTLE, INCL CALVES - SALES, MEASURED IN HEAD	SALES OF CATTLE, INCL CALVES	SALES OF CATTLE, INCL CALVES: (50 TO 99 HEAD)	3725	49.7
8009	CENSUS	2017	YEAR		COUNTY	COLORADO	8	SOUTHEAST	90	BACA	9			0		CATTLE	CATTLE, INCL CALVES - SALES, MEASURED IN HEAD	SALES OF CATTLE, INCL CALVES	SALES OF CATTLE, INCL CALVES: (500 OR MORE HEAD)	32206	5.7
8009	CENSUS	2017	YEAR		COUNTY	COLORADO	8	SOUTHEAST	90	BACA	9			0		CATTLE	CATTLE, INCL CALVES - SALES, MEASURED IN HEAD	TOTAL	NOT SPECIFIED	50391	6.4
8011	CENSUS	2017	YEAR		COUNTY	COLORADO	8	SOUTHEAST	90	BENT	11			0		CATTLE	CATTLE, INCL CALVES - OPERATIONS WITH SALES	SALES OF CATTLE, INCL CALVES	SALES OF CATTLE, INCL CALVES: (1 TO 9 HEAD)	23	36.4
8011	CENSUS	2017	YEAR		COUNTY	COLORADO	8	SOUTHEAST	90	BENT	11			0		CATTLE	CATTLE, INCL CALVES - OPERATIONS WITH SALES	SALES OF CATTLE, INCL CALVES	SALES OF CATTLE, INCL CALVES: (10 TO 19 HEAD)	17	42.7
8011	CENSUS	2017	YEAR		COUNTY	COLORADO	8	SOUTHEAST	90	BENT	11			0		CATTLE	CATTLE, INCL CALVES - OPERATIONS WITH SALES	SALES OF CATTLE, INCL CALVES	SALES OF CATTLE, INCL CALVES: (100 TO 199 HEAD)	19	50.7
8011	CENSUS	2017	YEAR		COUNTY	COLORADO	8	SOUTHEAST	90	BENT	11			0		CATTLE	CATTLE, INCL CALVES - OPERATIONS WITH SALES	SALES OF CATTLE, INCL CALVES	SALES OF CATTLE, INCL CALVES: (20 TO 49 HEAD)	28	51.3
8011	CENSUS	2017	YEAR		COUNTY	COLORADO	8	SOUTHEAST	90	BENT	11			0		CATTLE	CATTLE, INCL CALVES - OPERATIONS WITH SALES	SALES OF CATTLE, INCL CALVES	SALES OF CATTLE, INCL CALVES: (200 TO 499 HEAD)	15	70.2
8011	CENSUS	2017	YEAR		COUNTY	COLORADO	8	SOUTHEAST	90	BENT	11			0		CATTLE	CATTLE, INCL CALVES - OPERATIONS WITH SALES	SALES OF CATTLE, INCL CALVES	SALES OF CATTLE, INCL CALVES: (50 TO 99 HEAD)	19	51.4
8011	CENSUS	2017	YEAR		COUNTY	COLORADO	8	SOUTHEAST	90	BENT	11			0		CATTLE	CATTLE, INCL CALVES - OPERATIONS WITH SALES	SALES OF CATTLE, INCL CALVES	SALES OF CATTLE, INCL CALVES: (500 OR MORE HEAD)	11	18.4
8011	CENSUS	2017	YEAR		COUNTY	COLORADO	8	SOUTHEAST	90	BENT	11			0		CATTLE	CATTLE, INCL CALVES - OPERATIONS WITH SALES	TOTAL	NOT SPECIFIED	132	24
8011	CENSUS	2017	YEAR		COUNTY	COLORADO	8	SOUTHEAST	90	BENT	11			0		CATTLE	CATTLE, INCL CALVES - SALES, MEASURED IN $	TOTAL	NOT SPECIFIED	(D)	(D)
8011	CENSUS	2017	YEAR		COUNTY	COLORADO	8	SOUTHEAST	90	BENT	11			0		CATTLE	CATTLE, INCL CALVES - SALES, MEASURED IN HEAD	SALES OF CATTLE, INCL CALVES	SALES OF CATTLE, INCL CALVES: (1 TO 9 HEAD)	89	41.7
8011	CENSUS	2017	YEAR		COUNTY	COLORADO	8	SOUTHEAST	90	BENT	11			0		CATTLE	CATTLE, INCL CALVES - SALES, MEASURED IN HEAD	SALES OF CATTLE, INCL CALVES	SALES OF CATTLE, INCL CALVES: (10 TO 19 HEAD)	249	42.7
8011	CENSUS	2017	YEAR		COUNTY	COLORADO	8	SOUTHEAST	90	BENT	11			0		CATTLE	CATTLE, INCL CALVES - SALES, MEASURED IN HEAD	SALES OF CATTLE, INCL CALVES	SALES OF CATTLE, INCL CALVES: (100 TO 199 HEAD)	2820	51.6
8011	CENSUS	2017	YEAR		COUNTY	COLORADO	8	SOUTHEAST	90	BENT	11			0		CATTLE	CATTLE, INCL CALVES - SALES, MEASURED IN HEAD	SALES OF CATTLE, INCL CALVES	SALES OF CATTLE, INCL CALVES: (20 TO 49 HEAD)	908	53.1
8011	CENSUS	2017	YEAR		COUNTY	COLORADO	8	SOUTHEAST	90	BENT	11			0		CATTLE	CATTLE, INCL CALVES - SALES, MEASURED IN HEAD	SALES OF CATTLE, INCL CALVES	SALES OF CATTLE, INCL CALVES: (200 TO 499 HEAD)	4569	71.5
8011	CENSUS	2017	YEAR		COUNTY	COLORADO	8	SOUTHEAST	90	BENT	11			0		CATTLE	CATTLE, INCL CALVES - SALES, MEASURED IN HEAD	SALES OF CATTLE, INCL CALVES	SALES OF CATTLE, INCL CALVES: (50 TO 99 HEAD)	1345	49.7
8011	CENSUS	2017	YEAR		COUNTY	COLORADO	8	SOUTHEAST	90	BENT	11			0		CATTLE	CATTLE, INCL CALVES - SALES, MEASURED IN HEAD	SALES OF CATTLE, INCL CALVES	SALES OF CATTLE, INCL CALVES: (500 OR MORE HEAD)	10706	5.7
8011	CENSUS	2017	YEAR		COUNTY	COLORADO	8	SOUTHEAST	90	BENT	11			0		CATTLE	CATTLE, INCL CALVES - SALES, MEASURED IN HEAD	TOTAL	NOT SPECIFIED	20686	6.4
8025	CENSUS	2017	YEAR		COUNTY	COLORADO	8	SOUTHEAST	90	CROWLEY	25			0		CATTLE	CATTLE, INCL CALVES - OPERATIONS WITH SALES	SALES OF CATTLE, INCL CALVES	SALES OF CATTLE, INCL CALVES: (1 TO 9 HEAD)	36	36.4
8025	CENSUS	2017	YEAR		COUNTY	COLORADO	8	SOUTHEAST	90	CROWLEY	25			0		CATTLE	CATTLE, INCL CALVES - OPERATIONS WITH SALES	SALES OF CATTLE, INCL CALVES	SALES OF CATTLE, INCL CALVES: (10 TO 19 HEAD)	13	42.7
8025	CENSUS	2017	YEAR		COUNTY	COLORADO	8	SOUTHEAST	90	CROWLEY	25			0		CATTLE	CATTLE, INCL CALVES - OPERATIONS WITH SALES	SALES OF CATTLE, INCL CALVES	SALES OF CATTLE, INCL CALVES: (100 TO 199 HEAD)	13	50.7
8025	CENSUS	2017	YEAR		COUNTY	COLORADO	8	SOUTHEAST	90	CROWLEY	25			0		CATTLE	CATTLE, INCL CALVES - OPERATIONS WITH SALES	SALES OF CATTLE, INCL CALVES	SALES OF CATTLE, INCL CALVES: (20 TO 49 HEAD)	17	51.3
8025	CENSUS	2017	YEAR		COUNTY	COLORADO	8	SOUTHEAST	90	CROWLEY	25			0		CATTLE	CATTLE, INCL CALVES - OPERATIONS WITH SALES	SALES OF CATTLE, INCL CALVES	SALES OF CATTLE, INCL CALVES: (200 TO 499 HEAD)	12	70.2
8025	CENSUS	2017	YEAR		COUNTY	COLORADO	8	SOUTHEAST	90	CROWLEY	25			0		CATTLE	CATTLE, INCL CALVES - OPERATIONS WITH SALES	SALES OF CATTLE, INCL CALVES	SALES OF CATTLE, INCL CALVES: (50 TO 99 HEAD)	21	51.4
8025	CENSUS	2017	YEAR		COUNTY	COLORADO	8	SOUTHEAST	90	CROWLEY	25			0		CATTLE	CATTLE, INCL CALVES - OPERATIONS WITH SALES	SALES OF CATTLE, INCL CALVES	SALES OF CATTLE, INCL CALVES: (500 OR MORE HEAD)	15	18.4
8025	CENSUS	2017	YEAR		COUNTY	COLORADO	8	SOUTHEAST	90	CROWLEY	25			0		CATTLE	CATTLE, INCL CALVES - OPERATIONS WITH SALES	TOTAL	NOT SPECIFIED	127	24
8025	CENSUS	2017	YEAR		COUNTY	COLORADO	8	SOUTHEAST	90	CROWLEY	25			0		CATTLE	CATTLE, INCL CALVES - SALES, MEASURED IN $	TOTAL	NOT SPECIFIED	93840000	5.8
8025	CENSUS	2017	YEAR		COUNTY	COLORADO	8	SOUTHEAST	90	CROWLEY	25			0		CATTLE	CATTLE, INCL CALVES - SALES, MEASURED IN HEAD	SALES OF CATTLE, INCL CALVES	SALES OF CATTLE, INCL CALVES: (1 TO 9 HEAD)	115	41.7
8025	CENSUS	2017	YEAR		COUNTY	COLORADO	8	SOUTHEAST	90	CROWLEY	25			0		CATTLE	CATTLE, INCL CALVES - SALES, MEASURED IN HEAD	SALES OF CATTLE, INCL CALVES	SALES OF CATTLE, INCL CALVES: (10 TO 19 HEAD)	193	42.7
8025	CENSUS	2017	YEAR		COUNTY	COLORADO	8	SOUTHEAST	90	CROWLEY	25			0		CATTLE	CATTLE, INCL CALVES - SALES, MEASURED IN HEAD	SALES OF CATTLE, INCL CALVES	SALES OF CATTLE, INCL CALVES: (100 TO 199 HEAD)	1812	51.6
8025	CENSUS	2017	YEAR		COUNTY	COLORADO	8	SOUTHEAST	90	CROWLEY	25			0		CATTLE	CATTLE, INCL CALVES - SALES, MEASURED IN HEAD	SALES OF CATTLE, INCL CALVES	SALES OF CATTLE, INCL CALVES: (20 TO 49 HEAD)	594	53.1
8025	CENSUS	2017	YEAR		COUNTY	COLORADO	8	SOUTHEAST	90	CROWLEY	25			0		CATTLE	CATTLE, INCL CALVES - SALES, MEASURED IN HEAD	SALES OF CATTLE, INCL CALVES	SALES OF CATTLE, INCL CALVES: (200 TO 499 HEAD)	3979	71.5
8025	CENSUS	2017	YEAR		COUNTY	COLORADO	8	SOUTHEAST	90	CROWLEY	25			0		CATTLE	CATTLE, INCL CALVES - SALES, MEASURED IN HEAD	SALES OF CATTLE, INCL CALVES	SALES OF CATTLE, INCL CALVES: (50 TO 99 HEAD)	1451	49.7
8025	CENSUS	2017	YEAR		COUNTY	COLORADO	8	SOUTHEAST	90	CROWLEY	25			0		CATTLE	CATTLE, INCL CALVES - SALES, MEASURED IN HEAD	SALES OF CATTLE, INCL CALVES	SALES OF CATTLE, INCL CALVES: (500 OR MORE HEAD)	57308	5.7
8025	CENSUS	2017	YEAR		COUNTY	COLORADO	8	SOUTHEAST	90	CROWLEY	25			0		CATTLE	CATTLE, INCL CALVES - SALES, MEASURED IN HEAD	TOTAL	NOT SPECIFIED	65452	6.4
8027	CENSUS	2017	YEAR		COUNTY	COLORADO	8	SOUTHEAST	90	CUSTER	27			0		CATTLE	CATTLE, INCL CALVES - OPERATIONS WITH SALES	SALES OF CATTLE, INCL CALVES	SALES OF CATTLE, INCL CALVES: (1 TO 9 HEAD)	25	36.4
8027	CENSUS	2017	YEAR		COUNTY	COLORADO	8	SOUTHEAST	90	CUSTER	27			0		CATTLE	CATTLE, INCL CALVES - OPERATIONS WITH SALES	SALES OF CATTLE, INCL CALVES	SALES OF CATTLE, INCL CALVES: (10 TO 19 HEAD)	14	42.7
8027	CENSUS	2017	YEAR		COUNTY	COLORADO	8	SOUTHEAST	90	CUSTER	27			0		CATTLE	CATTLE, INCL CALVES - OPERATIONS WITH SALES	SALES OF CATTLE, INCL CALVES	SALES OF CATTLE, INCL CALVES: (100 TO 199 HEAD)	9	50.7
8027	CENSUS	2017	YEAR		COUNTY	COLORADO	8	SOUTHEAST	90	CUSTER	27			0		CATTLE	CATTLE, INCL CALVES - OPERATIONS WITH SALES	SALES OF CATTLE, INCL CALVES	SALES OF CATTLE, INCL CALVES: (20 TO 49 HEAD)	14	51.3
8027	CENSUS	2017	YEAR		COUNTY	COLORADO	8	SOUTHEAST	90	CUSTER	27			0		CATTLE	CATTLE, INCL CALVES - OPERATIONS WITH SALES	SALES OF CATTLE, INCL CALVES	SALES OF CATTLE, INCL CALVES: (200 TO 499 HEAD)	8	70.2
8027	CENSUS	2017	YEAR		COUNTY	COLORADO	8	SOUTHEAST	90	CUSTER	27			0		CATTLE	CATTLE, INCL CALVES - OPERATIONS WITH SALES	SALES OF CATTLE, INCL CALVES	SALES OF CATTLE, INCL CALVES: (50 TO 99 HEAD)	20	51.4
8027	CENSUS	2017	YEAR		COUNTY	COLORADO	8	SOUTHEAST	90	CUSTER	27			0		CATTLE	CATTLE, INCL CALVES - OPERATIONS WITH SALES	TOTAL	NOT SPECIFIED	90	24
8027	CENSUS	2017	YEAR		COUNTY	COLORADO	8	SOUTHEAST	90	CUSTER	27			0		CATTLE	CATTLE, INCL CALVES - SALES, MEASURED IN $	TOTAL	NOT SPECIFIED	4865000	5.8
8027	CENSUS	2017	YEAR		COUNTY	COLORADO	8	SOUTHEAST	90	CUSTER	27			0		CATTLE	CATTLE, INCL CALVES - SALES, MEASURED IN HEAD	SALES OF CATTLE, INCL CALVES	SALES OF CATTLE, INCL CALVES: (1 TO 9 HEAD)	82	41.7
8027	CENSUS	2017	YEAR		COUNTY	COLORADO	8	SOUTHEAST	90	CUSTER	27			0		CATTLE	CATTLE, INCL CALVES - SALES, MEASURED IN HEAD	SALES OF CATTLE, INCL CALVES	SALES OF CATTLE, INCL CALVES: (10 TO 19 HEAD)	186	42.7
8027	CENSUS	2017	YEAR		COUNTY	COLORADO	8	SOUTHEAST	90	CUSTER	27			0		CATTLE	CATTLE, INCL CALVES - SALES, MEASURED IN HEAD	SALES OF CATTLE, INCL CALVES	SALES OF CATTLE, INCL CALVES: (100 TO 199 HEAD)	1188	51.6
8027	CENSUS	2017	YEAR		COUNTY	COLORADO	8	SOUTHEAST	90	CUSTER	27			0		CATTLE	CATTLE, INCL CALVES - SALES, MEASURED IN HEAD	SALES OF CATTLE, INCL CALVES	SALES OF CATTLE, INCL CALVES: (20 TO 49 HEAD)	433	53.1
8027	CENSUS	2017	YEAR		COUNTY	COLORADO	8	SOUTHEAST	90	CUSTER	27			0		CATTLE	CATTLE, INCL CALVES - SALES, MEASURED IN HEAD	SALES OF CATTLE, INCL CALVES	SALES OF CATTLE, INCL CALVES: (200 TO 499 HEAD)	2404	71.5
8027	CENSUS	2017	YEAR		COUNTY	COLORADO	8	SOUTHEAST	90	CUSTER	27			0		CATTLE	CATTLE, INCL CALVES - SALES, MEASURED IN HEAD	SALES OF CATTLE, INCL CALVES	SALES OF CATTLE, INCL CALVES: (50 TO 99 HEAD)	1236	49.7
8027	CENSUS	2017	YEAR		COUNTY	COLORADO	8	SOUTHEAST	90	CUSTER	27			0		CATTLE	CATTLE, INCL CALVES - SALES, MEASURED IN HEAD	TOTAL	NOT SPECIFIED	5529	6.4
8043	CENSUS	2017	YEAR		COUNTY	COLORADO	8	SOUTHEAST	90	FREMONT	43			0		CATTLE	CATTLE, INCL CALVES - OPERATIONS WITH SALES	SALES OF CATTLE, INCL CALVES	SALES OF CATTLE, INCL CALVES: (1 TO 9 HEAD)	138	36.4
8043	CENSUS	2017	YEAR		COUNTY	COLORADO	8	SOUTHEAST	90	FREMONT	43			0		CATTLE	CATTLE, INCL CALVES - OPERATIONS WITH SALES	SALES OF CATTLE, INCL CALVES	SALES OF CATTLE, INCL CALVES: (10 TO 19 HEAD)	22	42.7
8043	CENSUS	2017	YEAR		COUNTY	COLORADO	8	SOUTHEAST	90	FREMONT	43			0		CATTLE	CATTLE, INCL CALVES - OPERATIONS WITH SALES	SALES OF CATTLE, INCL CALVES	SALES OF CATTLE, INCL CALVES: (100 TO 199 HEAD)	7	50.7
8043	CENSUS	2017	YEAR		COUNTY	COLORADO	8	SOUTHEAST	90	FREMONT	43			0		CATTLE	CATTLE, INCL CALVES - OPERATIONS WITH SALES	SALES OF CATTLE, INCL CALVES	SALES OF CATTLE, INCL CALVES: (20 TO 49 HEAD)	38	51.3
8043	CENSUS	2017	YEAR		COUNTY	COLORADO	8	SOUTHEAST	90	FREMONT	43			0		CATTLE	CATTLE, INCL CALVES - OPERATIONS WITH SALES	SALES OF CATTLE, INCL CALVES	SALES OF CATTLE, INCL CALVES: (200 TO 499 HEAD)	7	70.2
8043	CENSUS	2017	YEAR		COUNTY	COLORADO	8	SOUTHEAST	90	FREMONT	43			0		CATTLE	CATTLE, INCL CALVES - OPERATIONS WITH SALES	SALES OF CATTLE, INCL CALVES	SALES OF CATTLE, INCL CALVES: (50 TO 99 HEAD)	19	51.4
8043	CENSUS	2017	YEAR		COUNTY	COLORADO	8	SOUTHEAST	90	FREMONT	43			0		CATTLE	CATTLE, INCL CALVES - OPERATIONS WITH SALES	SALES OF CATTLE, INCL CALVES	SALES OF CATTLE, INCL CALVES: (500 OR MORE HEAD)	4	18.4
8043	CENSUS	2017	YEAR		COUNTY	COLORADO	8	SOUTHEAST	90	FREMONT	43			0		CATTLE	CATTLE, INCL CALVES - OPERATIONS WITH SALES	TOTAL	NOT SPECIFIED	235	24
8043	CENSUS	2017	YEAR		COUNTY	COLORADO	8	SOUTHEAST	90	FREMONT	43			0		CATTLE	CATTLE, INCL CALVES - SALES, MEASURED IN $	TOTAL	NOT SPECIFIED	6612000	5.8
8043	CENSUS	2017	YEAR		COUNTY	COLORADO	8	SOUTHEAST	90	FREMONT	43			0		CATTLE	CATTLE, INCL CALVES - SALES, MEASURED IN HEAD	SALES OF CATTLE, INCL CALVES	SALES OF CATTLE, INCL CALVES: (1 TO 9 HEAD)	425	41.7
8043	CENSUS	2017	YEAR		COUNTY	COLORADO	8	SOUTHEAST	90	FREMONT	43			0		CATTLE	CATTLE, INCL CALVES - SALES, MEASURED IN HEAD	SALES OF CATTLE, INCL CALVES	SALES OF CATTLE, INCL CALVES: (10 TO 19 HEAD)	282	42.7
8043	CENSUS	2017	YEAR		COUNTY	COLORADO	8	SOUTHEAST	90	FREMONT	43			0		CATTLE	CATTLE, INCL CALVES - SALES, MEASURED IN HEAD	SALES OF CATTLE, INCL CALVES	SALES OF CATTLE, INCL CALVES: (100 TO 199 HEAD)	1065	51.6
8043	CENSUS	2017	YEAR		COUNTY	COLORADO	8	SOUTHEAST	90	FREMONT	43			0		CATTLE	CATTLE, INCL CALVES - SALES, MEASURED IN HEAD	SALES OF CATTLE, INCL CALVES	SALES OF CATTLE, INCL CALVES: (20 TO 49 HEAD)	1218	53.1
8043	CENSUS	2017	YEAR		COUNTY	COLORADO	8	SOUTHEAST	90	FREMONT	43			0		CATTLE	CATTLE, INCL CALVES - SALES, MEASURED IN HEAD	SALES OF CATTLE, INCL CALVES	SALES OF CATTLE, INCL CALVES: (200 TO 499 HEAD)	2197	71.5
8043	CENSUS	2017	YEAR		COUNTY	COLORADO	8	SOUTHEAST	90	FREMONT	43			0		CATTLE	CATTLE, INCL CALVES - SALES, MEASURED IN HEAD	SALES OF CATTLE, INCL CALVES	SALES OF CATTLE, INCL CALVES: (50 TO 99 HEAD)	1364	49.7
8043	CENSUS	2017	YEAR		COUNTY	COLORADO	8	SOUTHEAST	90	FREMONT	43			0		CATTLE	CATTLE, INCL CALVES - SALES, MEASURED IN HEAD	SALES OF CATTLE, INCL CALVES	SALES OF CATTLE, INCL CALVES: (500 OR MORE HEAD)	2358	5.7
8043	CENSUS	2017	YEAR		COUNTY	COLORADO	8	SOUTHEAST	90	FREMONT	43			0		CATTLE	CATTLE, INCL CALVES - SALES, MEASURED IN HEAD	TOTAL	NOT SPECIFIED	8909	6.4
8055	CENSUS	2017	YEAR		COUNTY	COLORADO	8	SOUTHEAST	90	HUERFANO	55			0		CATTLE	CATTLE, INCL CALVES - OPERATIONS WITH SALES	SALES OF CATTLE, INCL CALVES	SALES OF CATTLE, INCL CALVES: (1 TO 9 HEAD)	45	36.4
8055	CENSUS	2017	YEAR		COUNTY	COLORADO	8	SOUTHEAST	90	HUERFANO	55			0		CATTLE	CATTLE, INCL CALVES - OPERATIONS WITH SALES	SALES OF CATTLE, INCL CALVES	SALES OF CATTLE, INCL CALVES: (10 TO 19 HEAD)	17	42.7
8055	CENSUS	2017	YEAR		COUNTY	COLORADO	8	SOUTHEAST	90	HUERFANO	55			0		CATTLE	CATTLE, INCL CALVES - OPERATIONS WITH SALES	SALES OF CATTLE, INCL CALVES	SALES OF CATTLE, INCL CALVES: (100 TO 199 HEAD)	13	50.7
8055	CENSUS	2017	YEAR		COUNTY	COLORADO	8	SOUTHEAST	90	HUERFANO	55			0		CATTLE	CATTLE, INCL CALVES - OPERATIONS WITH SALES	SALES OF CATTLE, INCL CALVES	SALES OF CATTLE, INCL CALVES: (20 TO 49 HEAD)	49	51.3
8055	CENSUS	2017	YEAR		COUNTY	COLORADO	8	SOUTHEAST	90	HUERFANO	55			0		CATTLE	CATTLE, INCL CALVES - OPERATIONS WITH SALES	SALES OF CATTLE, INCL CALVES	SALES OF CATTLE, INCL CALVES: (200 TO 499 HEAD)	5	70.2
8055	CENSUS	2017	YEAR		COUNTY	COLORADO	8	SOUTHEAST	90	HUERFANO	55			0		CATTLE	CATTLE, INCL CALVES - OPERATIONS WITH SALES	SALES OF CATTLE, INCL CALVES	SALES OF CATTLE, INCL CALVES: (50 TO 99 HEAD)	31	51.4
8055	CENSUS	2017	YEAR		COUNTY	COLORADO	8	SOUTHEAST	90	HUERFANO	55			0		CATTLE	CATTLE, INCL CALVES - OPERATIONS WITH SALES	SALES OF CATTLE, INCL CALVES	SALES OF CATTLE, INCL CALVES: (500 OR MORE HEAD)	2	18.4
8055	CENSUS	2017	YEAR		COUNTY	COLORADO	8	SOUTHEAST	90	HUERFANO	55			0		CATTLE	CATTLE, INCL CALVES - OPERATIONS WITH SALES	TOTAL	NOT SPECIFIED	162	24
8055	CENSUS	2017	YEAR		COUNTY	COLORADO	8	SOUTHEAST	90	HUERFANO	55			0		CATTLE	CATTLE, INCL CALVES - SALES, MEASURED IN $	TOTAL	NOT SPECIFIED	(D)	(D)
8055	CENSUS	2017	YEAR		COUNTY	COLORADO	8	SOUTHEAST	90	HUERFANO	55			0		CATTLE	CATTLE, INCL CALVES - SALES, MEASURED IN HEAD	SALES OF CATTLE, INCL CALVES	SALES OF CATTLE, INCL CALVES: (1 TO 9 HEAD)	178	41.7
8055	CENSUS	2017	YEAR		COUNTY	COLORADO	8	SOUTHEAST	90	HUERFANO	55			0		CATTLE	CATTLE, INCL CALVES - SALES, MEASURED IN HEAD	SALES OF CATTLE, INCL CALVES	SALES OF CATTLE, INCL CALVES: (10 TO 19 HEAD)	(D)	(D)
8055	CENSUS	2017	YEAR		COUNTY	COLORADO	8	SOUTHEAST	90	HUERFANO	55			0		CATTLE	CATTLE, INCL CALVES - SALES, MEASURED IN HEAD	SALES OF CATTLE, INCL CALVES	SALES OF CATTLE, INCL CALVES: (100 TO 199 HEAD)	1894	51.6
8055	CENSUS	2017	YEAR		COUNTY	COLORADO	8	SOUTHEAST	90	HUERFANO	55			0		CATTLE	CATTLE, INCL CALVES - SALES, MEASURED IN HEAD	SALES OF CATTLE, INCL CALVES	SALES OF CATTLE, INCL CALVES: (20 TO 49 HEAD)	1657	53.1
8055	CENSUS	2017	YEAR		COUNTY	COLORADO	8	SOUTHEAST	90	HUERFANO	55			0		CATTLE	CATTLE, INCL CALVES - SALES, MEASURED IN HEAD	SALES OF CATTLE, INCL CALVES	SALES OF CATTLE, INCL CALVES: (200 TO 499 HEAD)	1510	71.5
8055	CENSUS	2017	YEAR		COUNTY	COLORADO	8	SOUTHEAST	90	HUERFANO	55			0		CATTLE	CATTLE, INCL CALVES - SALES, MEASURED IN HEAD	SALES OF CATTLE, INCL CALVES	SALES OF CATTLE, INCL CALVES: (50 TO 99 HEAD)	2175	49.7
8055	CENSUS	2017	YEAR		COUNTY	COLORADO	8	SOUTHEAST	90	HUERFANO	55			0		CATTLE	CATTLE, INCL CALVES - SALES, MEASURED IN HEAD	SALES OF CATTLE, INCL CALVES	SALES OF CATTLE, INCL CALVES: (500 OR MORE HEAD)	(D)	(D)
8055	CENSUS	2017	YEAR		COUNTY	COLORADO	8	SOUTHEAST	90	HUERFANO	55			0		CATTLE	CATTLE, INCL CALVES - SALES, MEASURED IN HEAD	TOTAL	NOT SPECIFIED	9663	6.4
8071	CENSUS	2017	YEAR		COUNTY	COLORADO	8	SOUTHEAST	90	LAS ANIMAS	71			0		CATTLE	CATTLE, INCL CALVES - OPERATIONS WITH SALES	SALES OF CATTLE, INCL CALVES	SALES OF CATTLE, INCL CALVES: (1 TO 9 HEAD)	54	36.4
8071	CENSUS	2017	YEAR		COUNTY	COLORADO	8	SOUTHEAST	90	LAS ANIMAS	71			0		CATTLE	CATTLE, INCL CALVES - OPERATIONS WITH SALES	SALES OF CATTLE, INCL CALVES	SALES OF CATTLE, INCL CALVES: (10 TO 19 HEAD)	41	42.7
8071	CENSUS	2017	YEAR		COUNTY	COLORADO	8	SOUTHEAST	90	LAS ANIMAS	71			0		CATTLE	CATTLE, INCL CALVES - OPERATIONS WITH SALES	SALES OF CATTLE, INCL CALVES	SALES OF CATTLE, INCL CALVES: (100 TO 199 HEAD)	51	50.7
8071	CENSUS	2017	YEAR		COUNTY	COLORADO	8	SOUTHEAST	90	LAS ANIMAS	71			0		CATTLE	CATTLE, INCL CALVES - OPERATIONS WITH SALES	SALES OF CATTLE, INCL CALVES	SALES OF CATTLE, INCL CALVES: (20 TO 49 HEAD)	55	51.3
8071	CENSUS	2017	YEAR		COUNTY	COLORADO	8	SOUTHEAST	90	LAS ANIMAS	71			0		CATTLE	CATTLE, INCL CALVES - OPERATIONS WITH SALES	SALES OF CATTLE, INCL CALVES	SALES OF CATTLE, INCL CALVES: (200 TO 499 HEAD)	26	70.2
8071	CENSUS	2017	YEAR		COUNTY	COLORADO	8	SOUTHEAST	90	LAS ANIMAS	71			0		CATTLE	CATTLE, INCL CALVES - OPERATIONS WITH SALES	SALES OF CATTLE, INCL CALVES	SALES OF CATTLE, INCL CALVES: (50 TO 99 HEAD)	56	51.4
8071	CENSUS	2017	YEAR		COUNTY	COLORADO	8	SOUTHEAST	90	LAS ANIMAS	71			0		CATTLE	CATTLE, INCL CALVES - OPERATIONS WITH SALES	SALES OF CATTLE, INCL CALVES	SALES OF CATTLE, INCL CALVES: (500 OR MORE HEAD)	4	18.4
8071	CENSUS	2017	YEAR		COUNTY	COLORADO	8	SOUTHEAST	90	LAS ANIMAS	71			0		CATTLE	CATTLE, INCL CALVES - OPERATIONS WITH SALES	TOTAL	NOT SPECIFIED	287	24
8071	CENSUS	2017	YEAR		COUNTY	COLORADO	8	SOUTHEAST	90	LAS ANIMAS	71			0		CATTLE	CATTLE, INCL CALVES - SALES, MEASURED IN $	TOTAL	NOT SPECIFIED	20879000	5.8
8071	CENSUS	2017	YEAR		COUNTY	COLORADO	8	SOUTHEAST	90	LAS ANIMAS	71			0		CATTLE	CATTLE, INCL CALVES - SALES, MEASURED IN HEAD	SALES OF CATTLE, INCL CALVES	SALES OF CATTLE, INCL CALVES: (1 TO 9 HEAD)	278	41.7
8071	CENSUS	2017	YEAR		COUNTY	COLORADO	8	SOUTHEAST	90	LAS ANIMAS	71			0		CATTLE	CATTLE, INCL CALVES - SALES, MEASURED IN HEAD	SALES OF CATTLE, INCL CALVES	SALES OF CATTLE, INCL CALVES: (10 TO 19 HEAD)	620	42.7
8071	CENSUS	2017	YEAR		COUNTY	COLORADO	8	SOUTHEAST	90	LAS ANIMAS	71			0		CATTLE	CATTLE, INCL CALVES - SALES, MEASURED IN HEAD	SALES OF CATTLE, INCL CALVES	SALES OF CATTLE, INCL CALVES: (100 TO 199 HEAD)	7369	51.6
8071	CENSUS	2017	YEAR		COUNTY	COLORADO	8	SOUTHEAST	90	LAS ANIMAS	71			0		CATTLE	CATTLE, INCL CALVES - SALES, MEASURED IN HEAD	SALES OF CATTLE, INCL CALVES	SALES OF CATTLE, INCL CALVES: (20 TO 49 HEAD)	1653	53.1
8071	CENSUS	2017	YEAR		COUNTY	COLORADO	8	SOUTHEAST	90	LAS ANIMAS	71			0		CATTLE	CATTLE, INCL CALVES - SALES, MEASURED IN HEAD	SALES OF CATTLE, INCL CALVES	SALES OF CATTLE, INCL CALVES: (200 TO 499 HEAD)	7888	71.5
8071	CENSUS	2017	YEAR		COUNTY	COLORADO	8	SOUTHEAST	90	LAS ANIMAS	71			0		CATTLE	CATTLE, INCL CALVES - SALES, MEASURED IN HEAD	SALES OF CATTLE, INCL CALVES	SALES OF CATTLE, INCL CALVES: (50 TO 99 HEAD)	3872	49.7
8071	CENSUS	2017	YEAR		COUNTY	COLORADO	8	SOUTHEAST	90	LAS ANIMAS	71			0		CATTLE	CATTLE, INCL CALVES - SALES, MEASURED IN HEAD	SALES OF CATTLE, INCL CALVES	SALES OF CATTLE, INCL CALVES: (500 OR MORE HEAD)	3000	5.7
8071	CENSUS	2017	YEAR		COUNTY	COLORADO	8	SOUTHEAST	90	LAS ANIMAS	71			0		CATTLE	CATTLE, INCL CALVES - SALES, MEASURED IN HEAD	TOTAL	NOT SPECIFIED	24680	6.4
8089	CENSUS	2017	YEAR		COUNTY	COLORADO	8	SOUTHEAST	90	OTERO	89			0		CATTLE	CATTLE, INCL CALVES - OPERATIONS WITH SALES	SALES OF CATTLE, INCL CALVES	SALES OF CATTLE, INCL CALVES: (1 TO 9 HEAD)	44	36.4
8089	CENSUS	2017	YEAR		COUNTY	COLORADO	8	SOUTHEAST	90	OTERO	89			0		CATTLE	CATTLE, INCL CALVES - OPERATIONS WITH SALES	SALES OF CATTLE, INCL CALVES	SALES OF CATTLE, INCL CALVES: (10 TO 19 HEAD)	18	42.7
8089	CENSUS	2017	YEAR		COUNTY	COLORADO	8	SOUTHEAST	90	OTERO	89			0		CATTLE	CATTLE, INCL CALVES - OPERATIONS WITH SALES	SALES OF CATTLE, INCL CALVES	SALES OF CATTLE, INCL CALVES: (100 TO 199 HEAD)	17	50.7
8089	CENSUS	2017	YEAR		COUNTY	COLORADO	8	SOUTHEAST	90	OTERO	89			0		CATTLE	CATTLE, INCL CALVES - OPERATIONS WITH SALES	SALES OF CATTLE, INCL CALVES	SALES OF CATTLE, INCL CALVES: (20 TO 49 HEAD)	39	51.3
8089	CENSUS	2017	YEAR		COUNTY	COLORADO	8	SOUTHEAST	90	OTERO	89			0		CATTLE	CATTLE, INCL CALVES - OPERATIONS WITH SALES	SALES OF CATTLE, INCL CALVES	SALES OF CATTLE, INCL CALVES: (200 TO 499 HEAD)	6	70.2
8089	CENSUS	2017	YEAR		COUNTY	COLORADO	8	SOUTHEAST	90	OTERO	89			0		CATTLE	CATTLE, INCL CALVES - OPERATIONS WITH SALES	SALES OF CATTLE, INCL CALVES	SALES OF CATTLE, INCL CALVES: (50 TO 99 HEAD)	41	51.4
8089	CENSUS	2017	YEAR		COUNTY	COLORADO	8	SOUTHEAST	90	OTERO	89			0		CATTLE	CATTLE, INCL CALVES - OPERATIONS WITH SALES	SALES OF CATTLE, INCL CALVES	SALES OF CATTLE, INCL CALVES: (500 OR MORE HEAD)	19	18.4
8089	CENSUS	2017	YEAR		COUNTY	COLORADO	8	SOUTHEAST	90	OTERO	89			0		CATTLE	CATTLE, INCL CALVES - OPERATIONS WITH SALES	TOTAL	NOT SPECIFIED	184	24
8089	CENSUS	2017	YEAR		COUNTY	COLORADO	8	SOUTHEAST	90	OTERO	89			0		CATTLE	CATTLE, INCL CALVES - SALES, MEASURED IN $	TOTAL	NOT SPECIFIED	90264000	5.8
8089	CENSUS	2017	YEAR		COUNTY	COLORADO	8	SOUTHEAST	90	OTERO	89			0		CATTLE	CATTLE, INCL CALVES - SALES, MEASURED IN HEAD	SALES OF CATTLE, INCL CALVES	SALES OF CATTLE, INCL CALVES: (1 TO 9 HEAD)	203	41.7
8089	CENSUS	2017	YEAR		COUNTY	COLORADO	8	SOUTHEAST	90	OTERO	89			0		CATTLE	CATTLE, INCL CALVES - SALES, MEASURED IN HEAD	SALES OF CATTLE, INCL CALVES	SALES OF CATTLE, INCL CALVES: (10 TO 19 HEAD)	237	42.7
8089	CENSUS	2017	YEAR		COUNTY	COLORADO	8	SOUTHEAST	90	OTERO	89			0		CATTLE	CATTLE, INCL CALVES - SALES, MEASURED IN HEAD	SALES OF CATTLE, INCL CALVES	SALES OF CATTLE, INCL CALVES: (100 TO 199 HEAD)	2469	51.6
8089	CENSUS	2017	YEAR		COUNTY	COLORADO	8	SOUTHEAST	90	OTERO	89			0		CATTLE	CATTLE, INCL CALVES - SALES, MEASURED IN HEAD	SALES OF CATTLE, INCL CALVES	SALES OF CATTLE, INCL CALVES: (20 TO 49 HEAD)	1067	53.1
8089	CENSUS	2017	YEAR		COUNTY	COLORADO	8	SOUTHEAST	90	OTERO	89			0		CATTLE	CATTLE, INCL CALVES - SALES, MEASURED IN HEAD	SALES OF CATTLE, INCL CALVES	SALES OF CATTLE, INCL CALVES: (200 TO 499 HEAD)	1934	71.5
8089	CENSUS	2017	YEAR		COUNTY	COLORADO	8	SOUTHEAST	90	OTERO	89			0		CATTLE	CATTLE, INCL CALVES - SALES, MEASURED IN HEAD	SALES OF CATTLE, INCL CALVES	SALES OF CATTLE, INCL CALVES: (50 TO 99 HEAD)	2653	49.7
8089	CENSUS	2017	YEAR		COUNTY	COLORADO	8	SOUTHEAST	90	OTERO	89			0		CATTLE	CATTLE, INCL CALVES - SALES, MEASURED IN HEAD	SALES OF CATTLE, INCL CALVES	SALES OF CATTLE, INCL CALVES: (500 OR MORE HEAD)	68656	5.7
8089	CENSUS	2017	YEAR		COUNTY	COLORADO	8	SOUTHEAST	90	OTERO	89			0		CATTLE	CATTLE, INCL CALVES - SALES, MEASURED IN HEAD	TOTAL	NOT SPECIFIED	77219	6.4
8099	CENSUS	2017	YEAR		COUNTY	COLORADO	8	SOUTHEAST	90	PROWERS	99			0		CATTLE	CATTLE, INCL CALVES - OPERATIONS WITH SALES	SALES OF CATTLE, INCL CALVES	SALES OF CATTLE, INCL CALVES: (1 TO 9 HEAD)	14	36.4
8099	CENSUS	2017	YEAR		COUNTY	COLORADO	8	SOUTHEAST	90	PROWERS	99			0		CATTLE	CATTLE, INCL CALVES - OPERATIONS WITH SALES	SALES OF CATTLE, INCL CALVES	SALES OF CATTLE, INCL CALVES: (10 TO 19 HEAD)	13	42.7
8099	CENSUS	2017	YEAR		COUNTY	COLORADO	8	SOUTHEAST	90	PROWERS	99			0		CATTLE	CATTLE, INCL CALVES - OPERATIONS WITH SALES	SALES OF CATTLE, INCL CALVES	SALES OF CATTLE, INCL CALVES: (100 TO 199 HEAD)	15	50.7
8099	CENSUS	2017	YEAR		COUNTY	COLORADO	8	SOUTHEAST	90	PROWERS	99			0		CATTLE	CATTLE, INCL CALVES - OPERATIONS WITH SALES	SALES OF CATTLE, INCL CALVES	SALES OF CATTLE, INCL CALVES: (20 TO 49 HEAD)	31	51.3
8099	CENSUS	2017	YEAR		COUNTY	COLORADO	8	SOUTHEAST	90	PROWERS	99			0		CATTLE	CATTLE, INCL CALVES - OPERATIONS WITH SALES	SALES OF CATTLE, INCL CALVES	SALES OF CATTLE, INCL CALVES: (200 TO 499 HEAD)	11	70.2
8099	CENSUS	2017	YEAR		COUNTY	COLORADO	8	SOUTHEAST	90	PROWERS	99			0		CATTLE	CATTLE, INCL CALVES - OPERATIONS WITH SALES	SALES OF CATTLE, INCL CALVES	SALES OF CATTLE, INCL CALVES: (50 TO 99 HEAD)	21	51.4
8099	CENSUS	2017	YEAR		COUNTY	COLORADO	8	SOUTHEAST	90	PROWERS	99			0		CATTLE	CATTLE, INCL CALVES - OPERATIONS WITH SALES	SALES OF CATTLE, INCL CALVES	SALES OF CATTLE, INCL CALVES: (500 OR MORE HEAD)	19	18.4
8099	CENSUS	2017	YEAR		COUNTY	COLORADO	8	SOUTHEAST	90	PROWERS	99			0		CATTLE	CATTLE, INCL CALVES - OPERATIONS WITH SALES	TOTAL	NOT SPECIFIED	124	24
8099	CENSUS	2017	YEAR		COUNTY	COLORADO	8	SOUTHEAST	90	PROWERS	99			0		CATTLE	CATTLE, INCL CALVES - SALES, MEASURED IN $	TOTAL	NOT SPECIFIED	(D)	(D)
8099	CENSUS	2017	YEAR		COUNTY	COLORADO	8	SOUTHEAST	90	PROWERS	99			0		CATTLE	CATTLE, INCL CALVES - SALES, MEASURED IN HEAD	SALES OF CATTLE, INCL CALVES	SALES OF CATTLE, INCL CALVES: (1 TO 9 HEAD)	62	41.7
8099	CENSUS	2017	YEAR		COUNTY	COLORADO	8	SOUTHEAST	90	PROWERS	99			0		CATTLE	CATTLE, INCL CALVES - SALES, MEASURED IN HEAD	SALES OF CATTLE, INCL CALVES	SALES OF CATTLE, INCL CALVES: (10 TO 19 HEAD)	158	42.7
8099	CENSUS	2017	YEAR		COUNTY	COLORADO	8	SOUTHEAST	90	PROWERS	99			0		CATTLE	CATTLE, INCL CALVES - SALES, MEASURED IN HEAD	SALES OF CATTLE, INCL CALVES	SALES OF CATTLE, INCL CALVES: (100 TO 199 HEAD)	2122	51.6
8099	CENSUS	2017	YEAR		COUNTY	COLORADO	8	SOUTHEAST	90	PROWERS	99			0		CATTLE	CATTLE, INCL CALVES - SALES, MEASURED IN HEAD	SALES OF CATTLE, INCL CALVES	SALES OF CATTLE, INCL CALVES: (20 TO 49 HEAD)	902	53.1
8099	CENSUS	2017	YEAR		COUNTY	COLORADO	8	SOUTHEAST	90	PROWERS	99			0		CATTLE	CATTLE, INCL CALVES - SALES, MEASURED IN HEAD	SALES OF CATTLE, INCL CALVES	SALES OF CATTLE, INCL CALVES: (200 TO 499 HEAD)	3857	71.5
8099	CENSUS	2017	YEAR		COUNTY	COLORADO	8	SOUTHEAST	90	PROWERS	99			0		CATTLE	CATTLE, INCL CALVES - SALES, MEASURED IN HEAD	SALES OF CATTLE, INCL CALVES	SALES OF CATTLE, INCL CALVES: (50 TO 99 HEAD)	1781	49.7
8099	CENSUS	2017	YEAR		COUNTY	COLORADO	8	SOUTHEAST	90	PROWERS	99			0		CATTLE	CATTLE, INCL CALVES - SALES, MEASURED IN HEAD	SALES OF CATTLE, INCL CALVES	SALES OF CATTLE, INCL CALVES: (500 OR MORE HEAD)	151937	5.7
8099	CENSUS	2017	YEAR		COUNTY	COLORADO	8	SOUTHEAST	90	PROWERS	99			0		CATTLE	CATTLE, INCL CALVES - SALES, MEASURED IN HEAD	TOTAL	NOT SPECIFIED	160819	6.4
8101	CENSUS	2017	YEAR		COUNTY	COLORADO	8	SOUTHEAST	90	PUEBLO	101			0		CATTLE	CATTLE, INCL CALVES - OPERATIONS WITH SALES	SALES OF CATTLE, INCL CALVES	SALES OF CATTLE, INCL CALVES: (1 TO 9 HEAD)	109	36.4
8101	CENSUS	2017	YEAR		COUNTY	COLORADO	8	SOUTHEAST	90	PUEBLO	101			0		CATTLE	CATTLE, INCL CALVES - OPERATIONS WITH SALES	SALES OF CATTLE, INCL CALVES	SALES OF CATTLE, INCL CALVES: (10 TO 19 HEAD)	43	42.7
8101	CENSUS	2017	YEAR		COUNTY	COLORADO	8	SOUTHEAST	90	PUEBLO	101			0		CATTLE	CATTLE, INCL CALVES - OPERATIONS WITH SALES	SALES OF CATTLE, INCL CALVES	SALES OF CATTLE, INCL CALVES: (100 TO 199 HEAD)	26	50.7
8101	CENSUS	2017	YEAR		COUNTY	COLORADO	8	SOUTHEAST	90	PUEBLO	101			0		CATTLE	CATTLE, INCL CALVES - OPERATIONS WITH SALES	SALES OF CATTLE, INCL CALVES	SALES OF CATTLE, INCL CALVES: (20 TO 49 HEAD)	34	51.3
8101	CENSUS	2017	YEAR		COUNTY	COLORADO	8	SOUTHEAST	90	PUEBLO	101			0		CATTLE	CATTLE, INCL CALVES - OPERATIONS WITH SALES	SALES OF CATTLE, INCL CALVES	SALES OF CATTLE, INCL CALVES: (200 TO 499 HEAD)	16	70.2
8101	CENSUS	2017	YEAR		COUNTY	COLORADO	8	SOUTHEAST	90	PUEBLO	101			0		CATTLE	CATTLE, INCL CALVES - OPERATIONS WITH SALES	SALES OF CATTLE, INCL CALVES	SALES OF CATTLE, INCL CALVES: (50 TO 99 HEAD)	21	51.4
8101	CENSUS	2017	YEAR		COUNTY	COLORADO	8	SOUTHEAST	90	PUEBLO	101			0		CATTLE	CATTLE, INCL CALVES - OPERATIONS WITH SALES	SALES OF CATTLE, INCL CALVES	SALES OF CATTLE, INCL CALVES: (500 OR MORE HEAD)	11	18.4
8101	CENSUS	2017	YEAR		COUNTY	COLORADO	8	SOUTHEAST	90	PUEBLO	101			0		CATTLE	CATTLE, INCL CALVES - OPERATIONS WITH SALES	TOTAL	NOT SPECIFIED	260	24
8101	CENSUS	2017	YEAR		COUNTY	COLORADO	8	SOUTHEAST	90	PUEBLO	101			0		CATTLE	CATTLE, INCL CALVES - SALES, MEASURED IN $	TOTAL	NOT SPECIFIED	27217000	5.8
8101	CENSUS	2017	YEAR		COUNTY	COLORADO	8	SOUTHEAST	90	PUEBLO	101			0		CATTLE	CATTLE, INCL CALVES - SALES, MEASURED IN HEAD	SALES OF CATTLE, INCL CALVES	SALES OF CATTLE, INCL CALVES: (1 TO 9 HEAD)	477	41.7
8101	CENSUS	2017	YEAR		COUNTY	COLORADO	8	SOUTHEAST	90	PUEBLO	101			0		CATTLE	CATTLE, INCL CALVES - SALES, MEASURED IN HEAD	SALES OF CATTLE, INCL CALVES	SALES OF CATTLE, INCL CALVES: (10 TO 19 HEAD)	587	42.7
8101	CENSUS	2017	YEAR		COUNTY	COLORADO	8	SOUTHEAST	90	PUEBLO	101			0		CATTLE	CATTLE, INCL CALVES - SALES, MEASURED IN HEAD	SALES OF CATTLE, INCL CALVES	SALES OF CATTLE, INCL CALVES: (100 TO 199 HEAD)	3566	51.6
8101	CENSUS	2017	YEAR		COUNTY	COLORADO	8	SOUTHEAST	90	PUEBLO	101			0		CATTLE	CATTLE, INCL CALVES - SALES, MEASURED IN HEAD	SALES OF CATTLE, INCL CALVES	SALES OF CATTLE, INCL CALVES: (20 TO 49 HEAD)	1131	53.1
8101	CENSUS	2017	YEAR		COUNTY	COLORADO	8	SOUTHEAST	90	PUEBLO	101			0		CATTLE	CATTLE, INCL CALVES - SALES, MEASURED IN HEAD	SALES OF CATTLE, INCL CALVES	SALES OF CATTLE, INCL CALVES: (200 TO 499 HEAD)	4865	71.5
8101	CENSUS	2017	YEAR		COUNTY	COLORADO	8	SOUTHEAST	90	PUEBLO	101			0		CATTLE	CATTLE, INCL CALVES - SALES, MEASURED IN HEAD	SALES OF CATTLE, INCL CALVES	SALES OF CATTLE, INCL CALVES: (50 TO 99 HEAD)	1303	49.7
8101	CENSUS	2017	YEAR		COUNTY	COLORADO	8	SOUTHEAST	90	PUEBLO	101			0		CATTLE	CATTLE, INCL CALVES - SALES, MEASURED IN HEAD	SALES OF CATTLE, INCL CALVES	SALES OF CATTLE, INCL CALVES: (500 OR MORE HEAD)	13168	5.7
8101	CENSUS	2017	YEAR		COUNTY	COLORADO	8	SOUTHEAST	90	PUEBLO	101			0		CATTLE	CATTLE, INCL CALVES - SALES, MEASURED IN HEAD	TOTAL	NOT SPECIFIED	25097	6.4
8007	CENSUS	2017	YEAR		COUNTY	COLORADO	8	SOUTHWEST	70	ARCHULETA	7			0		CATTLE	CATTLE, INCL CALVES - OPERATIONS WITH SALES	SALES OF CATTLE, INCL CALVES	SALES OF CATTLE, INCL CALVES: (1 TO 9 HEAD)	53	36.4
8007	CENSUS	2017	YEAR		COUNTY	COLORADO	8	SOUTHWEST	70	ARCHULETA	7			0		CATTLE	CATTLE, INCL CALVES - OPERATIONS WITH SALES	SALES OF CATTLE, INCL CALVES	SALES OF CATTLE, INCL CALVES: (10 TO 19 HEAD)	25	42.7
8007	CENSUS	2017	YEAR		COUNTY	COLORADO	8	SOUTHWEST	70	ARCHULETA	7			0		CATTLE	CATTLE, INCL CALVES - OPERATIONS WITH SALES	SALES OF CATTLE, INCL CALVES	SALES OF CATTLE, INCL CALVES: (100 TO 199 HEAD)	14	50.7
8007	CENSUS	2017	YEAR		COUNTY	COLORADO	8	SOUTHWEST	70	ARCHULETA	7			0		CATTLE	CATTLE, INCL CALVES - OPERATIONS WITH SALES	SALES OF CATTLE, INCL CALVES	SALES OF CATTLE, INCL CALVES: (20 TO 49 HEAD)	24	51.3
8007	CENSUS	2017	YEAR		COUNTY	COLORADO	8	SOUTHWEST	70	ARCHULETA	7			0		CATTLE	CATTLE, INCL CALVES - OPERATIONS WITH SALES	SALES OF CATTLE, INCL CALVES	SALES OF CATTLE, INCL CALVES: (200 TO 499 HEAD)	3	70.2
8007	CENSUS	2017	YEAR		COUNTY	COLORADO	8	SOUTHWEST	70	ARCHULETA	7			0		CATTLE	CATTLE, INCL CALVES - OPERATIONS WITH SALES	SALES OF CATTLE, INCL CALVES	SALES OF CATTLE, INCL CALVES: (50 TO 99 HEAD)	20	51.4
8007	CENSUS	2017	YEAR		COUNTY	COLORADO	8	SOUTHWEST	70	ARCHULETA	7			0		CATTLE	CATTLE, INCL CALVES - OPERATIONS WITH SALES	SALES OF CATTLE, INCL CALVES	SALES OF CATTLE, INCL CALVES: (500 OR MORE HEAD)	8	18.4
8007	CENSUS	2017	YEAR		COUNTY	COLORADO	8	SOUTHWEST	70	ARCHULETA	7			0		CATTLE	CATTLE, INCL CALVES - OPERATIONS WITH SALES	TOTAL	NOT SPECIFIED	147	24
8007	CENSUS	2017	YEAR		COUNTY	COLORADO	8	SOUTHWEST	70	ARCHULETA	7			0		CATTLE	CATTLE, INCL CALVES - SALES, MEASURED IN $	TOTAL	NOT SPECIFIED	9342000	5.8
8007	CENSUS	2017	YEAR		COUNTY	COLORADO	8	SOUTHWEST	70	ARCHULETA	7			0		CATTLE	CATTLE, INCL CALVES - SALES, MEASURED IN HEAD	SALES OF CATTLE, INCL CALVES	SALES OF CATTLE, INCL CALVES: (1 TO 9 HEAD)	251	41.7
8007	CENSUS	2017	YEAR		COUNTY	COLORADO	8	SOUTHWEST	70	ARCHULETA	7			0		CATTLE	CATTLE, INCL CALVES - SALES, MEASURED IN HEAD	SALES OF CATTLE, INCL CALVES	SALES OF CATTLE, INCL CALVES: (10 TO 19 HEAD)	346	42.7
8007	CENSUS	2017	YEAR		COUNTY	COLORADO	8	SOUTHWEST	70	ARCHULETA	7			0		CATTLE	CATTLE, INCL CALVES - SALES, MEASURED IN HEAD	SALES OF CATTLE, INCL CALVES	SALES OF CATTLE, INCL CALVES: (100 TO 199 HEAD)	1854	51.6
8007	CENSUS	2017	YEAR		COUNTY	COLORADO	8	SOUTHWEST	70	ARCHULETA	7			0		CATTLE	CATTLE, INCL CALVES - SALES, MEASURED IN HEAD	SALES OF CATTLE, INCL CALVES	SALES OF CATTLE, INCL CALVES: (20 TO 49 HEAD)	838	53.1
8007	CENSUS	2017	YEAR		COUNTY	COLORADO	8	SOUTHWEST	70	ARCHULETA	7			0		CATTLE	CATTLE, INCL CALVES - SALES, MEASURED IN HEAD	SALES OF CATTLE, INCL CALVES	SALES OF CATTLE, INCL CALVES: (200 TO 499 HEAD)	886	71.5
8007	CENSUS	2017	YEAR		COUNTY	COLORADO	8	SOUTHWEST	70	ARCHULETA	7			0		CATTLE	CATTLE, INCL CALVES - SALES, MEASURED IN HEAD	SALES OF CATTLE, INCL CALVES	SALES OF CATTLE, INCL CALVES: (50 TO 99 HEAD)	1232	49.7
8007	CENSUS	2017	YEAR		COUNTY	COLORADO	8	SOUTHWEST	70	ARCHULETA	7			0		CATTLE	CATTLE, INCL CALVES - SALES, MEASURED IN HEAD	SALES OF CATTLE, INCL CALVES	SALES OF CATTLE, INCL CALVES: (500 OR MORE HEAD)	4765	5.7
8007	CENSUS	2017	YEAR		COUNTY	COLORADO	8	SOUTHWEST	70	ARCHULETA	7			0		CATTLE	CATTLE, INCL CALVES - SALES, MEASURED IN HEAD	TOTAL	NOT SPECIFIED	10172	6.4
8029	CENSUS	2017	YEAR		COUNTY	COLORADO	8	SOUTHWEST	70	DELTA	29			0		CATTLE	CATTLE, INCL CALVES - OPERATIONS WITH SALES	SALES OF CATTLE, INCL CALVES	SALES OF CATTLE, INCL CALVES: (1 TO 9 HEAD)	185	36.4
8029	CENSUS	2017	YEAR		COUNTY	COLORADO	8	SOUTHWEST	70	DELTA	29			0		CATTLE	CATTLE, INCL CALVES - OPERATIONS WITH SALES	SALES OF CATTLE, INCL CALVES	SALES OF CATTLE, INCL CALVES: (10 TO 19 HEAD)	42	42.7
8029	CENSUS	2017	YEAR		COUNTY	COLORADO	8	SOUTHWEST	70	DELTA	29			0		CATTLE	CATTLE, INCL CALVES - OPERATIONS WITH SALES	SALES OF CATTLE, INCL CALVES	SALES OF CATTLE, INCL CALVES: (100 TO 199 HEAD)	34	50.7
8029	CENSUS	2017	YEAR		COUNTY	COLORADO	8	SOUTHWEST	70	DELTA	29			0		CATTLE	CATTLE, INCL CALVES - OPERATIONS WITH SALES	SALES OF CATTLE, INCL CALVES	SALES OF CATTLE, INCL CALVES: (20 TO 49 HEAD)	62	51.3
8029	CENSUS	2017	YEAR		COUNTY	COLORADO	8	SOUTHWEST	70	DELTA	29			0		CATTLE	CATTLE, INCL CALVES - OPERATIONS WITH SALES	SALES OF CATTLE, INCL CALVES	SALES OF CATTLE, INCL CALVES: (200 TO 499 HEAD)	34	70.2
8029	CENSUS	2017	YEAR		COUNTY	COLORADO	8	SOUTHWEST	70	DELTA	29			0		CATTLE	CATTLE, INCL CALVES - OPERATIONS WITH SALES	SALES OF CATTLE, INCL CALVES	SALES OF CATTLE, INCL CALVES: (50 TO 99 HEAD)	35	51.4
8029	CENSUS	2017	YEAR		COUNTY	COLORADO	8	SOUTHWEST	70	DELTA	29			0		CATTLE	CATTLE, INCL CALVES - OPERATIONS WITH SALES	SALES OF CATTLE, INCL CALVES	SALES OF CATTLE, INCL CALVES: (500 OR MORE HEAD)	4	18.4
8029	CENSUS	2017	YEAR		COUNTY	COLORADO	8	SOUTHWEST	70	DELTA	29			0		CATTLE	CATTLE, INCL CALVES - OPERATIONS WITH SALES	TOTAL	NOT SPECIFIED	396	24
8029	CENSUS	2017	YEAR		COUNTY	COLORADO	8	SOUTHWEST	70	DELTA	29			0		CATTLE	CATTLE, INCL CALVES - SALES, MEASURED IN $	TOTAL	NOT SPECIFIED	21272000	5.8
8029	CENSUS	2017	YEAR		COUNTY	COLORADO	8	SOUTHWEST	70	DELTA	29			0		CATTLE	CATTLE, INCL CALVES - SALES, MEASURED IN HEAD	SALES OF CATTLE, INCL CALVES	SALES OF CATTLE, INCL CALVES: (1 TO 9 HEAD)	658	41.7
8029	CENSUS	2017	YEAR		COUNTY	COLORADO	8	SOUTHWEST	70	DELTA	29			0		CATTLE	CATTLE, INCL CALVES - SALES, MEASURED IN HEAD	SALES OF CATTLE, INCL CALVES	SALES OF CATTLE, INCL CALVES: (10 TO 19 HEAD)	566	42.7
8029	CENSUS	2017	YEAR		COUNTY	COLORADO	8	SOUTHWEST	70	DELTA	29			0		CATTLE	CATTLE, INCL CALVES - SALES, MEASURED IN HEAD	SALES OF CATTLE, INCL CALVES	SALES OF CATTLE, INCL CALVES: (100 TO 199 HEAD)	4557	51.6
8029	CENSUS	2017	YEAR		COUNTY	COLORADO	8	SOUTHWEST	70	DELTA	29			0		CATTLE	CATTLE, INCL CALVES - SALES, MEASURED IN HEAD	SALES OF CATTLE, INCL CALVES	SALES OF CATTLE, INCL CALVES: (20 TO 49 HEAD)	2028	53.1
8029	CENSUS	2017	YEAR		COUNTY	COLORADO	8	SOUTHWEST	70	DELTA	29			0		CATTLE	CATTLE, INCL CALVES - SALES, MEASURED IN HEAD	SALES OF CATTLE, INCL CALVES	SALES OF CATTLE, INCL CALVES: (200 TO 499 HEAD)	9438	71.5
8029	CENSUS	2017	YEAR		COUNTY	COLORADO	8	SOUTHWEST	70	DELTA	29			0		CATTLE	CATTLE, INCL CALVES - SALES, MEASURED IN HEAD	SALES OF CATTLE, INCL CALVES	SALES OF CATTLE, INCL CALVES: (50 TO 99 HEAD)	2572	49.7
8029	CENSUS	2017	YEAR		COUNTY	COLORADO	8	SOUTHWEST	70	DELTA	29			0		CATTLE	CATTLE, INCL CALVES - SALES, MEASURED IN HEAD	SALES OF CATTLE, INCL CALVES	SALES OF CATTLE, INCL CALVES: (500 OR MORE HEAD)	3875	5.7
8029	CENSUS	2017	YEAR		COUNTY	COLORADO	8	SOUTHWEST	70	DELTA	29			0		CATTLE	CATTLE, INCL CALVES - SALES, MEASURED IN HEAD	TOTAL	NOT SPECIFIED	23694	6.4
8033	CENSUS	2017	YEAR		COUNTY	COLORADO	8	SOUTHWEST	70	DOLORES	33			0		CATTLE	CATTLE, INCL CALVES - OPERATIONS WITH SALES	SALES OF CATTLE, INCL CALVES	SALES OF CATTLE, INCL CALVES: (1 TO 9 HEAD)	12	36.4
8033	CENSUS	2017	YEAR		COUNTY	COLORADO	8	SOUTHWEST	70	DOLORES	33			0		CATTLE	CATTLE, INCL CALVES - OPERATIONS WITH SALES	SALES OF CATTLE, INCL CALVES	SALES OF CATTLE, INCL CALVES: (10 TO 19 HEAD)	3	42.7
8033	CENSUS	2017	YEAR		COUNTY	COLORADO	8	SOUTHWEST	70	DOLORES	33			0		CATTLE	CATTLE, INCL CALVES - OPERATIONS WITH SALES	SALES OF CATTLE, INCL CALVES	SALES OF CATTLE, INCL CALVES: (100 TO 199 HEAD)	7	50.7
8033	CENSUS	2017	YEAR		COUNTY	COLORADO	8	SOUTHWEST	70	DOLORES	33			0		CATTLE	CATTLE, INCL CALVES - OPERATIONS WITH SALES	SALES OF CATTLE, INCL CALVES	SALES OF CATTLE, INCL CALVES: (20 TO 49 HEAD)	15	51.3
8033	CENSUS	2017	YEAR		COUNTY	COLORADO	8	SOUTHWEST	70	DOLORES	33			0		CATTLE	CATTLE, INCL CALVES - OPERATIONS WITH SALES	SALES OF CATTLE, INCL CALVES	SALES OF CATTLE, INCL CALVES: (200 TO 499 HEAD)	1	70.2
8033	CENSUS	2017	YEAR		COUNTY	COLORADO	8	SOUTHWEST	70	DOLORES	33			0		CATTLE	CATTLE, INCL CALVES - OPERATIONS WITH SALES	SALES OF CATTLE, INCL CALVES	SALES OF CATTLE, INCL CALVES: (50 TO 99 HEAD)	2	51.4
8033	CENSUS	2017	YEAR		COUNTY	COLORADO	8	SOUTHWEST	70	DOLORES	33			0		CATTLE	CATTLE, INCL CALVES - OPERATIONS WITH SALES	SALES OF CATTLE, INCL CALVES	SALES OF CATTLE, INCL CALVES: (500 OR MORE HEAD)	2	18.4
8033	CENSUS	2017	YEAR		COUNTY	COLORADO	8	SOUTHWEST	70	DOLORES	33			0		CATTLE	CATTLE, INCL CALVES - OPERATIONS WITH SALES	TOTAL	NOT SPECIFIED	42	24
8033	CENSUS	2017	YEAR		COUNTY	COLORADO	8	SOUTHWEST	70	DOLORES	33			0		CATTLE	CATTLE, INCL CALVES - SALES, MEASURED IN $	TOTAL	NOT SPECIFIED	2413000	5.8
8033	CENSUS	2017	YEAR		COUNTY	COLORADO	8	SOUTHWEST	70	DOLORES	33			0		CATTLE	CATTLE, INCL CALVES - SALES, MEASURED IN HEAD	SALES OF CATTLE, INCL CALVES	SALES OF CATTLE, INCL CALVES: (1 TO 9 HEAD)	40	41.7
8033	CENSUS	2017	YEAR		COUNTY	COLORADO	8	SOUTHWEST	70	DOLORES	33			0		CATTLE	CATTLE, INCL CALVES - SALES, MEASURED IN HEAD	SALES OF CATTLE, INCL CALVES	SALES OF CATTLE, INCL CALVES: (10 TO 19 HEAD)	52	42.7
8033	CENSUS	2017	YEAR		COUNTY	COLORADO	8	SOUTHWEST	70	DOLORES	33			0		CATTLE	CATTLE, INCL CALVES - SALES, MEASURED IN HEAD	SALES OF CATTLE, INCL CALVES	SALES OF CATTLE, INCL CALVES: (100 TO 199 HEAD)	831	51.6
8033	CENSUS	2017	YEAR		COUNTY	COLORADO	8	SOUTHWEST	70	DOLORES	33			0		CATTLE	CATTLE, INCL CALVES - SALES, MEASURED IN HEAD	SALES OF CATTLE, INCL CALVES	SALES OF CATTLE, INCL CALVES: (20 TO 49 HEAD)	545	53.1
8033	CENSUS	2017	YEAR		COUNTY	COLORADO	8	SOUTHWEST	70	DOLORES	33			0		CATTLE	CATTLE, INCL CALVES - SALES, MEASURED IN HEAD	SALES OF CATTLE, INCL CALVES	SALES OF CATTLE, INCL CALVES: (200 TO 499 HEAD)	(D)	(D)
8033	CENSUS	2017	YEAR		COUNTY	COLORADO	8	SOUTHWEST	70	DOLORES	33			0		CATTLE	CATTLE, INCL CALVES - SALES, MEASURED IN HEAD	SALES OF CATTLE, INCL CALVES	SALES OF CATTLE, INCL CALVES: (50 TO 99 HEAD)	(D)	(D)
8033	CENSUS	2017	YEAR		COUNTY	COLORADO	8	SOUTHWEST	70	DOLORES	33			0		CATTLE	CATTLE, INCL CALVES - SALES, MEASURED IN HEAD	SALES OF CATTLE, INCL CALVES	SALES OF CATTLE, INCL CALVES: (500 OR MORE HEAD)	(D)	(D)
8033	CENSUS	2017	YEAR		COUNTY	COLORADO	8	SOUTHWEST	70	DOLORES	33			0		CATTLE	CATTLE, INCL CALVES - SALES, MEASURED IN HEAD	TOTAL	NOT SPECIFIED	2951	6.4
8045	CENSUS	2017	YEAR		COUNTY	COLORADO	8	SOUTHWEST	70	GARFIELD	45			0		CATTLE	CATTLE, INCL CALVES - OPERATIONS WITH SALES	SALES OF CATTLE, INCL CALVES	SALES OF CATTLE, INCL CALVES: (1 TO 9 HEAD)	78	36.4
8045	CENSUS	2017	YEAR		COUNTY	COLORADO	8	SOUTHWEST	70	GARFIELD	45			0		CATTLE	CATTLE, INCL CALVES - OPERATIONS WITH SALES	SALES OF CATTLE, INCL CALVES	SALES OF CATTLE, INCL CALVES: (10 TO 19 HEAD)	33	42.7
8045	CENSUS	2017	YEAR		COUNTY	COLORADO	8	SOUTHWEST	70	GARFIELD	45			0		CATTLE	CATTLE, INCL CALVES - OPERATIONS WITH SALES	SALES OF CATTLE, INCL CALVES	SALES OF CATTLE, INCL CALVES: (100 TO 199 HEAD)	25	50.7
8045	CENSUS	2017	YEAR		COUNTY	COLORADO	8	SOUTHWEST	70	GARFIELD	45			0		CATTLE	CATTLE, INCL CALVES - OPERATIONS WITH SALES	SALES OF CATTLE, INCL CALVES	SALES OF CATTLE, INCL CALVES: (20 TO 49 HEAD)	40	51.3
8045	CENSUS	2017	YEAR		COUNTY	COLORADO	8	SOUTHWEST	70	GARFIELD	45			0		CATTLE	CATTLE, INCL CALVES - OPERATIONS WITH SALES	SALES OF CATTLE, INCL CALVES	SALES OF CATTLE, INCL CALVES: (200 TO 499 HEAD)	29	70.2
8045	CENSUS	2017	YEAR		COUNTY	COLORADO	8	SOUTHWEST	70	GARFIELD	45			0		CATTLE	CATTLE, INCL CALVES - OPERATIONS WITH SALES	SALES OF CATTLE, INCL CALVES	SALES OF CATTLE, INCL CALVES: (50 TO 99 HEAD)	18	51.4
8045	CENSUS	2017	YEAR		COUNTY	COLORADO	8	SOUTHWEST	70	GARFIELD	45			0		CATTLE	CATTLE, INCL CALVES - OPERATIONS WITH SALES	SALES OF CATTLE, INCL CALVES	SALES OF CATTLE, INCL CALVES: (500 OR MORE HEAD)	8	18.4
8045	CENSUS	2017	YEAR		COUNTY	COLORADO	8	SOUTHWEST	70	GARFIELD	45			0		CATTLE	CATTLE, INCL CALVES - OPERATIONS WITH SALES	TOTAL	NOT SPECIFIED	231	24
8045	CENSUS	2017	YEAR		COUNTY	COLORADO	8	SOUTHWEST	70	GARFIELD	45			0		CATTLE	CATTLE, INCL CALVES - SALES, MEASURED IN $	TOTAL	NOT SPECIFIED	21057000	5.8
8045	CENSUS	2017	YEAR		COUNTY	COLORADO	8	SOUTHWEST	70	GARFIELD	45			0		CATTLE	CATTLE, INCL CALVES - SALES, MEASURED IN HEAD	SALES OF CATTLE, INCL CALVES	SALES OF CATTLE, INCL CALVES: (1 TO 9 HEAD)	344	41.7
8045	CENSUS	2017	YEAR		COUNTY	COLORADO	8	SOUTHWEST	70	GARFIELD	45			0		CATTLE	CATTLE, INCL CALVES - SALES, MEASURED IN HEAD	SALES OF CATTLE, INCL CALVES	SALES OF CATTLE, INCL CALVES: (10 TO 19 HEAD)	442	42.7
8045	CENSUS	2017	YEAR		COUNTY	COLORADO	8	SOUTHWEST	70	GARFIELD	45			0		CATTLE	CATTLE, INCL CALVES - SALES, MEASURED IN HEAD	SALES OF CATTLE, INCL CALVES	SALES OF CATTLE, INCL CALVES: (100 TO 199 HEAD)	3294	51.6
8045	CENSUS	2017	YEAR		COUNTY	COLORADO	8	SOUTHWEST	70	GARFIELD	45			0		CATTLE	CATTLE, INCL CALVES - SALES, MEASURED IN HEAD	SALES OF CATTLE, INCL CALVES	SALES OF CATTLE, INCL CALVES: (20 TO 49 HEAD)	1220	53.1
8045	CENSUS	2017	YEAR		COUNTY	COLORADO	8	SOUTHWEST	70	GARFIELD	45			0		CATTLE	CATTLE, INCL CALVES - SALES, MEASURED IN HEAD	SALES OF CATTLE, INCL CALVES	SALES OF CATTLE, INCL CALVES: (200 TO 499 HEAD)	9697	71.5
8045	CENSUS	2017	YEAR		COUNTY	COLORADO	8	SOUTHWEST	70	GARFIELD	45			0		CATTLE	CATTLE, INCL CALVES - SALES, MEASURED IN HEAD	SALES OF CATTLE, INCL CALVES	SALES OF CATTLE, INCL CALVES: (50 TO 99 HEAD)	1277	49.7
8045	CENSUS	2017	YEAR		COUNTY	COLORADO	8	SOUTHWEST	70	GARFIELD	45			0		CATTLE	CATTLE, INCL CALVES - SALES, MEASURED IN HEAD	SALES OF CATTLE, INCL CALVES	SALES OF CATTLE, INCL CALVES: (500 OR MORE HEAD)	6194	5.7
8045	CENSUS	2017	YEAR		COUNTY	COLORADO	8	SOUTHWEST	70	GARFIELD	45			0		CATTLE	CATTLE, INCL CALVES - SALES, MEASURED IN HEAD	TOTAL	NOT SPECIFIED	22468	6.4
8053	CENSUS	2017	YEAR		COUNTY	COLORADO	8	SOUTHWEST	70	HINSDALE	53			0		CATTLE	CATTLE, INCL CALVES - OPERATIONS WITH SALES	SALES OF CATTLE, INCL CALVES	SALES OF CATTLE, INCL CALVES: (10 TO 19 HEAD)	3	42.7
8053	CENSUS	2017	YEAR		COUNTY	COLORADO	8	SOUTHWEST	70	HINSDALE	53			0		CATTLE	CATTLE, INCL CALVES - OPERATIONS WITH SALES	SALES OF CATTLE, INCL CALVES	SALES OF CATTLE, INCL CALVES: (20 TO 49 HEAD)	3	51.3
8053	CENSUS	2017	YEAR		COUNTY	COLORADO	8	SOUTHWEST	70	HINSDALE	53			0		CATTLE	CATTLE, INCL CALVES - OPERATIONS WITH SALES	SALES OF CATTLE, INCL CALVES	SALES OF CATTLE, INCL CALVES: (50 TO 99 HEAD)	3	51.4
8053	CENSUS	2017	YEAR		COUNTY	COLORADO	8	SOUTHWEST	70	HINSDALE	53			0		CATTLE	CATTLE, INCL CALVES - OPERATIONS WITH SALES	TOTAL	NOT SPECIFIED	9	24
8053	CENSUS	2017	YEAR		COUNTY	COLORADO	8	SOUTHWEST	70	HINSDALE	53			0		CATTLE	CATTLE, INCL CALVES - SALES, MEASURED IN $	TOTAL	NOT SPECIFIED	(D)	(D)
8053	CENSUS	2017	YEAR		COUNTY	COLORADO	8	SOUTHWEST	70	HINSDALE	53			0		CATTLE	CATTLE, INCL CALVES - SALES, MEASURED IN HEAD	SALES OF CATTLE, INCL CALVES	SALES OF CATTLE, INCL CALVES: (10 TO 19 HEAD)	40	42.7
8053	CENSUS	2017	YEAR		COUNTY	COLORADO	8	SOUTHWEST	70	HINSDALE	53			0		CATTLE	CATTLE, INCL CALVES - SALES, MEASURED IN HEAD	SALES OF CATTLE, INCL CALVES	SALES OF CATTLE, INCL CALVES: (20 TO 49 HEAD)	111	53.1
8053	CENSUS	2017	YEAR		COUNTY	COLORADO	8	SOUTHWEST	70	HINSDALE	53			0		CATTLE	CATTLE, INCL CALVES - SALES, MEASURED IN HEAD	SALES OF CATTLE, INCL CALVES	SALES OF CATTLE, INCL CALVES: (50 TO 99 HEAD)	230	49.7
8053	CENSUS	2017	YEAR		COUNTY	COLORADO	8	SOUTHWEST	70	HINSDALE	53			0		CATTLE	CATTLE, INCL CALVES - SALES, MEASURED IN HEAD	TOTAL	NOT SPECIFIED	381	6.4
8067	CENSUS	2017	YEAR		COUNTY	COLORADO	8	SOUTHWEST	70	LA PLATA	67			0		CATTLE	CATTLE, INCL CALVES - OPERATIONS WITH SALES	SALES OF CATTLE, INCL CALVES	SALES OF CATTLE, INCL CALVES: (1 TO 9 HEAD)	150	36.4
8067	CENSUS	2017	YEAR		COUNTY	COLORADO	8	SOUTHWEST	70	LA PLATA	67			0		CATTLE	CATTLE, INCL CALVES - OPERATIONS WITH SALES	SALES OF CATTLE, INCL CALVES	SALES OF CATTLE, INCL CALVES: (10 TO 19 HEAD)	40	42.7
8067	CENSUS	2017	YEAR		COUNTY	COLORADO	8	SOUTHWEST	70	LA PLATA	67			0		CATTLE	CATTLE, INCL CALVES - OPERATIONS WITH SALES	SALES OF CATTLE, INCL CALVES	SALES OF CATTLE, INCL CALVES: (100 TO 199 HEAD)	14	50.7
8067	CENSUS	2017	YEAR		COUNTY	COLORADO	8	SOUTHWEST	70	LA PLATA	67			0		CATTLE	CATTLE, INCL CALVES - OPERATIONS WITH SALES	SALES OF CATTLE, INCL CALVES	SALES OF CATTLE, INCL CALVES: (20 TO 49 HEAD)	66	51.3
8067	CENSUS	2017	YEAR		COUNTY	COLORADO	8	SOUTHWEST	70	LA PLATA	67			0		CATTLE	CATTLE, INCL CALVES - OPERATIONS WITH SALES	SALES OF CATTLE, INCL CALVES	SALES OF CATTLE, INCL CALVES: (200 TO 499 HEAD)	8	70.2
8067	CENSUS	2017	YEAR		COUNTY	COLORADO	8	SOUTHWEST	70	LA PLATA	67			0		CATTLE	CATTLE, INCL CALVES - OPERATIONS WITH SALES	SALES OF CATTLE, INCL CALVES	SALES OF CATTLE, INCL CALVES: (50 TO 99 HEAD)	47	51.4
8067	CENSUS	2017	YEAR		COUNTY	COLORADO	8	SOUTHWEST	70	LA PLATA	67			0		CATTLE	CATTLE, INCL CALVES - OPERATIONS WITH SALES	SALES OF CATTLE, INCL CALVES	SALES OF CATTLE, INCL CALVES: (500 OR MORE HEAD)	2	18.4
8067	CENSUS	2017	YEAR		COUNTY	COLORADO	8	SOUTHWEST	70	LA PLATA	67			0		CATTLE	CATTLE, INCL CALVES - OPERATIONS WITH SALES	TOTAL	NOT SPECIFIED	327	24
8067	CENSUS	2017	YEAR		COUNTY	COLORADO	8	SOUTHWEST	70	LA PLATA	67			0		CATTLE	CATTLE, INCL CALVES - SALES, MEASURED IN $	TOTAL	NOT SPECIFIED	11340000	5.8
8067	CENSUS	2017	YEAR		COUNTY	COLORADO	8	SOUTHWEST	70	LA PLATA	67			0		CATTLE	CATTLE, INCL CALVES - SALES, MEASURED IN HEAD	SALES OF CATTLE, INCL CALVES	SALES OF CATTLE, INCL CALVES: (1 TO 9 HEAD)	698	41.7
8067	CENSUS	2017	YEAR		COUNTY	COLORADO	8	SOUTHWEST	70	LA PLATA	67			0		CATTLE	CATTLE, INCL CALVES - SALES, MEASURED IN HEAD	SALES OF CATTLE, INCL CALVES	SALES OF CATTLE, INCL CALVES: (10 TO 19 HEAD)	(D)	(D)
8067	CENSUS	2017	YEAR		COUNTY	COLORADO	8	SOUTHWEST	70	LA PLATA	67			0		CATTLE	CATTLE, INCL CALVES - SALES, MEASURED IN HEAD	SALES OF CATTLE, INCL CALVES	SALES OF CATTLE, INCL CALVES: (100 TO 199 HEAD)	1959	51.6
8067	CENSUS	2017	YEAR		COUNTY	COLORADO	8	SOUTHWEST	70	LA PLATA	67			0		CATTLE	CATTLE, INCL CALVES - SALES, MEASURED IN HEAD	SALES OF CATTLE, INCL CALVES	SALES OF CATTLE, INCL CALVES: (20 TO 49 HEAD)	2132	53.1
8067	CENSUS	2017	YEAR		COUNTY	COLORADO	8	SOUTHWEST	70	LA PLATA	67			0		CATTLE	CATTLE, INCL CALVES - SALES, MEASURED IN HEAD	SALES OF CATTLE, INCL CALVES	SALES OF CATTLE, INCL CALVES: (200 TO 499 HEAD)	1918	71.5
8067	CENSUS	2017	YEAR		COUNTY	COLORADO	8	SOUTHWEST	70	LA PLATA	67			0		CATTLE	CATTLE, INCL CALVES - SALES, MEASURED IN HEAD	SALES OF CATTLE, INCL CALVES	SALES OF CATTLE, INCL CALVES: (50 TO 99 HEAD)	3273	49.7
8067	CENSUS	2017	YEAR		COUNTY	COLORADO	8	SOUTHWEST	70	LA PLATA	67			0		CATTLE	CATTLE, INCL CALVES - SALES, MEASURED IN HEAD	SALES OF CATTLE, INCL CALVES	SALES OF CATTLE, INCL CALVES: (500 OR MORE HEAD)	(D)	(D)
8067	CENSUS	2017	YEAR		COUNTY	COLORADO	8	SOUTHWEST	70	LA PLATA	67			0		CATTLE	CATTLE, INCL CALVES - SALES, MEASURED IN HEAD	TOTAL	NOT SPECIFIED	13241	6.4
8077	CENSUS	2017	YEAR		COUNTY	COLORADO	8	SOUTHWEST	70	MESA	77			0		CATTLE	CATTLE, INCL CALVES - OPERATIONS WITH SALES	SALES OF CATTLE, INCL CALVES	SALES OF CATTLE, INCL CALVES: (1 TO 9 HEAD)	323	36.4
8077	CENSUS	2017	YEAR		COUNTY	COLORADO	8	SOUTHWEST	70	MESA	77			0		CATTLE	CATTLE, INCL CALVES - OPERATIONS WITH SALES	SALES OF CATTLE, INCL CALVES	SALES OF CATTLE, INCL CALVES: (10 TO 19 HEAD)	64	42.7
8077	CENSUS	2017	YEAR		COUNTY	COLORADO	8	SOUTHWEST	70	MESA	77			0		CATTLE	CATTLE, INCL CALVES - OPERATIONS WITH SALES	SALES OF CATTLE, INCL CALVES	SALES OF CATTLE, INCL CALVES: (100 TO 199 HEAD)	38	50.7
8077	CENSUS	2017	YEAR		COUNTY	COLORADO	8	SOUTHWEST	70	MESA	77			0		CATTLE	CATTLE, INCL CALVES - OPERATIONS WITH SALES	SALES OF CATTLE, INCL CALVES	SALES OF CATTLE, INCL CALVES: (20 TO 49 HEAD)	85	51.3
8077	CENSUS	2017	YEAR		COUNTY	COLORADO	8	SOUTHWEST	70	MESA	77			0		CATTLE	CATTLE, INCL CALVES - OPERATIONS WITH SALES	SALES OF CATTLE, INCL CALVES	SALES OF CATTLE, INCL CALVES: (200 TO 499 HEAD)	16	70.2
8077	CENSUS	2017	YEAR		COUNTY	COLORADO	8	SOUTHWEST	70	MESA	77			0		CATTLE	CATTLE, INCL CALVES - OPERATIONS WITH SALES	SALES OF CATTLE, INCL CALVES	SALES OF CATTLE, INCL CALVES: (50 TO 99 HEAD)	34	51.4
8077	CENSUS	2017	YEAR		COUNTY	COLORADO	8	SOUTHWEST	70	MESA	77			0		CATTLE	CATTLE, INCL CALVES - OPERATIONS WITH SALES	SALES OF CATTLE, INCL CALVES	SALES OF CATTLE, INCL CALVES: (500 OR MORE HEAD)	9	18.4
8077	CENSUS	2017	YEAR		COUNTY	COLORADO	8	SOUTHWEST	70	MESA	77			0		CATTLE	CATTLE, INCL CALVES - OPERATIONS WITH SALES	TOTAL	NOT SPECIFIED	569	24
8077	CENSUS	2017	YEAR		COUNTY	COLORADO	8	SOUTHWEST	70	MESA	77			0		CATTLE	CATTLE, INCL CALVES - SALES, MEASURED IN $	TOTAL	NOT SPECIFIED	27989000	5.8
8077	CENSUS	2017	YEAR		COUNTY	COLORADO	8	SOUTHWEST	70	MESA	77			0		CATTLE	CATTLE, INCL CALVES - SALES, MEASURED IN HEAD	SALES OF CATTLE, INCL CALVES	SALES OF CATTLE, INCL CALVES: (1 TO 9 HEAD)	1122	41.7
8077	CENSUS	2017	YEAR		COUNTY	COLORADO	8	SOUTHWEST	70	MESA	77			0		CATTLE	CATTLE, INCL CALVES - SALES, MEASURED IN HEAD	SALES OF CATTLE, INCL CALVES	SALES OF CATTLE, INCL CALVES: (10 TO 19 HEAD)	855	42.7
8077	CENSUS	2017	YEAR		COUNTY	COLORADO	8	SOUTHWEST	70	MESA	77			0		CATTLE	CATTLE, INCL CALVES - SALES, MEASURED IN HEAD	SALES OF CATTLE, INCL CALVES	SALES OF CATTLE, INCL CALVES: (100 TO 199 HEAD)	5209	51.6
8077	CENSUS	2017	YEAR		COUNTY	COLORADO	8	SOUTHWEST	70	MESA	77			0		CATTLE	CATTLE, INCL CALVES - SALES, MEASURED IN HEAD	SALES OF CATTLE, INCL CALVES	SALES OF CATTLE, INCL CALVES: (20 TO 49 HEAD)	2536	53.1
8077	CENSUS	2017	YEAR		COUNTY	COLORADO	8	SOUTHWEST	70	MESA	77			0		CATTLE	CATTLE, INCL CALVES - SALES, MEASURED IN HEAD	SALES OF CATTLE, INCL CALVES	SALES OF CATTLE, INCL CALVES: (200 TO 499 HEAD)	4323	71.5
8077	CENSUS	2017	YEAR		COUNTY	COLORADO	8	SOUTHWEST	70	MESA	77			0		CATTLE	CATTLE, INCL CALVES - SALES, MEASURED IN HEAD	SALES OF CATTLE, INCL CALVES	SALES OF CATTLE, INCL CALVES: (50 TO 99 HEAD)	2293	49.7
8077	CENSUS	2017	YEAR		COUNTY	COLORADO	8	SOUTHWEST	70	MESA	77			0		CATTLE	CATTLE, INCL CALVES - SALES, MEASURED IN HEAD	SALES OF CATTLE, INCL CALVES	SALES OF CATTLE, INCL CALVES: (500 OR MORE HEAD)	11917	5.7
8077	CENSUS	2017	YEAR		COUNTY	COLORADO	8	SOUTHWEST	70	MESA	77			0		CATTLE	CATTLE, INCL CALVES - SALES, MEASURED IN HEAD	TOTAL	NOT SPECIFIED	28255	6.4
8083	CENSUS	2017	YEAR		COUNTY	COLORADO	8	SOUTHWEST	70	MONTEZUMA	83			0		CATTLE	CATTLE, INCL CALVES - OPERATIONS WITH SALES	SALES OF CATTLE, INCL CALVES	SALES OF CATTLE, INCL CALVES: (1 TO 9 HEAD)	143	36.4
8083	CENSUS	2017	YEAR		COUNTY	COLORADO	8	SOUTHWEST	70	MONTEZUMA	83			0		CATTLE	CATTLE, INCL CALVES - OPERATIONS WITH SALES	SALES OF CATTLE, INCL CALVES	SALES OF CATTLE, INCL CALVES: (10 TO 19 HEAD)	71	42.7
8083	CENSUS	2017	YEAR		COUNTY	COLORADO	8	SOUTHWEST	70	MONTEZUMA	83			0		CATTLE	CATTLE, INCL CALVES - OPERATIONS WITH SALES	SALES OF CATTLE, INCL CALVES	SALES OF CATTLE, INCL CALVES: (100 TO 199 HEAD)	21	50.7
8083	CENSUS	2017	YEAR		COUNTY	COLORADO	8	SOUTHWEST	70	MONTEZUMA	83			0		CATTLE	CATTLE, INCL CALVES - OPERATIONS WITH SALES	SALES OF CATTLE, INCL CALVES	SALES OF CATTLE, INCL CALVES: (20 TO 49 HEAD)	85	51.3
8083	CENSUS	2017	YEAR		COUNTY	COLORADO	8	SOUTHWEST	70	MONTEZUMA	83			0		CATTLE	CATTLE, INCL CALVES - OPERATIONS WITH SALES	SALES OF CATTLE, INCL CALVES	SALES OF CATTLE, INCL CALVES: (200 TO 499 HEAD)	8	70.2
8083	CENSUS	2017	YEAR		COUNTY	COLORADO	8	SOUTHWEST	70	MONTEZUMA	83			0		CATTLE	CATTLE, INCL CALVES - OPERATIONS WITH SALES	SALES OF CATTLE, INCL CALVES	SALES OF CATTLE, INCL CALVES: (50 TO 99 HEAD)	29	51.4
8083	CENSUS	2017	YEAR		COUNTY	COLORADO	8	SOUTHWEST	70	MONTEZUMA	83			0		CATTLE	CATTLE, INCL CALVES - OPERATIONS WITH SALES	SALES OF CATTLE, INCL CALVES	SALES OF CATTLE, INCL CALVES: (500 OR MORE HEAD)	7	18.4
8083	CENSUS	2017	YEAR		COUNTY	COLORADO	8	SOUTHWEST	70	MONTEZUMA	83			0		CATTLE	CATTLE, INCL CALVES - OPERATIONS WITH SALES	TOTAL	NOT SPECIFIED	364	24
8083	CENSUS	2017	YEAR		COUNTY	COLORADO	8	SOUTHWEST	70	MONTEZUMA	83			0		CATTLE	CATTLE, INCL CALVES - SALES, MEASURED IN $	TOTAL	NOT SPECIFIED	15337000	5.8
8083	CENSUS	2017	YEAR		COUNTY	COLORADO	8	SOUTHWEST	70	MONTEZUMA	83			0		CATTLE	CATTLE, INCL CALVES - SALES, MEASURED IN HEAD	SALES OF CATTLE, INCL CALVES	SALES OF CATTLE, INCL CALVES: (1 TO 9 HEAD)	547	41.7
8083	CENSUS	2017	YEAR		COUNTY	COLORADO	8	SOUTHWEST	70	MONTEZUMA	83			0		CATTLE	CATTLE, INCL CALVES - SALES, MEASURED IN HEAD	SALES OF CATTLE, INCL CALVES	SALES OF CATTLE, INCL CALVES: (10 TO 19 HEAD)	920	42.7
8083	CENSUS	2017	YEAR		COUNTY	COLORADO	8	SOUTHWEST	70	MONTEZUMA	83			0		CATTLE	CATTLE, INCL CALVES - SALES, MEASURED IN HEAD	SALES OF CATTLE, INCL CALVES	SALES OF CATTLE, INCL CALVES: (100 TO 199 HEAD)	3178	51.6
8083	CENSUS	2017	YEAR		COUNTY	COLORADO	8	SOUTHWEST	70	MONTEZUMA	83			0		CATTLE	CATTLE, INCL CALVES - SALES, MEASURED IN HEAD	SALES OF CATTLE, INCL CALVES	SALES OF CATTLE, INCL CALVES: (20 TO 49 HEAD)	2391	53.1
8083	CENSUS	2017	YEAR		COUNTY	COLORADO	8	SOUTHWEST	70	MONTEZUMA	83			0		CATTLE	CATTLE, INCL CALVES - SALES, MEASURED IN HEAD	SALES OF CATTLE, INCL CALVES	SALES OF CATTLE, INCL CALVES: (200 TO 499 HEAD)	2130	71.5
8083	CENSUS	2017	YEAR		COUNTY	COLORADO	8	SOUTHWEST	70	MONTEZUMA	83			0		CATTLE	CATTLE, INCL CALVES - SALES, MEASURED IN HEAD	SALES OF CATTLE, INCL CALVES	SALES OF CATTLE, INCL CALVES: (50 TO 99 HEAD)	2067	49.7
8083	CENSUS	2017	YEAR		COUNTY	COLORADO	8	SOUTHWEST	70	MONTEZUMA	83			0		CATTLE	CATTLE, INCL CALVES - SALES, MEASURED IN HEAD	SALES OF CATTLE, INCL CALVES	SALES OF CATTLE, INCL CALVES: (500 OR MORE HEAD)	7139	5.7
8083	CENSUS	2017	YEAR		COUNTY	COLORADO	8	SOUTHWEST	70	MONTEZUMA	83			0		CATTLE	CATTLE, INCL CALVES - SALES, MEASURED IN HEAD	TOTAL	NOT SPECIFIED	18372	6.4
8085	CENSUS	2017	YEAR		COUNTY	COLORADO	8	SOUTHWEST	70	MONTROSE	85			0		CATTLE	CATTLE, INCL CALVES - OPERATIONS WITH SALES	SALES OF CATTLE, INCL CALVES	SALES OF CATTLE, INCL CALVES: (1 TO 9 HEAD)	145	36.4
8085	CENSUS	2017	YEAR		COUNTY	COLORADO	8	SOUTHWEST	70	MONTROSE	85			0		CATTLE	CATTLE, INCL CALVES - OPERATIONS WITH SALES	SALES OF CATTLE, INCL CALVES	SALES OF CATTLE, INCL CALVES: (10 TO 19 HEAD)	68	42.7
8085	CENSUS	2017	YEAR		COUNTY	COLORADO	8	SOUTHWEST	70	MONTROSE	85			0		CATTLE	CATTLE, INCL CALVES - OPERATIONS WITH SALES	SALES OF CATTLE, INCL CALVES	SALES OF CATTLE, INCL CALVES: (100 TO 199 HEAD)	47	50.7
8085	CENSUS	2017	YEAR		COUNTY	COLORADO	8	SOUTHWEST	70	MONTROSE	85			0		CATTLE	CATTLE, INCL CALVES - OPERATIONS WITH SALES	SALES OF CATTLE, INCL CALVES	SALES OF CATTLE, INCL CALVES: (20 TO 49 HEAD)	87	51.3
8085	CENSUS	2017	YEAR		COUNTY	COLORADO	8	SOUTHWEST	70	MONTROSE	85			0		CATTLE	CATTLE, INCL CALVES - OPERATIONS WITH SALES	SALES OF CATTLE, INCL CALVES	SALES OF CATTLE, INCL CALVES: (200 TO 499 HEAD)	22	70.2
8085	CENSUS	2017	YEAR		COUNTY	COLORADO	8	SOUTHWEST	70	MONTROSE	85			0		CATTLE	CATTLE, INCL CALVES - OPERATIONS WITH SALES	SALES OF CATTLE, INCL CALVES	SALES OF CATTLE, INCL CALVES: (50 TO 99 HEAD)	40	51.4
8085	CENSUS	2017	YEAR		COUNTY	COLORADO	8	SOUTHWEST	70	MONTROSE	85			0		CATTLE	CATTLE, INCL CALVES - OPERATIONS WITH SALES	SALES OF CATTLE, INCL CALVES	SALES OF CATTLE, INCL CALVES: (500 OR MORE HEAD)	19	18.4
8085	CENSUS	2017	YEAR		COUNTY	COLORADO	8	SOUTHWEST	70	MONTROSE	85			0		CATTLE	CATTLE, INCL CALVES - OPERATIONS WITH SALES	TOTAL	NOT SPECIFIED	428	24
8085	CENSUS	2017	YEAR		COUNTY	COLORADO	8	SOUTHWEST	70	MONTROSE	85			0		CATTLE	CATTLE, INCL CALVES - SALES, MEASURED IN $	TOTAL	NOT SPECIFIED	33962000	5.8
8085	CENSUS	2017	YEAR		COUNTY	COLORADO	8	SOUTHWEST	70	MONTROSE	85			0		CATTLE	CATTLE, INCL CALVES - SALES, MEASURED IN HEAD	SALES OF CATTLE, INCL CALVES	SALES OF CATTLE, INCL CALVES: (1 TO 9 HEAD)	558	41.7
8085	CENSUS	2017	YEAR		COUNTY	COLORADO	8	SOUTHWEST	70	MONTROSE	85			0		CATTLE	CATTLE, INCL CALVES - SALES, MEASURED IN HEAD	SALES OF CATTLE, INCL CALVES	SALES OF CATTLE, INCL CALVES: (10 TO 19 HEAD)	913	42.7
8085	CENSUS	2017	YEAR		COUNTY	COLORADO	8	SOUTHWEST	70	MONTROSE	85			0		CATTLE	CATTLE, INCL CALVES - SALES, MEASURED IN HEAD	SALES OF CATTLE, INCL CALVES	SALES OF CATTLE, INCL CALVES: (100 TO 199 HEAD)	6000	51.6
8085	CENSUS	2017	YEAR		COUNTY	COLORADO	8	SOUTHWEST	70	MONTROSE	85			0		CATTLE	CATTLE, INCL CALVES - SALES, MEASURED IN HEAD	SALES OF CATTLE, INCL CALVES	SALES OF CATTLE, INCL CALVES: (20 TO 49 HEAD)	2556	53.1
8085	CENSUS	2017	YEAR		COUNTY	COLORADO	8	SOUTHWEST	70	MONTROSE	85			0		CATTLE	CATTLE, INCL CALVES - SALES, MEASURED IN HEAD	SALES OF CATTLE, INCL CALVES	SALES OF CATTLE, INCL CALVES: (200 TO 499 HEAD)	6856	71.5
8085	CENSUS	2017	YEAR		COUNTY	COLORADO	8	SOUTHWEST	70	MONTROSE	85			0		CATTLE	CATTLE, INCL CALVES - SALES, MEASURED IN HEAD	SALES OF CATTLE, INCL CALVES	SALES OF CATTLE, INCL CALVES: (50 TO 99 HEAD)	2633	49.7
8085	CENSUS	2017	YEAR		COUNTY	COLORADO	8	SOUTHWEST	70	MONTROSE	85			0		CATTLE	CATTLE, INCL CALVES - SALES, MEASURED IN HEAD	SALES OF CATTLE, INCL CALVES	SALES OF CATTLE, INCL CALVES: (500 OR MORE HEAD)	16248	5.7
8085	CENSUS	2017	YEAR		COUNTY	COLORADO	8	SOUTHWEST	70	MONTROSE	85			0		CATTLE	CATTLE, INCL CALVES - SALES, MEASURED IN HEAD	TOTAL	NOT SPECIFIED	35764	6.4
8091	CENSUS	2017	YEAR		COUNTY	COLORADO	8	SOUTHWEST	70	OURAY	91			0		CATTLE	CATTLE, INCL CALVES - OPERATIONS WITH SALES	SALES OF CATTLE, INCL CALVES	SALES OF CATTLE, INCL CALVES: (1 TO 9 HEAD)	17	36.4
8091	CENSUS	2017	YEAR		COUNTY	COLORADO	8	SOUTHWEST	70	OURAY	91			0		CATTLE	CATTLE, INCL CALVES - OPERATIONS WITH SALES	SALES OF CATTLE, INCL CALVES	SALES OF CATTLE, INCL CALVES: (10 TO 19 HEAD)	11	42.7
8091	CENSUS	2017	YEAR		COUNTY	COLORADO	8	SOUTHWEST	70	OURAY	91			0		CATTLE	CATTLE, INCL CALVES - OPERATIONS WITH SALES	SALES OF CATTLE, INCL CALVES	SALES OF CATTLE, INCL CALVES: (100 TO 199 HEAD)	3	50.7
8091	CENSUS	2017	YEAR		COUNTY	COLORADO	8	SOUTHWEST	70	OURAY	91			0		CATTLE	CATTLE, INCL CALVES - OPERATIONS WITH SALES	SALES OF CATTLE, INCL CALVES	SALES OF CATTLE, INCL CALVES: (20 TO 49 HEAD)	8	51.3
8091	CENSUS	2017	YEAR		COUNTY	COLORADO	8	SOUTHWEST	70	OURAY	91			0		CATTLE	CATTLE, INCL CALVES - OPERATIONS WITH SALES	SALES OF CATTLE, INCL CALVES	SALES OF CATTLE, INCL CALVES: (200 TO 499 HEAD)	4	70.2
8091	CENSUS	2017	YEAR		COUNTY	COLORADO	8	SOUTHWEST	70	OURAY	91			0		CATTLE	CATTLE, INCL CALVES - OPERATIONS WITH SALES	SALES OF CATTLE, INCL CALVES	SALES OF CATTLE, INCL CALVES: (50 TO 99 HEAD)	8	51.4
8091	CENSUS	2017	YEAR		COUNTY	COLORADO	8	SOUTHWEST	70	OURAY	91			0		CATTLE	CATTLE, INCL CALVES - OPERATIONS WITH SALES	SALES OF CATTLE, INCL CALVES	SALES OF CATTLE, INCL CALVES: (500 OR MORE HEAD)	1	18.4
8091	CENSUS	2017	YEAR		COUNTY	COLORADO	8	SOUTHWEST	70	OURAY	91			0		CATTLE	CATTLE, INCL CALVES - OPERATIONS WITH SALES	TOTAL	NOT SPECIFIED	52	24
8091	CENSUS	2017	YEAR		COUNTY	COLORADO	8	SOUTHWEST	70	OURAY	91			0		CATTLE	CATTLE, INCL CALVES - SALES, MEASURED IN $	TOTAL	NOT SPECIFIED	3362000	5.8
8091	CENSUS	2017	YEAR		COUNTY	COLORADO	8	SOUTHWEST	70	OURAY	91			0		CATTLE	CATTLE, INCL CALVES - SALES, MEASURED IN HEAD	SALES OF CATTLE, INCL CALVES	SALES OF CATTLE, INCL CALVES: (1 TO 9 HEAD)	72	41.7
8091	CENSUS	2017	YEAR		COUNTY	COLORADO	8	SOUTHWEST	70	OURAY	91			0		CATTLE	CATTLE, INCL CALVES - SALES, MEASURED IN HEAD	SALES OF CATTLE, INCL CALVES	SALES OF CATTLE, INCL CALVES: (10 TO 19 HEAD)	(D)	(D)
8091	CENSUS	2017	YEAR		COUNTY	COLORADO	8	SOUTHWEST	70	OURAY	91			0		CATTLE	CATTLE, INCL CALVES - SALES, MEASURED IN HEAD	SALES OF CATTLE, INCL CALVES	SALES OF CATTLE, INCL CALVES: (100 TO 199 HEAD)	405	51.6
[truncated: 3,324 more rows]

## Sheet: Value of assets
Source:	https://quickstats.nass.usda.gov/results/9869349F-AD03-3772-95A7-00B2FE254A5F
[truncated: 3,859 more rows]

## Sheet: Value of machinery
Source	https://quickstats.nass.usda.gov/results/3BF54617-C368-32D0-9AFC-E47DFBA0BAC8
[truncated: 3,302 more rows]

[truncated: 10 more sheets: Highway density, RGF social capital index, Biomass production, Pasture & woodland_grazing, Paid and upaid workers, Experience principal producers, Cattle operations by size, Cattle inventory by size, Age distribution producers, Inventory all categories cattl ]
